# Supplementary material for: Short-term acidification promotes diverse iron acquisition and conservation mechanisms in upwelling-associated phytoplankton
Source: Nat Commun. 2023 Nov 8;14:7215. doi: 10.1038/s41467-023-42949-1 (PMC10632500; doi:10.1038/s41467-023-42949-1)
Supplement: Supplementary file 4 — Supplementary Data 1 [file 41467_2023_42949_MOESM4_ESM.csv]

Feature.ID	E1_T0_A	E1_T0_B	E1_T0_C	E1_T48_1200_A	E1_T48_1200_B	E1_T48_1200_C	E1_T48_400_A	E1_T48_400_B	E1_T48_400_C	E1_T48_800_A	E1_T48_800_B	E1_T48_800_C	E1_T72_1200_A	E1_T72_1200_B	E1_T72_1200_C	E1_T72_400_A	E1_T72_400_B	E1_T72_400_C	E1_T72_800_A	E1_T72_800_B	E1_T72_800_C	E2_T0_A	E2_T0_B	E2_T0_C	E2_T24_1200_A	E2_T24_1200_B	E2_T24_1200_C	E2_T24_400_A	E2_T24_400_B	E2_T24_400_C	E2_T24_800_A	E2_T24_800_B	E2_T24_800_C	E2_T48_1200_A	E2_T48_1200_B	E2_T48_1200_C	E2_T48_400_A	E2_T48_400_B	E2_T48_400_C	E2_T48_800_A	E2_T48_800_B	E2_T48_800_C	E3_T0_B	E3_T0_C	E3_T48_1200_A	E3_T48_1200_B	E3_T48_1200_C	E3_T48_400_A	E3_T48_400_B
00d50081261c8bbfd993ecb1ef241653	0	0	0	0	0	0	0	0	0	0	0	0	0	0	0	0	0	0	0	0	0	0	0	0	0	0	0	0	0	0	0	0	0	0	0	0	0	0	0	0	0	0	0	0	0	0	0	0	0
00e6c13fe86364a5084987093afa1916	0	0	0	0	0	0	0	0	0	0	0	0	0	0	0	0	0	0	0	0	0	0	0	0	0	0	0	0	0	0	0	0	0	0	0	0	0	0	0	0	0	0	88	99	0	0	38	23	21
011cda0a99233905e5739f895057776f	0	0	0	0	0	0	0	0	0	0	0	0	0	0	0	0	0	0	0	0	0	0	0	0	0	0	0	0	0	0	0	0	0	0	0	0	0	0	0	0	0	0	0	0	0	0	0	0	0
012054e3f62502aff7f455e1592ea87f	132	114	92	40	21	26	81	38	24	44	33	47	45	44	43	41	50	54	35	26	27	57	41	26	20	26	26	21	30	32	32	27	46	22	25	12	24	31	15	22	33	27	86	90	82	54	106	78	76
0144252f311996485abcc13abf919783	5	0	0	0	0	0	0	0	0	0	0	0	0	0	0	0	0	0	0	0	0	0	0	0	0	0	0	0	0	0	0	0	0	0	0	0	0	0	0	0	0	0	0	0	0	0	0	0	0
0148fec0564b4b49e0a032959c166630	2	0	0	0	0	0	0	0	0	0	0	0	0	0	0	0	0	0	0	0	0	0	0	0	0	0	0	0	0	0	0	0	0	0	0	0	0	0	0	0	0	0	0	0	0	0	0	0	0
01770ea2fb7f041c787e5a481888c27e	5	0	3	0	0	0	0	0	0	0	0	0	2	0	0	3	0	0	0	0	0	10	5	4	0	5	0	0	0	0	0	0	0	3	0	0	0	0	0	0	0	0	0	0	0	0	0	0	0
01874a5f6a88aa5196a4c6d1db4d910d	19	32	22	8	3	3	7	5	5	12	2	0	5	0	6	0	2	0	0	0	0	0	0	0	0	0	0	0	0	0	0	0	0	0	0	0	0	0	0	0	0	0	0	0	0	0	0	0	5
01cc2516697cf1b59d3bdcdc881c233e	0	6	0	0	0	0	4	4	0	0	0	0	0	0	0	3	13	12	0	0	13	0	0	0	0	0	0	0	0	0	0	0	0	0	15	0	0	5	0	0	0	0	0	0	15	0	14	0	14
01f81b77beac72bb2b7ec0725643c68a	0	0	0	0	0	0	0	0	0	0	0	0	0	0	0	0	0	0	0	0	0	0	0	0	3	0	0	0	0	0	0	0	0	0	0	0	0	0	0	0	0	0	9	0	0	0	0	0	0
02125f9ec5134e17794f204f4f7c0698	15	0	0	0	0	0	0	0	0	0	0	0	0	0	0	0	0	0	0	0	0	0	0	0	0	0	0	0	0	0	0	0	0	0	0	0	0	0	0	0	0	0	0	0	0	0	0	0	0
024da5aa52b919a57d684a7e980f742f	0	0	0	0	0	0	0	0	0	0	0	0	0	0	0	0	0	0	0	0	0	0	0	0	0	0	0	0	0	0	0	0	0	0	0	0	0	0	0	0	0	0	0	0	0	0	0	0	0
0257df5ce232ff8a46974cb959347ab4	57	0	19	0	0	0	0	0	0	0	0	0	0	0	0	0	0	0	0	0	12	0	23	26	0	0	0	0	0	0	0	0	0	0	0	0	0	0	0	0	0	0	0	0	0	0	50	0	0
02a24115232b57750fdad54e4e4333eb	0	0	0	0	0	0	0	0	0	0	0	0	0	0	0	0	0	0	0	0	0	0	0	0	0	0	0	0	0	0	0	0	0	0	0	0	0	0	0	0	0	0	5	0	0	0	0	0	0
02a6b187b591d2ce2dbcbffc13bf1fa8	29	28	9	0	0	0	0	0	0	0	0	0	0	0	0	0	0	0	0	0	0	0	4	7	0	0	0	0	0	0	0	0	0	0	0	0	0	0	0	0	0	0	9	4	0	0	0	0	0
02c5912d06b1123659db92767fbdd763	0	0	0	0	0	0	0	0	0	0	0	0	0	0	0	0	0	0	0	0	0	0	0	0	0	0	0	0	0	0	0	0	0	0	0	0	0	0	0	0	0	0	0	7	3	7	12	0	8
02d3fa2fdd6c3633f6b54ad1c1e8e38d	0	0	0	0	0	0	0	0	0	0	0	0	0	0	0	0	0	0	0	0	0	0	0	0	0	0	0	6	0	0	0	0	0	0	0	0	0	0	0	0	0	0	0	0	0	0	0	0	0
02f6041a7dd66a1bd2737309c9286e21	0	0	0	0	0	0	0	0	0	0	0	0	0	0	0	0	0	0	0	0	0	0	0	0	0	0	0	0	0	0	0	0	0	0	0	0	0	0	0	0	0	0	0	0	0	0	0	0	0
02fbc2b0496b69bfe10662ce7a863490	0	0	0	3	0	0	0	0	0	0	0	0	0	0	0	0	0	0	0	0	0	0	0	0	0	0	0	0	0	0	0	0	0	0	0	0	0	0	0	0	0	0	0	0	0	0	0	0	0
0321245cb7775078d1985c442cf9e76e	0	0	0	0	0	0	0	0	0	0	0	0	0	0	0	0	0	0	0	0	0	0	0	0	0	0	0	0	0	0	0	0	0	0	0	0	0	0	0	0	0	0	0	0	0	0	0	0	0
035f08e2237e713fe1e4eea4501901e1	7	2	0	0	0	0	0	0	0	0	0	0	0	0	0	0	0	0	0	0	0	0	0	0	0	0	0	0	0	0	0	0	0	0	0	0	0	0	0	0	0	0	0	0	0	0	0	0	0
03aa69b224ee9551e28b505879640e50	0	0	0	0	0	0	0	0	0	0	0	0	0	0	0	0	0	0	0	0	0	0	0	0	0	0	0	0	0	0	0	0	0	0	0	0	0	0	0	0	0	0	0	0	0	0	0	0	0
03f9b4536cfa51fc6adddc65b22bbfc8	5	0	3	0	0	0	0	3	3	0	0	0	0	0	0	0	6	0	0	0	0	0	2	0	0	0	0	0	0	0	0	0	0	0	0	0	0	0	0	0	0	0	7	0	0	0	0	0	0
0474303ad3962c3705e794cc3d3c7191	0	0	0	0	0	0	0	0	0	0	0	0	0	0	0	0	0	0	0	0	0	0	0	0	0	0	0	0	0	0	0	0	0	0	0	0	0	0	0	0	0	0	0	7	7	0	0	0	0
0485ef846c4a4aa9bb18593666c83b6c	6	0	4	0	0	0	0	0	0	0	0	0	0	0	0	0	0	0	0	0	0	0	0	0	0	0	0	0	0	0	0	0	0	0	0	0	0	0	0	0	0	0	0	0	4	0	0	0	0
0507a233c566295ba700359aff7a17b6	0	0	0	0	0	0	0	0	0	0	0	0	0	0	0	0	0	0	0	0	0	0	0	0	0	0	0	0	0	0	0	0	0	0	0	0	0	0	0	0	0	0	0	0	0	0	0	0	0
055bbcf22b07409fe1b729e8e64dabba	0	0	0	0	0	0	6	0	0	0	0	0	0	0	0	0	0	0	0	0	0	0	0	0	0	0	0	0	0	0	0	0	0	0	0	0	0	0	0	0	0	0	0	0	0	0	0	0	0
055d1ea6efa613ebec01f338452320e7	0	0	0	0	0	0	0	0	0	0	0	0	0	0	0	0	0	0	0	0	0	0	0	0	0	0	0	0	0	0	0	0	0	0	0	0	0	0	0	0	0	0	0	0	0	0	0	9	0
0560f1c49452446245c88d9bba81f4a5	0	0	0	0	0	0	0	0	0	0	0	0	0	0	0	0	0	0	0	0	0	0	0	0	0	0	0	0	0	0	0	0	0	0	0	0	0	0	0	0	0	0	0	0	0	0	0	0	0
0610930a536e19b0dcc65186c0f70cd3	11	9	9	0	0	0	0	0	5	0	0	0	6	0	0	0	7	0	0	0	0	8	8	0	10	19	23	8	7	16	7	7	0	0	0	0	0	21	4	0	0	0	18	26	37	21	65	41	26
06396b39180532dfc3365dec702d6660	32	20	28	0	0	0	0	0	0	0	0	0	0	0	0	0	0	0	0	0	0	0	0	0	0	0	0	0	0	0	0	0	0	0	0	0	0	0	0	0	0	0	0	0	0	0	0	0	0
0663ade4d06e30955491ebeae3b9fe19	0	0	0	0	0	0	0	0	0	0	0	0	0	0	0	0	0	0	0	0	0	2	0	0	0	0	0	0	0	0	0	0	0	0	0	0	0	0	0	0	0	0	0	0	0	0	0	0	0
06711799a0288ca4268387201d075a45	0	0	0	0	0	0	0	0	0	0	0	0	0	0	0	0	0	0	0	0	0	13	18	17	6	14	6	4	5	9	5	9	8	20	46	27	36	20	57	43	60	33	0	0	0	0	0	0	0
0676f4e1b46f8f379d41fcf88712c18a	0	11	9	0	0	0	0	0	0	0	0	0	0	0	0	0	0	0	0	0	0	0	0	0	0	0	0	0	0	0	0	0	0	0	0	0	0	0	0	0	0	0	0	0	0	0	0	0	0
0682a38546f2166e0e53889e2ff8d8eb	0	0	0	0	0	0	0	0	0	0	0	0	0	0	0	0	0	0	0	0	0	0	0	0	0	0	0	0	0	0	0	0	0	0	0	0	0	0	0	0	0	0	7	6	0	0	3	3	3
06892e25a901938d8d606466637dc4f5	20	20	11	0	0	0	0	0	0	0	0	0	0	0	0	0	0	0	0	0	0	0	0	0	0	0	0	0	0	0	0	0	0	0	0	0	0	0	0	0	0	0	0	0	0	0	0	0	0
06a02c8a852b27651ddef23c4174e201	72	31	29	0	0	0	8	0	0	0	0	0	0	0	0	0	0	0	0	0	0	0	0	0	0	0	0	0	0	0	0	0	0	0	0	0	0	0	0	0	0	0	0	0	0	0	0	0	0
06ad8aee2710d4b77d4121a90e32bfb7	126	70	64	16	13	28	55	25	34	38	13	54	96	66	57	77	60	165	23	62	25	109	55	63	53	63	58	46	61	69	62	66	38	32	48	22	41	49	55	49	68	53	56	80	78	31	57	63	60
079371fb8cd7f51322f235bee045e597	2	0	0	0	0	0	0	0	0	0	0	0	0	0	0	0	0	0	0	0	2	0	0	0	0	0	0	0	0	0	0	0	0	0	0	0	0	0	0	0	0	0	0	0	0	0	0	0	0
079a7f3c47a450326ee5b68c56c9715b	0	0	0	0	0	0	0	0	0	0	0	0	0	0	0	0	0	0	0	0	0	0	0	0	0	0	0	0	0	0	0	0	0	0	0	0	0	0	0	0	0	0	0	0	0	0	0	0	0
079fcb8583f693a17d7be5717ea6316b	0	0	0	0	0	0	0	0	0	0	0	0	0	0	0	0	0	0	0	0	0	0	0	0	0	0	0	0	0	0	0	0	0	0	0	0	0	0	0	0	0	0	0	0	0	0	0	0	0
07f19d2d83972ad34c6dd1b55f24d742	0	0	0	0	0	2	0	0	0	0	0	0	0	0	0	0	0	0	0	0	0	0	0	0	3	0	0	0	0	0	0	0	0	0	0	0	0	0	0	0	0	0	0	0	0	0	0	0	0
087360e58d6a624e97294447849ec2cb	0	0	0	0	0	0	0	0	0	0	0	0	0	0	0	0	0	0	0	0	0	0	0	0	0	0	0	0	0	0	0	0	0	0	0	0	0	0	0	0	0	0	0	0	0	0	0	0	0
0894b4173e40a3b6bf80912837b32dac	0	0	0	0	0	0	0	0	0	0	0	0	0	0	0	0	0	0	0	0	0	0	0	0	0	0	0	0	0	0	0	0	0	0	0	0	0	0	0	0	0	0	0	0	0	0	0	0	10
0896742d9d8bc0ebf55ddfcd17ba1826	0	0	0	0	0	0	0	0	0	0	0	0	0	0	0	0	0	0	0	0	0	14	5	0	0	0	0	0	0	0	0	0	0	0	0	0	0	0	0	0	0	0	0	14	0	0	0	0	0
08ba943ce0cf32695d974c92dccb2ad3	0	0	0	0	0	0	0	0	0	0	0	0	0	0	0	0	0	0	0	0	0	0	0	0	0	0	0	0	0	0	0	0	0	0	0	0	0	0	0	0	0	0	0	0	0	0	0	0	0
08c8fb77aa183fa639c1feca2acc8c8f	0	0	12	0	0	0	0	0	0	0	0	0	0	0	0	0	0	0	0	0	0	0	0	0	0	0	0	0	0	0	0	0	0	0	0	0	0	0	0	0	0	0	0	0	0	0	0	0	0
08d2ee1612c4d9fa85d7cf521ac3c4ed	0	0	0	0	0	0	0	0	0	0	0	0	0	0	0	0	0	0	0	0	0	0	0	0	0	0	0	0	0	0	0	0	0	0	0	0	0	0	0	0	0	0	0	0	0	0	0	0	0
090bb7b81ffd29790d18e3d46c3153a8	9	0	0	0	0	0	0	0	0	0	0	0	0	0	0	0	0	0	0	0	0	0	0	0	0	0	0	0	0	0	0	0	0	0	0	0	0	0	0	0	0	0	0	3	0	0	0	0	3
090bf6c0cec370fcf85a33c0562193bc	4	0	0	0	0	0	0	0	0	0	0	0	0	0	0	0	0	0	0	0	0	0	0	0	0	0	0	0	0	0	0	0	0	0	0	0	0	0	0	0	0	0	0	0	0	0	0	0	0
09336acd707ce584eae2c9c3473fc4a5	0	2	0	0	0	0	0	0	0	0	0	0	0	0	0	0	0	0	0	0	0	0	0	0	0	0	0	0	0	0	0	0	0	0	0	0	0	0	0	0	0	0	0	0	0	0	0	0	0
09955ece7604d9e2b862eee1ad36d5c2	0	0	0	0	0	0	0	0	0	0	0	0	0	0	0	0	0	0	0	0	0	0	0	0	0	0	0	0	0	0	0	0	0	0	0	0	0	0	0	0	0	0	3	0	0	0	0	0	0
09c6ae5e1e156a6ebb6d2d278051f5fd	0	0	0	0	0	0	0	0	0	0	0	0	0	0	0	0	0	0	0	0	0	0	0	0	0	0	0	0	0	0	0	0	0	0	0	0	0	0	0	0	0	0	0	0	0	0	0	0	0
0a1a360fde37d10a9eb88ed6aa4d5963	0	22	0	0	0	0	0	0	0	4	0	6	0	0	0	0	0	0	0	0	0	0	0	0	0	0	0	0	0	0	0	0	0	0	0	0	0	0	0	0	0	0	0	0	0	0	0	0	0
0a635599e3a612b93fef9bf232b5f23a	0	0	0	0	0	0	0	0	0	0	0	0	0	0	0	0	0	0	0	0	0	0	0	0	0	0	0	0	0	0	0	0	0	0	0	0	0	0	0	0	0	4	0	0	0	0	0	0	0
0a737e5d73e6fc02acedfe43254794a0	0	0	0	0	0	0	0	0	0	0	0	0	0	0	0	0	0	0	0	0	0	0	0	0	0	0	0	0	0	0	0	0	0	0	0	0	0	0	0	0	0	0	0	0	0	0	0	0	0
0a7ac58040901f7f8341c1093232ad60	6	0	0	0	0	0	7	0	0	0	0	0	0	0	0	0	0	0	0	0	0	75	62	31	68	84	75	72	86	83	95	55	66	30	54	28	38	72	48	32	81	51	17	29	15	11	20	13	20
0a9998a58118f76a6534907aa8305411	12	0	0	0	0	3	0	0	0	0	0	0	0	0	0	0	0	0	0	0	0	0	0	8	3	0	0	0	0	5	0	0	0	0	0	0	0	0	0	0	0	0	78	93	38	20	34	48	39
0aae395b3b70c171c8302384c6318e1f	0	0	0	0	0	0	0	0	0	0	0	0	0	0	0	0	0	0	0	0	0	0	0	0	0	0	0	0	0	0	0	0	0	0	0	0	0	0	0	0	0	0	0	0	0	0	0	0	0
0abb6666e8f0d09f0ce54c11ed157a2f	1146	1318	774	396	269	391	600	436	343	549	315	428	452	524	453	362	527	495	456	400	391	920	724	504	568	638	659	636	752	671	735	702	646	502	578	329	431	519	502	418	578	553	101	119	79	50	112	74	76
0ae326cb7185f7d9e2a60898456d8908	0	0	0	0	3	0	0	0	0	0	0	0	2	0	0	4	0	0	0	0	4	10	0	0	0	0	0	0	0	6	0	0	0	0	0	0	0	0	0	0	0	0	0	0	0	0	0	0	0
0af1fef3475632ac5aee8fe069bfa40c	0	0	0	0	0	0	0	0	0	0	0	0	0	0	0	0	0	0	0	0	0	9	0	7	0	0	0	0	0	0	0	0	0	0	0	0	0	9	0	0	0	0	0	0	0	0	0	0	0
0af462855793e68049baacdcadc4e1b1	10	9	11	0	0	0	5	6	5	0	4	0	9	0	4	0	0	4	0	0	3	0	0	0	0	0	0	0	0	0	0	0	0	0	0	0	0	0	0	0	0	0	25	20	13	9	31	19	15
0b1bfe440f3f65f8fb4fc67df90ae491	0	0	0	0	0	0	0	0	0	0	0	0	0	0	0	0	0	0	0	0	0	0	3	0	0	0	0	0	0	0	0	0	0	0	0	0	0	0	0	0	0	0	0	0	6	0	9	0	0
0b24da8e753303d556f9e2dfb50a3828	0	0	0	0	0	0	0	0	0	0	0	0	0	0	0	0	0	0	0	0	0	0	0	0	0	0	0	0	0	0	0	0	0	0	0	0	0	0	0	0	0	0	0	0	0	0	0	0	0
0b93ee5459acf0fb14001fd503db656c	0	0	0	0	0	0	0	0	0	0	0	0	0	0	0	0	0	0	0	0	0	0	0	0	0	0	0	0	0	0	0	0	0	0	0	0	0	0	0	0	0	0	0	0	0	0	0	0	0
0b94d72b8f3d8d19db558b7c1efd7d18	0	0	0	0	0	0	0	0	0	0	0	0	0	0	0	0	0	0	0	0	0	0	0	0	0	0	0	0	0	0	0	0	0	0	0	0	0	0	0	0	0	0	0	0	0	0	0	0	0
0b95feee5c93b0e3ad04838407a82f2f	0	0	0	0	0	0	0	0	0	0	0	0	0	0	0	0	0	14	0	0	0	42	25	0	0	30	21	27	21	23	33	33	24	17	18	11	0	25	19	24	40	17	96	142	136	50	95	99	117
0b9f2c7d9f6bac28e2bf64d0f7124ddd	0	0	0	0	0	0	0	0	0	0	0	0	0	0	0	0	0	0	0	0	0	0	0	0	0	0	0	0	0	0	0	0	0	0	0	0	0	0	0	0	0	0	0	0	0	0	0	0	0
0cab99130139f84c5b9bfc1d71e04afd	0	0	0	0	0	0	0	0	0	0	0	0	0	0	0	0	0	0	0	0	0	0	0	0	0	0	0	0	0	0	0	0	0	0	0	0	0	0	0	0	0	0	0	0	0	0	0	0	0
0cc1167de056bccb3eef09094fd07edf	0	0	0	0	0	0	0	0	0	0	0	0	0	0	0	0	0	0	0	0	0	0	0	0	0	0	0	0	0	0	0	0	0	0	0	0	0	0	0	0	0	0	0	0	0	0	0	0	0
0cf66bc1cb858de72442b45bb083477f	0	0	0	0	0	0	0	0	0	0	0	0	0	0	0	0	0	0	0	0	0	0	0	0	0	0	0	0	0	0	0	0	0	0	0	0	0	0	0	0	0	0	0	0	0	4	0	0	0
0d22b7e4a1259d36db15ecf563f64057	21	0	0	0	0	0	12	0	8	11	0	0	27	15	26	11	22	43	11	19	22	0	0	0	0	0	7	0	6	0	0	0	0	0	0	0	0	0	0	0	11	0	0	0	6	0	0	0	0
0d754b3546373fe64021cd1d8957fa91	0	0	0	0	0	0	0	0	0	0	0	0	0	0	0	0	0	0	0	0	0	0	0	0	0	0	0	0	0	0	0	9	0	0	0	0	13	0	0	0	0	0	0	0	0	0	0	0	0
0deb1c39b8db14508ad3817a2e31a0c4	0	0	0	0	0	0	0	0	0	0	0	0	0	0	0	0	0	0	0	0	0	0	0	0	0	0	0	0	0	0	0	0	0	0	0	0	0	0	0	0	0	0	9	10	5	0	2	0	0
0e02f99b588ec97d31320419e44b925e	0	0	0	0	0	0	0	0	0	0	0	0	0	0	0	0	0	0	0	0	0	12	11	0	0	22	18	9	0	0	0	0	13	0	14	0	10	21	0	0	11	0	0	0	0	0	0	0	0
0e775fc1584ed21db02c44461c5e120e	0	0	0	0	0	0	0	0	0	0	0	0	0	0	0	0	0	0	0	0	0	0	0	0	0	0	0	0	0	0	0	0	0	0	0	0	0	0	0	0	0	0	50	50	0	0	0	0	0
0e80a784681f2dfe7b4eb664685e24bc	0	0	0	0	0	0	0	0	0	0	0	0	0	0	0	0	0	0	0	0	0	0	2	0	0	0	0	0	0	0	0	0	0	0	0	0	0	0	0	0	0	0	0	0	0	0	0	0	0
0e870cf5b3e442a9eb2a224ed00fe56e	0	0	0	0	0	0	0	0	0	0	0	0	0	0	0	0	0	0	0	0	0	0	0	0	0	0	0	0	0	0	0	0	0	0	0	0	0	0	0	0	0	0	0	0	0	0	0	0	0
0eaddfbd3095d5bbe49801919241cf5a	23	15	14	0	0	0	0	0	0	0	0	0	0	0	0	0	0	0	0	0	0	0	0	0	0	0	0	0	0	0	0	0	0	0	0	0	0	0	0	0	0	0	0	0	0	0	0	0	0
0ee0f80a6f4976347065a2ffce27e43d	0	0	0	0	0	0	0	0	0	0	0	0	0	0	0	0	0	0	0	0	0	0	0	0	0	0	0	0	0	0	0	0	0	0	0	0	0	0	0	0	0	0	0	0	0	0	0	0	0
0f2551eb7c43e82c8bd59d9e51a5aadf	369	208	243	67	70	78	165	138	121	146	67	44	187	141	170	135	209	274	142	141	54	91	72	52	47	42	55	67	61	55	51	62	56	37	32	24	34	69	45	59	79	49	405	538	521	289	538	506	467
0f58eabcbe9755b8bf2497c803b66825	0	0	0	0	0	0	0	0	0	0	0	0	0	0	0	0	0	0	0	0	0	0	0	0	0	0	0	0	0	0	0	0	0	0	0	0	0	0	0	0	0	0	0	3	0	0	0	0	0
0f66fa0c945c20a10b949e9982cb5ad0	0	0	0	0	0	0	0	0	0	0	0	0	0	0	0	0	0	0	0	0	0	0	0	0	0	0	0	0	0	0	0	0	0	0	0	0	0	0	0	0	0	0	0	0	0	0	0	0	0
0f7d7e0293b0b1ecf7915c5d9251b932	27	22	14	5	0	0	6	2	0	0	0	4	0	2	0	0	0	0	0	0	0	6	9	9	5	0	3	7	2	6	0	8	4	0	0	3	4	0	5	0	5	0	0	0	8	5	4	4	4
10307742f61c0a8240b18923a55a6311	0	0	0	0	0	0	0	0	0	0	0	0	0	0	0	0	0	0	0	0	0	63	66	51	26	19	14	26	22	20	22	21	25	14	17	12	7	16	17	10	12	13	0	0	0	0	0	0	0
1045c0f5a3d3b13ddbfd58a0b300f875	0	0	0	0	0	0	0	0	0	0	0	0	0	0	0	0	0	0	0	0	0	0	0	0	0	0	0	0	0	0	0	0	0	0	0	0	0	0	0	0	0	0	0	0	0	0	0	0	0
10937812a8cd1af330124b28d002884c	0	0	0	0	0	0	0	0	0	0	0	0	0	0	0	0	0	0	0	0	0	0	0	0	0	0	0	0	0	0	0	0	0	0	0	0	0	0	0	0	0	0	0	0	9	0	8	11	0
1114a40b39115a11a8579dca770120b4	24	0	11	0	0	0	7	0	0	5	0	0	0	11	0	13	0	23	6	11	12	0	0	9	0	0	0	0	0	0	0	0	0	0	0	0	0	0	0	0	0	0	22	32	41	21	52	38	29
111eac60854f0d55f7506d2d5d490f60	0	0	0	0	0	0	0	0	0	0	0	0	0	0	0	0	0	0	0	0	0	0	0	0	0	0	0	0	0	0	0	0	0	0	0	0	0	0	0	0	0	0	0	0	0	0	0	0	0
1140e05ba561d7308c7868a120db8af8	220	63	85	91	75	89	283	112	107	248	83	53	705	730	468	504	663	944	290	590	318	105	88	48	166	415	390	339	369	360	362	321	236	260	511	181	294	279	354	274	691	262	64	116	180	47	109	107	107
1169e4a9b8791b0ba26c062c610fed24	0	0	0	0	0	0	0	0	0	0	0	0	0	0	0	0	0	0	0	0	0	22	0	0	0	0	0	0	0	0	0	0	0	0	0	0	0	0	0	0	0	0	0	31	22	23	0	20	51
11722aede4a903604abd159491053e0a	0	8	0	0	0	0	0	0	0	0	0	0	0	0	0	0	0	0	0	0	0	0	0	0	0	0	0	0	0	0	0	0	0	0	0	0	0	0	0	0	0	0	0	0	0	0	0	0	0
1194f49421bd18ffab67ed808fb170a8	0	0	11	0	0	0	0	0	0	0	0	0	0	0	0	0	0	0	0	0	0	0	0	0	0	0	0	0	0	0	0	0	0	0	0	0	0	0	0	0	0	0	0	0	0	0	0	0	0
1196e2b1e523db85db2be29935a836ae	0	0	0	0	0	0	0	0	0	0	0	0	0	0	0	0	0	0	0	0	0	0	0	0	0	0	0	0	0	0	0	0	0	0	0	0	0	0	0	0	0	0	0	0	0	0	0	0	0
1196f0e4b4bf7f9e0af3d63a9d516d75	0	0	0	0	0	0	0	0	0	0	0	0	0	0	0	0	0	0	0	0	0	0	0	0	0	0	0	0	0	0	0	0	0	0	0	0	0	0	0	0	0	0	0	0	0	0	0	0	0
11989bc401407f4fb11b8faee669acdc	0	0	0	0	0	0	0	0	0	0	0	0	0	0	0	0	0	0	0	0	0	0	0	0	0	0	0	0	0	0	0	0	0	0	0	0	0	0	0	0	0	0	0	0	0	0	0	0	0
11eebfce6fbdfb492350e33370742c5b	27	19	22	0	0	0	0	0	0	0	0	0	0	0	0	0	0	0	0	0	0	5	7	0	0	0	0	0	5	0	7	0	5	0	0	0	0	0	0	0	0	7	129	131	18	18	25	22	24
12016dc472708da102da08cef0ddf125	0	0	0	0	0	0	0	0	0	0	0	0	0	0	0	0	0	0	0	0	0	0	0	0	0	0	5	0	0	0	0	0	0	0	0	0	0	0	0	0	0	0	0	0	0	0	0	0	0
121a9603e5d4e76e6ea53d311fb54213	66	35	30	0	8	9	4	6	4	8	2	3	5	0	5	0	6	8	0	0	2	0	10	0	0	0	0	0	5	0	0	5	4	0	0	0	2	0	0	3	0	0	10	18	0	0	5	10	4
1227cad266fef4b0a0dced594ce0151b	0	0	0	0	0	0	0	0	0	0	0	0	0	0	0	0	0	0	0	0	0	0	0	0	0	0	0	0	0	0	0	0	0	0	0	0	0	0	0	0	0	0	18	19	0	0	12	12	17
1285267786486441d8e8c601f4e07b04	0	12	7	0	0	0	0	0	0	0	0	4	0	0	0	0	0	0	0	0	0	44	52	22	12	25	33	7	9	0	29	10	5	0	6	11	0	19	5	6	9	8	34	69	14	12	17	10	0
129e21da3d1fcc853f2b45458144789b	0	0	0	0	0	0	0	0	0	0	0	0	0	0	0	0	0	0	0	0	0	0	0	0	0	0	0	0	0	0	0	0	0	0	0	0	0	0	0	0	0	0	0	0	0	0	0	0	0
12d5df7c3a67dea61758af49668b2307	0	0	0	0	0	0	0	0	0	0	0	0	0	0	0	0	0	0	0	0	0	0	0	0	0	0	0	0	0	0	0	0	0	0	0	0	0	0	0	0	0	0	0	0	0	0	0	0	0
13422e7c32e87c0ff478e37a90dedbeb	0	0	0	0	0	0	0	2	0	0	0	0	0	0	0	0	0	0	0	0	0	0	4	0	0	0	0	0	0	0	0	0	0	0	0	0	0	0	0	0	0	0	22	29	0	24	43	0	18
13464f6e80ba89bdf797b9a6508515de	53	56	57	0	0	0	39	0	14	0	0	0	0	0	0	0	0	0	16	0	0	53	0	32	0	0	0	0	0	0	0	0	0	16	0	0	30	0	0	0	0	0	75	79	33	36	39	0	0
135b70c427d463e98996f4e155af0dbd	0	0	0	0	0	0	0	0	0	0	0	0	0	0	0	0	0	0	0	0	0	0	0	0	0	0	0	0	0	0	0	0	0	0	0	0	0	0	0	0	0	0	0	0	0	0	0	0	0
13a3ac9b6aecb30353a4f16058455c77	0	0	0	0	0	0	0	0	0	0	0	0	0	0	0	0	0	0	0	0	0	0	0	0	0	0	0	0	0	0	0	0	0	0	0	0	0	0	0	0	0	0	17	0	0	0	0	0	0
1429d0e47975412cde2ae2575f4b906f	8	8	3	3	2	0	4	6	3	3	2	2	3	0	4	0	4	5	3	3	0	0	2	3	0	0	0	0	4	0	4	3	0	0	0	3	4	3	0	0	0	0	5	0	3	6	0	3	0
143ebcc053425eefa45ff4ec867b4448	0	0	0	0	0	0	0	0	0	0	0	0	0	0	0	0	0	0	0	0	0	0	0	0	0	0	0	0	0	0	0	0	0	0	0	0	0	0	0	0	0	0	0	0	0	0	0	0	0
1461df1fa157f0511716965ebd970eb5	0	0	3	0	0	0	0	0	0	0	0	0	0	0	0	0	0	0	0	0	0	0	0	0	0	0	0	0	0	0	0	0	0	0	0	0	0	0	0	0	0	0	0	0	0	0	0	0	0
148e5ea0db1ad45e9babf42c63c00473	18	16	12	0	0	0	0	0	0	0	2	0	0	0	4	0	0	0	0	0	5	44	25	33	6	14	11	0	9	5	12	6	14	8	6	7	5	11	4	5	12	12	90	52	0	0	5	0	0
14b8bbb7de9e1015fc68cca23d95f60c	0	0	0	0	0	0	0	0	0	0	0	0	0	0	0	0	0	0	0	0	0	0	0	0	0	0	0	0	0	0	0	0	0	0	0	0	0	0	0	0	0	0	21	18	0	0	0	0	0
14c0ff65256c6c4cd99c3eebf7565149	0	0	0	0	0	0	0	0	0	0	0	0	0	0	0	0	0	0	0	0	0	0	0	0	0	0	0	0	0	0	0	0	0	0	0	0	0	0	0	0	0	0	0	0	0	0	0	0	0
14e3f1d7521b795cbc4cb343c83fa08f	0	0	0	0	0	0	0	0	0	0	0	0	0	0	0	0	0	0	0	0	0	0	20	0	0	0	0	28	0	0	0	36	37	0	0	19	0	0	0	35	0	0	0	0	0	0	0	0	0
14fecd5000cea1102ac7374fc576fdff	0	0	0	0	0	0	0	0	0	0	0	0	0	0	0	0	0	0	0	0	0	0	0	0	0	0	0	0	0	0	0	0	0	0	0	0	0	0	0	0	0	0	0	0	0	0	0	0	0
153d2c6c2ba173880a2a9a94653af058	0	0	0	0	0	0	0	0	0	0	0	0	0	0	0	0	0	0	0	0	0	0	0	0	0	0	0	0	0	0	0	0	0	0	0	0	0	0	0	0	0	0	0	0	0	0	0	0	0
154c12cd2f4ecd236504daff542a7b5c	0	0	0	0	0	0	0	0	0	0	0	0	0	0	0	0	0	0	0	0	0	0	0	0	0	0	0	0	0	0	0	0	0	0	0	0	0	0	0	0	0	0	0	0	0	0	0	0	0
1575f064b2a2daaaadd40c03082f2b6d	0	0	0	0	0	0	0	0	0	0	0	0	0	0	0	0	0	0	0	0	0	0	0	0	0	0	0	0	0	0	0	0	0	0	0	0	0	0	0	0	0	0	0	0	0	0	0	0	0
15d1cf0e7ab434330e069473922627ca	27	15	5	0	0	0	0	0	0	0	0	0	0	0	0	0	0	0	0	0	0	20	19	23	0	8	0	8	5	5	4	0	10	0	0	0	5	10	0	0	0	0	5	0	0	0	6	0	0
15dc0af5b1a42584864293b685785e29	0	0	0	0	0	0	0	0	0	0	0	0	0	0	0	0	0	0	0	0	0	7	6	7	0	3	0	3	5	0	0	4	2	4	3	0	4	0	0	2	6	0	0	0	0	0	0	0	0
15f04c597e1ad710a46edc38933ea21f	2	3	0	0	0	0	0	0	3	0	0	5	6	0	4	3	8	7	0	0	33	0	0	0	0	0	0	3	0	0	0	0	0	0	0	0	3	0	0	0	0	0	0	0	0	3	7	0	0
1643704f00f825f83603d33925e43799	0	0	0	0	0	0	0	0	0	0	0	0	0	0	0	0	0	0	0	0	0	0	0	0	0	0	0	0	0	0	0	0	0	0	0	0	0	0	0	0	0	0	0	0	0	0	0	0	0
167b3951ec9781e206314615b1178827	0	0	0	0	0	0	0	0	0	0	0	0	0	0	0	0	0	0	0	0	0	0	0	0	0	0	0	0	0	0	0	0	0	0	0	0	0	0	0	0	0	0	0	0	0	0	0	0	0
16ad649aaf92245e914aaea47232e4d7	30	8	9	0	0	0	0	0	0	9	0	0	0	0	0	0	0	0	0	0	0	73	46	36	39	41	32	48	48	54	58	47	53	22	22	11	21	43	27	29	45	23	44	56	23	25	19	19	13
1737888d1d43bef08ba02e666f978339	0	0	0	0	0	0	0	0	0	0	0	0	0	0	0	0	0	0	0	0	0	0	0	0	0	0	0	0	0	0	0	0	0	0	0	0	0	0	0	0	0	0	0	0	0	0	0	0	0
177c8bd3bc0d2345ef61a69d83378771	0	0	0	0	0	0	0	0	0	0	0	0	0	0	0	0	0	0	0	0	0	0	0	0	0	0	0	0	0	0	0	0	0	0	0	0	0	0	0	0	0	0	0	0	0	0	0	0	0
17d02166d206f5760cb51cd99b1668e9	0	0	0	0	0	0	0	0	0	0	0	0	0	0	0	0	0	0	0	0	0	13	13	14	0	0	0	0	0	0	0	0	0	0	0	0	0	0	0	0	0	0	0	0	0	0	0	0	0
184ca148fb02ad87d72c57386fac8872	0	0	0	0	0	0	0	0	0	0	0	0	0	0	0	0	0	0	0	0	0	0	0	0	0	0	0	0	0	0	0	0	0	0	0	0	0	0	0	0	0	0	0	0	0	0	0	0	0
18b789718e9b8fca1d6d39f85d758beb	0	0	0	0	0	0	10	0	0	0	0	10	0	0	0	0	0	0	0	0	0	0	0	0	0	20	0	28	0	0	0	0	0	0	0	23	0	0	0	0	31	0	26	50	38	30	35	27	28
18b85a655afeb96e8316fe9572d70416	0	0	0	0	0	0	0	0	0	0	0	0	0	0	0	0	0	0	0	0	0	0	0	0	0	0	0	0	0	0	0	0	0	0	0	0	0	0	0	0	0	0	17	0	0	0	0	0	0
18d40d1f740b715bc06249d92d967e27	0	0	9	0	0	0	0	0	0	0	0	0	0	0	0	0	0	0	0	0	0	0	0	0	0	0	0	0	0	0	0	0	0	0	0	0	0	0	0	0	0	0	0	0	0	0	0	20	0
18e11277f60a2eb99bfe5d3981b4d6b2	9	0	0	0	0	0	0	0	0	8	0	0	0	0	0	0	0	0	0	0	0	23	26	17	9	20	17	11	24	18	28	20	22	5	10	12	8	12	11	14	26	18	85	75	53	30	65	39	44
18f38c2ffc0a1bf47a0debb2616a8b84	3	0	0	0	0	0	0	0	0	0	0	0	0	0	0	0	0	0	0	0	0	0	0	0	0	0	0	0	0	0	0	0	0	0	0	0	0	0	0	0	0	0	0	0	0	0	0	0	0
1933c5c1943b0c8e6a2f62a2dfb23383	0	0	22	0	0	0	0	0	0	0	0	0	0	0	0	0	0	0	0	0	0	0	0	0	0	0	0	0	0	0	0	0	0	0	0	0	0	0	0	0	0	0	0	64	0	0	54	45	0
195d16225396d4466eaf0d521cb48728	88	60	61	0	7	4	11	13	0	4	0	4	0	6	0	0	0	0	0	0	0	14	11	12	0	0	3	5	0	0	5	0	3	0	0	0	4	0	0	4	0	3	0	0	0	0	0	0	0
195fa447e7f4d01d4c1a0d0d7fbf085d	26	13	9	0	0	0	2	0	0	0	0	0	2	0	0	0	2	0	0	0	0	7	6	10	0	6	0	0	0	0	4	0	3	3	0	0	2	0	0	0	0	2	4	0	0	0	0	0	6
1969ef8c71b6f906fad2fa05d93dad10	0	0	0	0	0	0	0	0	0	0	0	0	0	0	0	0	0	0	0	0	0	0	0	0	0	0	0	0	0	0	0	0	0	0	0	0	0	0	0	0	0	0	0	0	0	0	0	0	0
19be82437bfa547714979a8520de6074	422	347	295	185	157	176	401	204	219	367	181	271	356	417	269	346	430	459	266	295	403	857	887	570	1111	1431	1497	1393	1329	1437	1295	1239	1203	750	920	478	681	782	829	604	1235	804	316	309	383	151	330	237	276
19cb8efe1c753483c2589c74c7822ed9	1118	570	629	130	124	77	223	139	124	213	128	51	195	154	153	169	230	267	161	136	44	245	230	192	189	211	184	140	186	192	212	166	218	141	159	89	120	156	144	140	193	174	291	254	164	103	165	150	143
1a38f260ab562d1bfbf034a2605258b4	5	0	4	0	0	0	0	0	0	0	0	0	0	0	0	0	0	0	0	0	0	0	0	0	0	0	0	0	0	0	0	0	0	0	0	0	0	0	0	0	0	0	0	0	0	0	0	0	0
1a7732dfe27d6838b8c1778357f57964	3	0	3	0	0	0	0	0	0	0	0	0	0	0	0	0	0	0	0	0	0	0	0	0	0	0	0	0	0	0	0	0	0	0	0	0	0	0	0	0	0	0	0	0	0	0	0	0	0
1ab5502b7b6461a4711db658c6594176	0	0	0	0	0	0	0	0	0	0	0	0	0	0	0	0	0	0	0	0	0	0	0	0	0	0	0	0	0	0	0	0	0	0	0	0	0	0	0	0	0	0	6	5	0	0	0	0	0
1ae07353349b40502b66cb99e2fb1dc2	0	0	0	0	0	0	0	0	0	0	0	0	0	0	0	0	0	0	0	0	0	0	0	0	0	0	0	0	0	0	0	0	0	0	0	0	0	0	0	0	0	0	0	0	0	0	0	0	0
1b43d1f363aaf2aaa39e2bdd78b30a93	0	0	0	0	0	0	0	0	0	0	0	0	0	11	13	0	0	0	0	0	0	0	0	0	0	0	0	0	0	0	0	0	0	0	0	0	0	0	0	0	0	0	0	0	0	0	0	0	0
1b7c1ba4e1433679f725a75a52f51933	0	0	0	0	0	0	0	0	0	0	0	0	0	0	0	0	0	0	0	0	0	0	0	0	0	0	0	0	0	2	0	0	0	0	0	0	0	0	0	0	0	0	0	0	0	0	0	0	0
1b9df47f476857de1165826073f7e508	0	0	0	0	0	0	0	0	0	0	0	0	0	0	0	0	0	0	0	0	0	0	0	0	0	0	0	0	0	0	0	0	0	0	0	0	0	0	0	0	0	0	0	0	0	0	0	0	0
1badf016901e74deb965a94fbc4f451c	0	0	0	0	0	0	0	0	0	0	0	0	0	0	0	0	0	0	0	0	0	0	0	0	0	21	0	0	15	12	0	0	0	0	0	0	0	0	0	0	0	0	24	42	19	0	20	22	86
1bca6cc2f98d39fbb3a06b32bdeb7575	0	0	0	0	0	0	0	0	0	0	0	0	0	0	0	0	0	0	0	0	0	0	0	0	0	0	0	0	0	0	0	0	0	0	0	0	0	0	0	0	0	0	0	0	0	0	0	0	0
1bf86fa9f8390cda767993a8b0e1caa2	0	0	0	0	0	0	0	0	0	0	0	0	0	0	0	0	0	0	0	0	0	0	0	0	0	0	0	0	0	0	0	0	0	0	0	0	0	0	0	0	0	0	0	0	0	0	0	0	0
1c2db6bdf83c503d1c7a4f2ff92c2e5c	39	33	81	2	5	7	15	6	7	20	4	6	17	7	11	4	26	11	11	0	0	19	18	8	4	16	11	4	11	10	13	4	8	6	0	7	0	12	0	4	5	7	71	126	133	96	128	107	106
1c406f8a2c6eaea280fda9488a72ad44	0	0	0	0	0	0	0	0	0	0	0	0	0	0	0	0	0	0	0	0	0	0	0	0	0	0	0	0	0	0	0	0	0	0	0	0	0	0	0	0	0	0	0	0	0	0	0	0	0
1c6ab43197584732bcccd6b91506d529	9	9	0	0	0	7	0	0	5	0	0	0	0	7	0	0	7	0	0	0	0	0	0	0	0	0	0	0	0	0	0	0	0	0	0	0	0	0	0	0	0	0	0	0	13	17	19	0	23
1c99874cc9e699401b1da4e3dd3bcfba	0	0	0	0	0	0	0	0	0	0	0	0	0	0	0	0	0	0	0	0	0	0	0	0	0	0	0	0	0	0	0	0	0	0	0	0	0	0	0	0	0	0	0	1	0	0	0	0	0
1cd2716416ba793aacdfac96e73e0327	0	0	0	0	0	0	0	0	0	0	0	0	0	0	0	0	0	0	0	0	0	0	0	0	0	0	0	0	0	0	0	0	0	0	0	0	0	0	0	0	0	0	0	0	0	0	0	0	0
1ce3b5c6d85ce967f8677e23e3e9b0be	67	67	92	13	0	0	56	18	26	36	0	14	0	15	0	12	0	21	0	0	0	23	27	20	0	0	0	0	0	0	0	0	0	0	0	0	0	0	0	0	0	0	88	78	38	54	42	39	58
1cf354e9fa6ab14d2e27b9aea534f5ba	9	0	0	0	0	0	0	0	0	0	0	0	0	0	0	0	0	0	0	0	0	0	0	0	0	0	0	0	0	0	0	0	0	0	0	0	0	0	0	0	0	0	0	0	0	0	0	0	0
1d1cd945977e31a2a994754d61ce5ad7	0	0	0	0	0	0	0	0	0	0	0	0	0	0	0	0	0	0	0	0	0	2	0	0	0	0	0	0	0	0	0	0	0	0	0	0	0	0	0	0	0	0	0	0	0	0	0	0	0
1d39e9620392b886a35d3a246a2f64bf	0	0	0	0	0	0	0	0	0	0	0	0	0	0	0	0	0	8	0	0	0	0	0	0	0	0	0	0	0	0	0	0	0	0	0	0	0	0	0	0	0	0	0	0	4	0	0	0	0
1d6b2414733169def01df57f391938b0	0	0	0	0	0	0	0	0	0	0	0	0	0	0	0	0	0	0	0	0	0	0	0	0	0	0	0	0	0	0	0	0	0	0	0	0	0	0	0	0	0	0	0	0	0	0	0	0	0
1daee90cc7fddef14cfb02db4334c8a2	0	0	0	0	0	0	0	0	0	0	0	0	0	0	0	0	0	0	0	0	0	0	0	0	0	0	0	0	0	0	0	0	0	0	0	0	0	0	0	0	0	0	0	0	0	0	0	0	0
1e1d070d9cb4a67a62f4c42da17ce4a7	0	0	0	0	0	0	7	0	0	0	0	0	0	0	0	0	0	0	0	0	0	0	0	0	0	0	0	0	0	0	0	0	0	0	0	0	0	0	0	0	0	0	0	0	0	0	0	0	0
1e341e32912a4608ffec47190168e685	4	0	0	0	0	0	0	0	0	0	0	0	0	0	0	0	0	0	0	0	0	0	0	0	0	0	0	0	0	0	0	0	0	0	0	0	0	0	0	0	0	0	0	0	0	0	0	0	0
1e614f8afc3f5658f8a367c418dde0f9	0	0	0	0	0	0	0	0	0	0	0	0	0	0	0	0	0	0	0	0	0	0	0	0	0	0	0	0	0	0	0	0	0	0	0	0	0	0	0	0	0	0	0	0	0	0	0	0	0
1e7e26f306d46fccf4ae07329284e87b	0	0	0	0	0	0	0	0	0	0	0	0	0	0	0	0	0	0	0	0	0	0	0	0	0	0	0	0	0	0	0	0	0	0	0	0	0	0	0	0	0	0	0	0	0	0	0	0	0
1f2bcab8ed94375915ace64c579c079a	0	0	0	0	0	0	0	0	0	0	0	0	0	0	0	0	0	0	0	0	0	11	0	0	0	9	0	0	0	0	0	0	0	0	0	0	0	0	0	0	0	0	29	40	27	0	22	19	22
1f3979a1f7e7fa64a19a407b08fa074a	0	0	0	0	0	0	0	0	0	0	0	0	0	0	0	0	0	0	0	0	0	0	0	0	0	0	0	0	0	0	0	0	0	0	0	0	0	0	0	0	0	0	0	0	0	0	0	0	0
1f4c0e4023acf59831c1e8a0ccbad609	0	0	0	0	0	0	0	0	0	0	0	0	0	0	0	0	0	0	0	0	0	0	0	0	0	0	0	0	0	0	0	0	0	0	0	0	0	0	0	0	0	0	0	0	0	0	0	0	0
1fd45981e60a3fa1cb154e4123011168	0	0	0	0	0	0	0	0	0	0	0	0	0	0	0	0	0	0	0	0	0	0	0	0	0	0	0	0	0	0	0	0	0	0	0	0	0	0	0	0	0	0	0	9	0	0	0	0	0
203b239e706255f69b65b3fb4df6d3e2	0	0	0	0	0	0	0	0	0	0	0	0	0	0	0	0	0	0	0	0	0	0	0	0	0	0	0	0	0	0	0	0	0	0	0	0	0	0	0	0	0	0	24	11	13	0	17	0	0
209f039dc515012f5657f892335b7496	0	0	0	0	0	0	0	0	0	0	0	0	0	0	0	0	0	0	0	0	0	0	0	0	0	0	0	0	0	0	0	0	0	0	0	0	0	0	0	0	0	0	0	0	0	0	0	0	0
20a0d2f150b3312772f5c00e54fd7baf	0	0	0	0	0	0	0	0	0	0	0	0	0	0	0	0	0	0	0	0	0	0	0	0	0	0	0	0	0	0	0	0	0	0	0	0	0	0	0	0	0	0	0	0	5	0	0	0	0
20b6fc421c4b84a3b642b018d6224408	0	0	0	0	0	0	0	0	0	0	0	0	0	0	0	0	0	0	0	0	0	0	0	0	0	0	0	0	0	0	0	0	0	0	0	0	0	0	0	0	0	0	0	0	0	0	0	0	0
2109369b6269185a6839ebdf312fdf3b	0	0	0	0	0	0	0	0	0	0	0	0	0	0	0	0	0	0	0	0	0	2	9	0	0	0	0	0	0	0	0	0	0	0	0	0	0	0	0	0	0	0	2	3	0	0	0	0	0
2115af707d041d3d152b033077c6f063	10	12	6	0	0	0	0	0	0	0	0	0	7	0	0	10	9	12	3	0	0	21	19	9	6	6	0	0	3	0	0	0	8	3	7	0	0	9	0	0	6	6	26	20	15	16	27	13	22
2124ff30f0cbf6b69e2d3f7927512644	0	11	12	0	3	5	6	0	0	0	0	4	0	0	0	0	5	3	0	4	6	0	0	0	0	0	0	0	0	3	0	0	0	0	0	0	0	0	0	0	0	0	0	0	0	0	0	0	0
2127256861d883ab672e978c5fb63764	0	0	0	0	0	0	0	0	0	0	0	0	0	0	0	0	0	0	0	0	0	0	0	2	0	0	0	0	0	0	0	0	0	0	0	0	0	0	0	0	0	0	3	7	0	0	0	0	0
21322505526edda428086b11608bf39c	0	0	0	0	0	0	0	0	0	0	0	0	0	0	0	0	0	0	0	0	0	0	0	0	0	0	0	0	0	0	0	0	0	0	0	0	0	0	0	0	0	0	0	0	0	0	0	0	0
213a5ae944c9640f425afbe459354f4c	0	0	0	0	0	0	0	0	0	0	0	0	0	0	0	0	0	0	0	0	0	0	0	0	0	0	0	0	0	0	0	0	0	0	0	0	0	0	0	0	0	0	0	0	0	0	0	0	0
21811265d7657007e31e717b502710a5	19	0	0	0	0	0	0	0	0	0	0	0	6	0	0	0	0	0	4	0	0	0	0	0	0	0	0	0	0	0	0	0	0	0	0	0	0	0	0	0	0	0	0	0	0	0	0	0	0
21820febb5915e749e96de289881340c	75	46	64	0	0	0	0	0	0	0	0	0	0	0	0	0	0	0	0	0	0	8	0	0	0	0	0	0	0	0	0	0	0	0	0	0	0	0	0	0	0	0	238	191	37	52	52	31	27
21cab8d4884aa8aad29f5d01c35c8d34	0	0	0	0	0	0	0	0	0	0	0	0	0	0	0	0	0	0	0	0	0	0	0	0	0	0	0	0	0	0	0	0	0	0	0	0	0	0	0	0	0	0	0	0	0	0	0	0	0
21e5f173793eefdb0290e5268912394f	0	0	0	0	0	0	0	0	0	0	0	0	0	0	0	0	0	0	0	0	0	0	0	0	0	0	0	0	0	0	0	0	0	0	0	0	0	0	0	0	0	0	0	0	0	0	0	0	0
221d14b7cea8f20d54c1edeb2515fb02	0	0	0	0	0	0	0	0	0	0	0	0	0	0	0	0	0	0	0	0	0	0	0	0	0	0	0	0	0	0	0	0	0	0	0	0	0	0	0	0	0	0	0	0	0	0	0	0	0
2227623529b6f8990ef8556256165a80	65	49	53	17	0	0	33	0	0	0	0	0	0	0	10	0	0	0	0	11	0	72	67	49	50	44	46	37	60	50	57	38	62	25	35	25	32	56	35	38	27	58	140	123	83	81	117	58	92
22750def43d6b7db605384f1c8b12404	4	0	0	0	0	0	0	0	0	0	0	0	0	0	0	0	0	0	0	0	0	0	0	0	0	0	0	0	0	0	0	0	0	0	0	0	0	0	0	0	0	0	0	0	0	0	0	0	0
22cb65bc174a86e32f751776e11e8758	0	0	0	0	0	0	0	0	0	0	0	0	0	0	0	0	0	0	0	0	0	0	0	0	0	3	0	0	0	0	0	0	0	0	4	0	0	0	0	0	0	0	22	21	0	0	0	0	0
22dd5ea1540dc70afd89e56f7b1050a9	0	0	0	0	0	0	0	0	0	0	0	0	0	0	0	0	0	0	0	0	0	0	0	0	0	0	0	0	0	0	0	0	0	0	0	0	0	0	0	0	0	0	0	0	0	0	0	0	0
22dda168a79d3d52bf2fc9fd01baa1fd	0	0	0	0	0	0	0	0	0	0	0	0	0	0	0	0	0	0	0	0	0	0	0	0	0	0	0	0	0	0	0	0	0	0	0	0	0	0	0	0	0	0	0	0	0	0	0	0	0
22e9ad31ad1a28bdf31120370efbf02f	0	0	0	0	0	0	0	0	0	0	0	0	0	0	0	0	0	0	0	0	0	0	0	3	0	0	3	0	0	0	0	0	0	0	0	0	0	0	0	0	0	0	0	0	0	0	0	0	0
22f684cd0c6de7ea1e07addf6fc94b06	0	0	0	0	0	0	0	0	0	0	0	0	0	0	0	0	0	0	0	0	0	0	0	0	0	0	0	0	0	0	0	0	0	0	0	0	0	0	0	0	0	0	0	0	0	0	43	0	0
2319c2234a244e106f54e8ae0bcad29e	56	47	36	12	0	9	12	0	0	15	0	0	9	0	0	0	0	0	0	0	0	0	0	0	0	0	0	0	0	0	0	0	0	0	0	0	0	0	0	0	0	0	0	0	0	0	15	0	0
2334a66e942b263c97368197a51c5671	0	0	0	0	0	0	0	0	0	0	0	0	0	0	0	0	0	0	0	0	0	0	0	0	0	0	0	0	0	0	0	0	0	0	0	0	0	0	0	0	0	0	6	0	0	0	0	0	3
237ea9b50a6a7a8affa900af54a4a4bb	0	0	0	0	0	0	0	0	0	0	0	0	0	0	0	0	0	0	0	0	0	0	0	0	0	0	0	0	0	0	0	0	0	0	0	0	0	0	0	0	0	0	0	0	0	0	0	0	0
23872c8204530139414812eb38cd8e26	0	0	0	0	0	0	0	0	0	0	0	0	0	0	0	0	0	0	0	0	0	0	0	0	0	0	0	0	0	0	0	0	0	0	0	0	0	0	0	0	0	0	0	0	30	0	0	0	0
238fd1ac747464e9aa4234cd82062e3a	0	0	0	0	0	0	0	0	0	0	0	0	0	0	0	0	0	0	0	0	0	0	0	0	0	0	0	0	0	0	0	0	2	0	0	0	0	0	0	0	0	0	0	0	0	0	0	0	0
23c35ac9d3abd8fbd11b1df70f872f49	0	0	0	0	0	0	0	0	0	0	0	0	0	0	0	0	0	0	0	0	0	0	0	0	0	0	0	0	0	0	0	0	0	0	0	0	0	0	0	0	0	0	0	11	0	0	0	0	0
242ca3ddf3fef417c61a699ccef2e984	0	0	0	0	0	0	0	0	0	0	0	0	0	0	0	0	0	0	0	0	0	0	0	0	0	0	0	0	0	0	0	0	0	0	0	0	0	0	0	0	0	0	0	0	0	0	0	0	0
24540d892eb3a55350ebe6e57e22603b	0	0	0	0	0	0	0	0	0	0	0	0	0	0	0	0	0	0	0	0	0	0	0	0	0	0	0	0	0	0	0	0	0	0	0	0	0	0	0	0	0	0	0	0	0	0	0	0	0
24a1b19092d302a90f7fbd8191912f9e	0	16	0	0	0	0	0	0	0	0	0	0	0	0	0	0	0	0	0	0	0	0	0	0	0	0	0	0	0	0	0	0	0	0	0	0	0	0	0	0	0	0	0	0	0	0	0	0	0
24ea523c20b180bd5ca66985729140cd	0	0	0	0	0	0	0	0	0	0	0	0	0	0	0	0	0	0	0	0	0	0	0	0	0	0	0	0	0	0	0	0	0	0	0	0	0	0	0	0	0	0	0	0	0	0	0	0	0
24ef095b499cab718a9371c50c067e3f	0	0	0	0	0	0	0	0	0	0	0	0	0	0	0	0	0	2	0	0	0	0	0	0	0	0	0	0	0	0	0	0	0	0	0	0	0	0	0	0	0	0	0	0	0	0	0	0	0
2599c1a1ee9d84fc1ce620e0d926eac9	34	19	0	0	0	0	0	0	0	0	0	0	0	0	0	0	0	0	0	0	0	0	19	0	0	0	0	0	0	0	0	0	0	0	0	0	0	0	0	0	0	0	0	26	0	0	0	0	0
25bbb27e20e7a98db7ac3e1f50256762	0	0	0	0	0	0	0	0	0	0	0	0	0	0	0	0	0	0	0	0	0	0	0	0	0	0	0	0	0	0	0	0	0	0	0	0	0	0	0	0	0	0	0	0	0	0	0	0	0
25df999d83e2b1f45d16d913661259ee	0	0	0	0	0	0	0	0	0	0	0	0	0	0	0	0	0	0	0	0	0	0	0	0	0	0	0	0	0	0	0	0	0	0	0	0	0	0	0	0	0	0	0	0	0	0	0	0	0
2638ef8b32761a8b84409337e0bd9526	0	0	0	0	0	0	0	0	0	0	0	0	0	0	0	0	0	0	0	0	0	0	0	0	0	0	0	0	0	0	0	0	0	0	0	0	0	0	0	0	0	0	0	0	0	0	0	0	0
267a4e5749b3faf5a88f227867f2bafb	0	0	0	0	0	0	0	0	0	0	0	0	0	0	0	0	0	0	0	0	0	0	35	43	0	0	0	24	0	36	0	0	0	0	0	0	0	0	0	0	33	24	0	0	0	0	0	0	0
2690a04464a31574891166dde09583b5	0	0	2	0	0	0	0	0	0	0	0	0	0	0	0	0	0	0	0	0	0	0	0	0	0	0	0	0	0	0	0	0	0	0	0	0	0	0	0	0	0	0	0	0	0	0	0	0	0
26cc21cf9c5e04a2542e071203889838	0	0	0	0	0	0	0	0	0	0	0	0	0	0	0	0	0	0	0	0	0	7	4	0	0	0	0	0	0	0	0	0	0	0	0	0	0	0	0	0	0	0	0	0	0	0	0	0	0
26fee48055e83a4f7ea4e42f04faf654	0	0	0	0	0	0	0	0	0	0	0	0	0	0	0	0	0	0	0	0	0	0	0	0	0	0	0	0	0	0	0	0	0	0	0	0	0	0	0	0	0	0	0	0	0	0	0	0	0
27383d6873c0904673132abe7d2285a1	0	0	0	0	0	0	0	0	0	0	0	0	0	0	0	0	0	0	0	0	0	0	0	0	0	0	0	0	0	0	0	0	0	0	0	0	0	0	0	0	0	0	0	0	0	0	0	0	0
2754bc6cedcc22fad24c529b5a35710b	0	0	0	0	0	0	0	0	0	0	0	0	0	0	0	0	0	0	0	0	0	0	0	0	0	0	0	0	0	0	0	0	0	0	0	0	0	0	0	0	0	0	0	0	0	0	0	0	0
278c211746cda5d0ca279f24d05613f5	0	0	0	0	0	0	0	0	0	0	0	0	0	0	0	0	0	0	0	0	0	0	0	0	0	0	0	0	0	0	0	0	0	0	0	0	0	0	0	0	0	0	0	0	0	0	0	0	0
27a90b26bf85c0f465bcee49b7086509	0	0	0	0	0	0	0	0	0	0	0	0	0	0	0	0	0	0	0	0	0	0	0	0	0	0	0	0	0	0	0	0	0	0	0	0	0	0	0	16	0	0	0	0	0	0	0	0	0
27c64205948747475fe5b469a84eb075	0	0	0	0	0	0	0	0	0	0	0	0	0	0	0	0	0	0	0	0	0	0	4	4	3	6	0	3	0	0	3	0	3	0	0	0	2	0	2	0	0	0	0	0	0	0	0	0	0
27eafd486b3819cd71cc42eedab1eb2d	14	9	0	0	0	5	0	0	0	0	0	0	0	0	0	0	0	0	0	0	0	0	0	0	0	0	0	0	0	0	0	0	0	0	0	0	0	0	0	0	0	0	0	0	0	0	0	0	0
2830625044bef219c3d00ef8f041e9e7	0	0	0	0	0	0	0	0	0	0	0	0	0	0	0	0	0	0	0	0	0	0	0	0	0	0	0	0	0	0	0	0	0	0	0	0	0	0	0	0	0	0	5	4	0	0	0	0	0
283d6941e1fab0c034ca6746adc86d38	15	17	9	0	0	0	0	0	0	0	0	0	0	0	0	0	0	0	0	0	0	0	0	0	0	0	0	0	0	0	0	0	0	0	0	0	0	0	0	0	0	0	0	0	0	0	0	0	0
28a19d988ab0c036421521410db5eec1	0	0	0	0	0	0	0	0	0	0	0	0	0	0	0	0	0	0	0	0	0	0	0	0	0	32	34	0	0	0	16	0	0	0	35	0	0	23	0	14	0	0	0	0	0	0	0	0	0
2903989a00b775f16a72e14b0a353043	32	18	21	0	0	0	0	6	0	0	2	2	0	0	0	0	0	3	0	0	0	3	4	6	3	0	0	0	0	2	0	0	0	3	3	0	0	0	0	0	2	0	26	40	8	14	18	11	11
292f9abdc64f6d142f551182f9650a17	0	0	0	0	0	0	0	0	0	0	0	0	0	0	0	0	0	0	0	0	0	0	0	0	0	0	0	0	0	0	0	0	0	0	0	0	0	0	0	0	0	0	0	0	0	0	0	0	0
29317f8f3a82d2b85a185ff6087e81b3	0	0	0	0	0	0	0	0	0	0	0	0	0	0	0	0	0	0	0	0	0	0	0	0	0	0	0	0	0	0	0	0	0	0	0	0	0	0	0	0	0	0	0	0	2	0	0	0	0
2963a744b8efb91bd8e736c85c4f93c5	4	0	0	0	0	0	0	0	0	0	0	0	0	0	0	0	0	0	0	0	0	0	0	0	0	0	0	0	0	0	0	0	0	0	0	0	0	0	0	0	0	0	0	0	0	0	0	0	0
2963c726c22b74f8348b7eb9c6e31afc	0	0	0	0	0	0	0	0	0	0	0	0	0	0	0	0	0	0	0	0	0	0	0	0	0	0	0	0	0	0	0	0	0	0	0	0	0	0	0	0	0	0	0	0	0	0	0	0	0
2983438e2b03eb1c22c5b4d99292e6cb	700	452	382	64	43	49	85	70	66	91	48	65	62	53	58	36	54	66	46	48	48	244	218	159	146	136	137	107	128	123	143	113	163	103	117	59	99	118	85	103	143	126	1108	1206	523	433	614	496	509
29a998b578bc64ac3332ad61d93d2b4f	8	0	0	0	0	0	0	0	0	0	0	0	0	0	0	0	0	0	0	0	0	0	5	5	0	14	11	8	6	7	4	0	6	0	10	12	7	11	6	5	8	9	15	15	22	10	19	21	15
29f7956af085f4d6231d2f9da42d8d45	0	0	0	0	0	0	0	0	0	0	0	0	0	0	0	0	0	0	0	0	0	0	0	0	0	0	0	0	0	0	0	0	0	0	0	0	0	0	0	0	0	0	11	3	0	0	0	2	0
2a28739b3218cdd4c006bd5c39ceb124	81	27	42	0	0	0	10	5	0	5	0	0	0	6	6	0	7	6	0	0	2	0	0	0	0	0	0	0	0	0	0	0	0	0	0	0	0	0	0	0	0	0	0	0	0	0	0	0	0
2b7cd9574edda19cbe5973a4428db74b	0	0	0	0	0	0	0	0	0	0	0	0	0	0	0	0	0	0	0	0	0	0	0	0	0	20	12	0	12	0	0	7	0	0	10	0	0	7	0	0	0	0	0	0	0	0	0	0	0
2b841ad63817973c9609e0cd585ef21c	0	0	0	0	0	0	0	0	0	0	0	0	0	0	0	0	0	0	0	0	0	0	0	0	0	0	0	0	0	0	0	0	0	0	0	0	0	0	0	0	0	0	0	0	0	0	0	0	0
2be35a08901c62b3d5391c7dee65afaa	34	0	15	0	0	0	0	0	0	0	0	0	0	0	0	0	0	0	0	0	0	10	10	9	0	0	0	0	0	4	0	0	3	0	0	0	0	0	0	0	0	0	16	23	4	4	9	5	0
2bf02dab88e410a0e0a6a1af7337e122	0	0	10	0	0	0	0	0	0	0	0	0	0	0	2	0	0	0	0	0	0	8	9	14	0	4	0	0	0	0	0	0	4	0	0	2	0	0	0	0	0	0	41	55	0	0	0	0	0
2c7845500633334bab70b88d5df3fab2	0	0	0	0	0	0	0	0	0	0	0	0	0	0	0	0	2	3	0	0	0	0	0	0	0	0	0	0	0	0	0	0	0	0	0	0	0	0	0	0	0	0	0	0	0	0	0	0	0
2c7bffd0168777d0e53c65160ac840f0	115	47	96	0	0	14	42	22	15	33	13	13	44	0	56	44	37	63	38	45	15	0	0	0	0	0	0	0	0	0	0	0	0	0	0	0	0	0	0	0	0	0	0	0	0	0	37	0	0
2cd753624046f6e1da26ffcca32b6912	0	0	0	0	0	0	0	0	0	0	0	0	0	0	0	0	0	0	0	0	0	3	2	0	0	0	0	0	0	0	0	0	0	0	0	0	0	0	0	0	0	0	0	0	0	0	0	0	0
2cf3f1df46225b030b5dd91838079ab0	0	0	0	0	0	0	0	0	0	0	0	0	0	0	0	0	0	0	0	0	0	0	6	4	0	0	0	0	0	0	0	0	0	0	0	0	0	0	0	0	0	0	0	0	0	0	0	0	0
2d040ecb3b111f8245cb4fbb9ba7f701	0	0	0	8	0	0	0	0	0	0	0	0	0	0	0	0	0	0	3	0	0	0	0	0	0	0	0	0	0	0	0	0	0	0	0	0	0	0	0	0	0	0	0	0	7	8	0	0	0
2d5a2b14baa0f792837df2826812487b	37	19	31	0	0	0	0	0	0	0	0	0	0	0	0	0	0	0	0	0	0	0	0	0	0	0	0	0	0	0	0	0	0	0	0	0	0	0	0	0	0	0	625	634	321	243	356	437	319
2d5e9d0ff9f6c2a8e20f453f066b68a1	0	0	0	0	0	0	0	0	0	0	0	0	0	0	0	0	0	0	0	0	0	0	0	0	0	0	0	0	0	0	0	0	0	0	0	0	0	0	0	0	0	0	0	0	0	0	1	0	0
2d8870ba04e3a729bcd85afac9c6f3f3	0	0	0	0	0	0	0	0	0	0	0	0	0	0	0	0	0	0	0	0	0	0	0	0	0	0	0	0	0	0	0	0	0	0	0	0	0	0	0	0	0	0	0	0	0	0	0	0	0
2dbeb9e3b59e5bfd1c008959d535fd97	0	0	0	0	0	0	0	0	0	0	0	0	0	0	0	0	0	0	0	0	0	0	0	0	0	0	0	0	0	0	0	0	0	0	0	0	0	0	0	0	0	0	0	0	0	0	0	0	0
2dda0cf7fe5fd5572f238ac760be6590	0	0	0	0	0	0	0	0	0	0	0	0	0	0	0	0	0	0	0	0	0	0	0	0	0	0	0	0	0	0	0	0	0	0	0	0	0	0	0	0	0	0	16	16	0	5	6	0	0
2de4afd291a6f3274de24c5f94f43d03	0	0	0	0	0	0	0	0	0	0	0	0	0	0	0	0	0	0	0	0	0	0	0	0	0	0	0	0	0	0	0	0	0	0	0	0	0	0	0	0	0	0	0	0	0	0	0	0	0
2e2e81552de06ef2d3b61ef4c5576f83	0	0	0	0	0	0	0	0	0	0	0	0	0	0	0	0	0	0	0	0	0	0	0	0	0	0	0	0	0	0	0	0	0	0	0	0	0	0	0	0	0	0	0	18	0	0	0	0	0
2e3c1f72bceb576d97d9a2ce0ce29ab9	11	0	0	0	0	0	0	0	0	0	0	0	0	0	0	0	0	0	0	0	0	0	0	0	0	0	0	0	0	0	0	0	0	0	0	0	0	0	0	0	0	0	0	0	0	0	0	0	0
2e748de1f5404e975d7ff1830c318527	0	0	0	0	0	0	0	0	0	0	0	0	0	0	0	0	0	0	0	0	0	0	3	0	0	0	0	0	0	0	0	0	0	0	0	0	0	0	0	0	0	0	0	0	0	0	0	0	0
2f175c2b2a59a956b92814ba944cd3fb	0	2	0	0	0	0	0	0	0	0	0	0	0	0	0	0	0	0	0	0	0	0	0	0	0	0	0	0	0	0	0	0	0	0	0	0	0	0	0	0	0	0	0	0	0	0	0	0	0
2f28c39f30eca8d4ee4ea311a583d2e8	0	0	0	0	0	0	0	0	0	0	0	0	0	0	0	0	0	0	0	0	0	0	0	0	0	0	0	0	0	0	0	0	0	0	0	0	0	0	0	0	0	0	0	0	0	0	0	0	0
2f540cc561965367e3efa6e1e8f69be0	7	0	0	0	0	0	0	0	0	0	0	0	0	0	0	0	0	0	0	0	0	0	0	0	0	0	0	0	0	0	2	0	0	0	0	0	0	0	0	0	0	0	4	0	0	0	9	0	0
2f852267cfee0099d091182b2965735c	0	0	0	0	0	0	0	0	0	0	0	0	0	0	0	0	0	0	0	0	0	0	0	0	0	0	0	0	0	0	0	0	0	0	0	0	0	0	0	0	0	0	0	0	0	0	0	0	0
2fadc708996800679d1b069f0ae84ec7	0	0	0	0	0	0	0	0	0	0	0	0	0	0	0	0	0	0	0	0	0	0	0	0	0	0	0	0	0	0	0	0	0	0	0	0	0	0	0	0	0	0	0	0	0	0	0	0	0
2fb5ee518552de6595a6dde07e30b0ab	0	0	0	0	0	0	0	0	0	0	0	0	0	0	0	0	0	0	0	0	0	0	0	0	0	0	0	0	0	0	0	0	0	0	0	0	0	0	0	0	0	0	0	0	0	0	0	0	0
300945a13ba328715d5f6b7878d252d2	0	0	0	0	0	0	0	0	0	0	0	0	0	0	0	0	0	0	0	0	0	0	3	0	0	0	0	0	0	0	0	0	0	0	0	0	0	0	0	0	0	0	4	7	6	0	7	3	4
301774d3d77746a759bb86e34965a4a9	0	0	0	0	0	0	0	0	0	0	0	0	0	0	0	0	0	0	0	0	0	0	14	0	11	24	0	10	11	0	10	13	0	12	19	0	19	11	12	0	17	0	0	0	0	0	0	0	0
3028c01ab093138d1df1e53ea383389f	0	0	0	0	0	0	0	0	0	0	0	0	0	0	0	0	0	0	0	0	0	0	0	5	0	0	0	0	0	0	0	0	0	0	0	0	0	0	0	0	0	0	0	0	0	0	0	0	0
307653c25a9f04e893eaf695a4c0b9f2	0	0	0	0	0	0	0	0	0	0	0	0	0	0	0	0	0	0	0	0	0	0	0	0	0	3	3	0	0	0	7	2	0	0	3	0	0	7	0	0	0	2	0	0	0	0	0	0	0
30e1b380db9be4db7e8b7caefcf36adf	0	0	0	0	0	0	0	0	0	0	0	0	0	0	0	0	0	0	0	0	0	0	0	0	0	0	0	0	0	27	0	0	0	0	0	0	0	0	0	0	0	0	0	0	0	8	13	0	25
315cb56724619f962cb6258b10d758b3	0	0	0	0	0	0	0	0	0	0	0	0	0	0	0	0	0	0	0	0	0	0	0	0	0	0	0	0	0	0	0	0	0	0	0	0	0	0	0	0	0	0	115	118	77	63	76	63	77
31c730d916cab2592f86c8c4500f721d	0	0	0	0	0	0	0	0	0	0	0	0	0	0	0	0	0	0	0	0	0	0	0	0	0	0	0	0	0	0	0	0	0	0	0	0	0	0	0	0	0	0	47	66	0	16	31	0	0
31e05e5218aedc913db1f37eb1401bad	2	0	0	0	0	0	0	0	0	0	0	0	0	0	0	0	0	0	0	0	0	0	0	0	0	0	0	0	0	0	0	0	0	0	0	0	0	0	0	0	0	0	0	0	0	0	0	0	0
31f18280654c3b734dc52067fad44df7	18	25	20	6	2	13	9	4	6	9	4	0	12	10	4	8	6	6	7	0	6	30	53	41	53	79	79	42	54	42	84	40	77	37	42	30	27	120	39	32	43	80	58	118	67	49	70	88	79
320a29bf1369cd0619db7f17a004109e	0	0	0	0	0	0	0	0	0	0	0	0	0	0	0	0	0	0	0	0	0	0	0	0	0	0	0	0	0	0	0	0	0	0	0	0	0	0	0	0	0	0	0	0	0	0	0	0	0
3233ff376d6bdb39f153e9a986aca6b5	0	0	0	0	0	0	0	0	0	0	0	0	0	0	0	0	0	0	0	0	0	0	0	0	0	0	0	0	0	0	0	0	0	0	0	0	0	0	0	0	0	0	0	0	0	0	0	0	0
323d48ad048d27af536c814142d07959	0	0	0	0	0	0	0	0	0	0	0	0	0	0	0	0	0	0	0	0	0	0	0	0	0	0	0	0	0	0	0	0	47	0	0	0	0	0	0	0	0	40	0	0	0	0	32	28	0
323ead65b7db69aab15b1e0ed9da510b	0	11	0	0	0	0	0	0	0	0	0	0	0	0	0	0	0	0	0	0	0	0	0	0	0	0	0	0	0	0	0	0	0	0	0	0	0	0	0	0	0	0	0	0	0	0	0	0	0
32625fd69f3e5d202b232828d0d00819	4	0	3	0	0	0	0	0	0	0	0	0	0	0	0	0	0	7	0	0	0	0	0	0	0	0	0	0	0	0	0	0	0	0	0	0	0	0	0	0	0	0	0	0	0	0	0	0	0
3277177efad4a21086a996e74aeb2020	0	0	0	0	0	0	0	0	0	0	0	0	0	0	0	0	0	0	0	0	0	0	11	0	0	17	0	0	0	0	0	0	0	0	0	0	8	0	0	0	7	0	0	0	0	0	0	0	0
32a6b86ba440c383012cd66708b6ac79	0	0	0	0	0	0	0	0	0	0	0	0	0	0	0	0	0	0	0	0	0	0	0	0	0	0	0	0	0	0	0	2	0	0	0	0	0	0	0	0	0	0	0	0	0	0	0	0	0
32b9b048f2290e4d36aed52441a0e026	11	15	0	0	0	0	0	0	0	0	0	0	0	0	0	0	0	0	0	0	0	0	0	0	0	0	0	0	0	0	0	0	0	0	0	0	0	0	0	0	0	0	64	47	24	15	30	0	21
32e77ba5950596c9a5471f91b13f9381	6	0	0	0	0	0	0	0	0	0	0	0	0	0	0	0	0	0	0	0	0	0	0	0	0	0	0	0	0	0	0	0	0	0	0	0	0	0	0	0	0	0	0	0	0	0	0	0	0
3339441bbecc6b1d9438f903c306e8f3	0	0	0	0	0	0	0	0	0	0	0	0	0	0	0	0	0	0	0	0	0	25	32	18	5	12	6	20	8	10	10	13	4	7	5	4	3	3	0	2	5	6	0	0	0	0	0	0	0
333d98299d630b55de9ed442ebc5dd37	0	0	0	0	0	0	0	0	0	0	0	0	0	0	0	0	0	0	0	0	0	0	0	0	0	0	0	0	0	0	0	0	0	0	0	0	0	0	0	0	0	0	0	0	0	0	0	0	0
33cdca6a7f0094d82bcd25e82fcebb58	0	0	0	0	0	0	0	0	0	0	0	0	0	0	0	0	0	0	0	0	0	0	0	0	0	0	0	0	0	0	0	0	0	0	0	0	0	0	0	0	0	0	2	0	0	0	0	0	0
33d07e93e11ca213e03bc2cfe2450f45	0	0	0	0	0	0	0	0	0	0	0	0	0	0	0	0	0	0	0	0	0	0	0	0	0	37	16	0	0	0	0	0	0	0	0	0	27	0	0	0	0	0	0	0	4	0	9	0	0
3416bbcfc0d7e26a9502429badd3dbc1	0	0	0	0	0	0	0	0	0	0	0	0	0	0	0	0	0	0	0	0	0	0	0	0	0	0	0	0	0	0	0	0	0	0	0	0	0	0	0	0	0	0	0	0	0	0	0	0	0
3468430277ce2317dec6f413dcfaa03e	583	239	392	87	90	109	158	90	100	260	63	125	230	163	112	110	191	222	113	108	146	475	412	282	387	685	836	517	452	494	523	381	493	282	417	335	310	566	321	298	385	419	985	1390	971	585	1136	723	688
3468ef543dff4cfbad774a2f49b42afa	0	0	0	0	0	0	0	0	0	0	0	0	0	0	0	0	0	0	0	0	0	0	0	0	0	0	0	0	0	0	0	0	0	0	0	0	0	0	0	0	0	0	0	0	0	1	0	0	0
34e9a8783bb874666d3f87a9826d6f98	0	0	0	0	0	0	0	0	0	0	0	0	0	0	0	0	0	0	0	0	0	0	0	0	0	0	0	0	0	0	0	0	0	0	0	0	0	0	0	0	0	0	7	9	0	0	0	0	0
350afd9215f40ae854bad47bad20d20c	5	0	0	0	0	0	0	0	0	0	0	0	0	0	0	0	0	0	0	0	0	0	0	0	0	0	0	0	0	0	0	0	0	0	0	0	0	0	0	0	0	0	0	5	0	0	0	0	0
35234d383d95b61eba7f66f576f8116c	0	3	3	0	0	0	0	0	0	0	0	0	0	3	0	0	0	0	0	0	0	0	0	0	0	0	0	0	0	0	0	0	0	0	0	0	0	0	0	0	0	0	0	0	0	0	0	0	0
35364f7f167af3e91f88630f05f4303a	0	0	0	0	0	0	0	0	0	0	0	0	0	0	0	0	0	0	0	0	0	0	0	0	0	0	0	0	0	0	0	0	0	0	0	0	0	0	0	0	0	0	0	0	0	0	0	0	0
354565d1b1e46a90458182657e08e897	0	0	0	0	0	0	0	0	0	0	0	0	0	0	0	0	0	0	0	0	0	0	0	0	0	0	0	0	2	0	0	0	0	0	0	0	0	0	0	0	0	0	0	9	5	6	12	3	0
35852994aa8ca96d437fd16a7bb05fc3	7	0	0	0	0	0	0	0	0	0	0	0	0	0	0	0	0	0	0	0	0	0	0	0	0	0	0	0	0	0	0	0	0	0	0	0	0	0	0	0	0	0	0	0	0	0	0	0	0
360d39da6afcdcb6a924fadf1ed3a9f5	0	0	0	0	0	0	0	0	0	0	0	0	0	0	0	0	0	0	0	0	0	0	5	0	0	0	0	0	0	0	0	0	0	0	0	0	0	0	0	0	0	0	0	0	0	0	0	0	0
36b11885631f0b008316f0bf57dfc5dc	0	0	0	0	0	0	0	0	0	0	0	0	0	0	0	0	0	0	0	0	0	0	0	0	0	0	0	0	0	0	0	0	0	0	0	0	0	0	0	0	0	0	0	0	0	0	0	0	0
36d29c4f935796fbbea02bd46828c65c	0	0	2	0	0	0	0	0	0	0	0	0	0	0	0	0	0	0	0	0	0	0	0	0	0	0	0	0	0	0	0	0	0	0	0	0	0	0	0	0	0	0	0	0	0	0	0	0	0
36d58d136615a4a0c50ae78d47be35f0	0	4	0	0	0	0	0	0	0	0	0	0	0	0	0	0	0	0	0	0	0	0	0	0	0	0	0	0	0	0	0	0	0	0	0	0	0	0	0	0	0	0	0	0	0	0	0	0	0
370449d2cf21b04ed90c9e8a49e982fb	0	0	0	0	0	0	0	0	0	0	0	0	0	0	0	0	0	0	0	0	0	0	0	0	0	0	0	0	0	0	0	0	0	0	0	0	0	0	0	0	0	0	0	0	0	0	3	0	0
3712a02b39bb4b67d04488b3c54d0741	28	33	32	0	0	0	0	0	0	0	0	0	0	0	0	0	0	0	0	0	0	8	9	8	0	0	0	0	0	0	0	0	0	0	0	0	0	0	0	0	0	0	4	8	0	0	0	0	0
3750d3e3aef948169db4e319b0f68925	6	0	0	0	0	0	0	0	0	0	0	0	0	0	0	0	0	0	0	0	0	0	4	0	0	0	0	0	0	0	0	0	0	0	0	0	0	0	0	0	0	0	0	0	0	0	0	0	4
3765da69db2101a7c67fb9e128bae2ac	0	0	0	0	0	0	0	0	0	0	0	0	0	0	0	0	0	0	0	0	0	0	0	0	0	0	0	0	0	0	0	0	0	0	0	0	0	0	0	0	0	0	58	75	0	8	7	4	0
378d415cd926d6a2c88380196ec956c2	0	0	0	0	0	0	0	0	0	0	0	0	0	0	0	0	0	0	0	0	0	0	0	0	0	0	0	0	0	0	0	0	0	0	0	0	0	0	0	0	0	0	0	0	0	0	0	0	0
37aa15cd333ac62ed572ae02605f7b2b	0	0	0	0	0	0	0	0	0	0	0	0	0	0	0	0	0	0	0	0	0	0	0	0	0	0	0	0	0	0	2	0	0	0	0	0	0	0	0	0	0	0	0	0	0	0	0	0	0
37ee026988f6dd7b6405f3f4dfcb14b5	14	4	0	0	0	0	0	0	0	0	0	0	0	0	0	0	0	0	0	0	0	15	6	11	2	4	0	2	0	4	3	0	0	0	0	0	0	0	0	0	0	0	11	10	0	0	0	4	0
3804df8f39988bb05121b602554e5160	214	178	154	68	38	55	100	70	48	111	39	36	155	59	150	84	133	176	107	76	32	26	31	31	15	15	27	26	27	25	35	18	28	20	17	13	11	22	18	13	35	33	60	69	80	55	114	67	63
384fd0ea4480ba732fdabbd52c158b94	0	0	0	0	0	0	0	0	0	0	0	0	0	0	0	0	0	0	0	0	0	0	0	0	0	0	0	0	0	0	0	0	0	0	0	0	0	0	0	0	0	0	0	0	0	0	0	0	0
38670a27ef2af5d4ea4055aa92c03941	0	0	0	0	0	0	0	0	0	0	0	0	0	0	0	0	0	0	0	0	0	0	0	0	0	0	0	0	0	0	0	0	0	0	0	0	0	0	0	0	0	0	0	0	0	0	0	0	0
3877dfeadb8addb90a6169ae53ad7bbf	0	0	0	0	0	0	0	0	0	0	0	0	0	0	0	0	0	0	0	0	0	0	1	0	0	0	0	0	0	0	0	0	0	0	0	0	0	0	0	0	0	0	0	0	0	0	0	0	0
3899a57b81c8023a191b0d3f91f9705b	0	0	0	0	0	0	0	0	0	0	0	0	0	0	0	0	0	0	0	0	0	0	0	0	0	0	0	0	0	0	0	0	0	0	0	0	0	0	0	0	0	0	0	0	0	0	0	0	0
38d713d0fd7ee147c467e06c48369539	65	31	25	0	0	0	0	0	0	0	0	9	0	0	0	0	0	0	0	0	0	0	0	0	0	0	0	0	0	0	0	0	0	0	0	0	0	0	0	0	0	0	0	0	0	0	0	0	0
3910a0ad8cbb16df68e6bcff93e18552	0	0	0	0	0	0	0	0	0	0	0	0	0	0	0	0	0	0	0	0	0	0	0	0	0	0	0	0	0	0	0	0	0	0	0	0	0	0	0	0	0	0	255	286	35	152	220	69	70
391809f463c6d6f54d864b14de4c3efb	5	0	0	0	0	0	0	0	0	0	0	0	0	0	0	0	0	0	0	0	0	0	0	0	0	0	0	0	0	0	0	0	0	0	0	0	0	0	0	0	0	0	0	0	0	0	0	0	0
3921729fe5d0fdc86007f70a9d284cc0	0	0	10	0	0	0	0	0	0	0	0	0	0	0	0	0	0	0	0	0	0	0	0	0	0	0	0	0	0	0	0	0	0	0	0	0	0	0	0	0	0	0	0	0	0	0	0	0	0
395d955965c9db18e7300652d4d4e8bd	0	0	0	0	0	0	0	0	0	0	0	0	0	0	0	0	0	0	0	0	0	0	0	0	0	0	0	0	0	0	0	0	0	0	0	0	0	0	0	0	0	0	42	27	0	0	0	0	0
39a578b696ca8807ccc7147b4562f14b	0	0	0	0	0	0	0	0	0	0	0	0	0	0	0	0	0	0	0	0	0	0	0	0	0	16	10	0	0	0	0	0	0	0	0	0	0	25	0	0	0	0	0	0	0	0	0	9	11
3a15db1c9e3ab24a60e364854be4c8c8	7	6	0	0	0	0	0	0	0	0	0	0	0	0	0	0	0	0	0	0	0	0	0	0	0	0	0	0	0	0	0	0	0	0	0	0	0	0	0	0	0	0	0	0	0	0	0	0	0
3a5040bbb45b64583c025eda6c440ddc	7	0	0	0	0	0	0	0	0	0	0	0	0	0	0	0	0	0	0	0	0	0	0	0	0	0	0	0	0	0	0	0	0	0	0	0	0	0	0	0	0	0	0	0	0	0	0	0	0
3ab84f850e66a7bd7d46498f6f49098b	12	11	8	2	0	4	4	5	0	3	0	0	8	0	6	0	8	4	8	0	2	29	35	27	7	7	27	9	15	17	24	21	20	10	0	25	21	44	7	14	12	12	143	160	149	327	524	232	254
3abe56ec715b04d1bb83b046affab9bc	0	0	0	0	0	0	0	0	0	0	0	0	0	0	0	0	0	0	0	0	0	0	3	0	0	0	0	0	0	0	0	0	0	0	0	0	0	0	0	0	0	0	0	0	0	0	0	0	0
3ae15dea4f26e52fcb2f8544748fc11e	16	8	8	0	0	0	0	0	0	0	0	0	0	0	0	0	0	0	0	0	0	0	0	0	0	0	0	0	0	0	0	0	0	0	0	0	0	0	0	0	0	0	0	0	0	0	0	0	0
3af7855b4a4eb9367d627c6ffa7d3d69	0	0	0	0	0	0	0	0	0	0	0	0	0	0	0	0	0	0	0	0	0	0	0	0	0	0	0	0	0	0	0	0	0	0	0	0	0	0	0	0	0	0	0	0	0	0	0	0	0
3ba7c8b46c5751e6a78338c739d644a8	33	0	33	0	0	0	0	0	0	0	0	0	0	0	0	0	26	0	0	0	0	53	30	0	0	35	0	44	0	44	0	0	0	0	0	0	26	34	0	0	0	0	0	0	0	0	0	0	0
3bbf6057e68a3a55ecb022fc8aec71c8	0	0	0	0	0	0	0	0	0	0	0	0	0	0	0	0	0	0	0	0	0	0	0	0	0	0	0	0	0	0	0	0	0	0	0	0	0	0	0	0	0	0	0	0	0	0	0	0	0
3c66bfc2c468704b3b0ade304ee959a2	0	0	0	0	0	0	0	0	0	0	0	0	0	0	0	0	0	0	0	0	0	0	0	0	0	0	0	0	0	0	0	0	0	0	0	0	0	0	0	0	0	0	0	0	0	0	0	0	0
3c732a7edae66c0e41e06067d0ac801a	72	0	0	0	0	0	31	0	0	0	0	0	0	0	0	0	0	0	0	0	0	0	0	0	0	0	0	0	0	0	0	0	0	0	0	0	0	0	0	0	0	0	234	210	72	104	294	80	185
3c7e7bedb36a78042e3411a528800937	0	0	0	0	0	0	0	0	0	0	0	0	0	0	0	0	0	0	0	0	0	0	0	0	0	0	0	0	0	0	0	0	0	0	0	0	0	0	0	0	0	0	0	0	0	0	0	0	0
3c81c15e36bd14dad5c2402ea565d9b5	6	0	0	0	0	0	0	0	0	0	0	0	0	0	0	0	0	0	0	0	0	0	0	0	0	0	0	0	0	0	0	0	0	0	0	0	0	0	0	0	0	0	0	0	0	0	0	0	0
3c8a8f6066770b31452df3c7827168a7	0	0	0	0	0	0	0	0	0	0	0	0	0	0	0	0	0	0	0	0	0	5	5	0	0	0	0	4	2	0	0	0	0	0	0	0	0	0	0	0	0	0	3	3	0	0	0	5	0
3c8f2f55b55c405887fa0c72a7a94b14	0	0	0	0	0	0	0	0	0	0	0	0	0	0	0	0	0	0	0	0	0	0	0	0	0	0	0	0	0	0	0	0	0	0	0	0	0	0	0	0	0	0	0	0	0	0	0	0	0
3ca4c4e6eca7015e7cfc80a521b9e082	0	10	0	0	0	0	0	0	0	0	0	0	0	0	0	0	0	0	0	0	0	0	0	0	0	0	0	0	0	0	0	0	0	0	0	0	0	0	0	0	0	0	0	0	0	0	0	0	0
3cf59f2538e9c0871a41a9b76aa2d615	0	0	17	0	0	0	0	0	0	0	0	0	0	0	0	0	0	0	0	0	0	0	0	0	0	0	0	0	0	0	0	0	0	0	0	0	0	0	0	0	0	0	33	28	0	0	0	16	0
3d09cff060581e2cad589550a938090c	0	2	5	0	0	0	0	0	0	0	0	0	0	0	0	0	0	0	0	0	0	0	2	0	0	0	0	0	0	0	0	0	0	0	0	0	0	0	0	0	0	0	0	0	0	0	0	0	0
3d21a0ed403c1ebb605e594b60132e1c	0	0	2	0	0	0	0	0	0	0	0	0	0	0	0	0	0	0	0	0	0	0	0	0	0	0	0	0	0	0	0	0	0	0	0	0	0	0	0	0	0	0	0	0	0	0	0	0	0
3e7017ff8471f091da4392df01035e75	42	22	26	0	0	14	0	15	0	22	0	0	28	0	0	0	0	0	22	0	0	10	12	0	14	0	8	0	11	10	0	0	0	0	0	0	0	0	0	0	7	8	15	18	31	16	29	17	19
3e72b8de860ab796bf7f5dde632be5c9	8	6	12	0	0	3	0	0	0	0	0	0	0	0	0	0	0	3	0	0	0	5	5	0	0	0	0	0	0	3	0	0	0	0	0	0	0	0	0	0	0	0	0	8	9	6	0	0	6
3e8b0a1f4a6f4ac548d2555baf3ba224	0	0	0	0	0	0	0	0	0	0	0	0	0	0	0	0	0	0	0	0	0	0	0	0	0	0	0	0	0	0	0	0	0	0	0	0	0	0	0	0	0	0	0	0	0	0	0	0	0
3e96c5992eca543a3cbe82db49cfca8c	0	0	0	0	0	0	0	0	0	0	0	0	0	0	0	0	0	0	0	0	0	0	0	0	0	0	0	0	0	0	0	0	0	0	0	0	0	0	0	0	0	0	0	0	0	0	0	0	0
3eb760e60f9536beecf2260e8065c645	50	84	57	12	4	11	26	18	9	24	0	6	0	0	0	7	0	8	0	3	0	54	91	52	29	9	14	21	32	31	0	13	26	0	0	0	4	0	0	0	0	16	418	402	49	64	133	43	78
3f373e098fad5abbad1af867c06b1a0f	0	0	0	0	0	0	0	0	0	0	0	0	0	0	0	0	0	0	0	0	0	0	0	0	0	0	0	0	0	0	0	0	0	0	0	0	0	0	0	0	0	0	3	0	0	0	0	0	0
3f54fddb7a4417c497189c672bb38eaf	0	0	0	0	0	0	0	0	0	0	0	0	0	0	0	0	0	0	0	0	0	3	6	0	0	2	0	0	0	0	0	0	0	0	3	0	0	4	0	0	4	3	0	0	0	0	11	5	0
3f65021c30028db099308c05ccf870da	47	51	50	14	12	16	22	25	17	19	16	12	0	0	15	28	17	0	14	16	19	151	116	98	110	87	101	112	98	85	91	95	110	84	71	43	80	99	81	83	72	108	218	215	221	248	287	207	215
3f75af9bba716b458ed2573d8ed7f5cc	0	0	0	0	0	0	0	0	7	0	0	0	0	0	0	0	0	0	0	0	0	0	0	0	0	0	0	0	0	0	0	0	0	0	0	0	0	0	0	0	0	0	0	0	0	0	0	0	0
3fe420129413b076a4dce3aec7f215ef	0	0	1	0	0	0	0	0	0	0	0	0	0	0	0	0	0	0	0	0	0	0	0	0	0	0	0	0	0	0	0	0	0	0	0	0	0	0	0	0	0	0	0	0	0	0	0	0	0
3fee7504bb7b249b4ba2079a80292add	0	0	0	0	0	0	0	0	0	0	0	0	0	0	0	0	0	0	0	0	0	0	0	0	0	0	0	0	0	0	0	0	0	0	0	0	0	0	0	0	0	0	0	0	0	0	0	0	0
4002ee1c551cfcb87848b81836bb91c5	0	0	0	0	0	0	0	0	0	0	0	0	0	0	0	0	0	0	0	0	0	0	0	0	0	0	0	0	0	0	0	0	0	0	0	0	0	0	0	0	0	0	0	0	0	0	0	0	0
401a67858704d406087efd35334e84e1	15	26	19	0	0	0	0	0	0	3	0	0	0	0	0	0	3	0	0	0	0	26	13	15	6	6	9	12	15	4	8	11	6	5	6	0	0	0	3	5	6	5	129	121	26	40	34	43	51
40468b5c5be21815dad91b11261d8687	0	0	0	0	0	0	0	0	0	0	0	0	0	0	0	0	0	0	0	0	0	0	0	0	0	0	0	0	0	0	0	0	0	0	0	0	0	0	0	0	0	0	0	0	0	0	0	0	0
4069063a6ea3e1063a13b4f650322b93	12	0	0	0	0	0	0	0	0	0	0	0	0	0	0	0	0	0	0	8	0	0	0	0	0	0	0	0	0	0	0	0	0	0	0	0	0	0	0	0	0	0	15	0	0	0	0	0	0
40852e909a624ca27bf2e8f66ebe5b41	0	0	0	0	0	0	0	0	0	0	0	0	0	0	0	0	0	0	0	0	0	0	0	0	0	0	0	0	0	0	0	0	0	0	0	0	0	0	0	0	0	0	0	0	0	0	0	0	0
409c503abaf64567d4b6df61439b2057	4	0	0	0	0	0	0	0	0	0	0	0	0	0	0	0	0	0	0	0	0	0	0	0	0	0	0	0	0	0	0	0	0	0	0	0	0	0	0	0	0	0	0	0	0	0	0	0	0
40a53e00613200364f2ba1cfbdae9dba	20	0	13	0	0	0	0	0	0	0	0	0	0	0	0	0	0	0	0	0	0	0	0	0	0	0	0	0	0	0	0	0	0	0	0	0	0	0	0	0	0	0	0	0	0	0	0	0	0
4165733d9cd6c9e4fd38ca44241b0644	0	0	0	0	0	0	0	0	0	0	0	0	0	0	0	0	0	0	0	0	0	0	0	10	0	0	0	0	0	8	0	0	0	0	0	4	0	0	0	0	0	0	0	5	6	0	0	6	4
418139b4b9ad9f67352e6b9697f4d26c	0	12	0	0	0	0	0	0	0	0	0	0	0	0	0	0	0	0	0	0	0	0	0	0	0	0	0	0	0	0	0	0	0	0	0	0	0	0	0	0	0	0	0	0	0	0	0	0	0
4182035b4f62efaf2344a43c21fc0261	0	0	0	0	0	0	0	0	0	0	0	0	0	0	0	0	0	0	0	0	0	7	0	7	0	0	7	0	9	7	3	0	0	4	10	0	4	0	0	0	6	0	0	0	0	0	0	0	0
41eae897c02d3da1de8c917f0ee42cca	0	0	0	0	0	0	0	0	0	0	0	0	0	0	0	0	0	0	0	0	0	0	0	0	0	0	0	0	0	0	0	0	0	0	0	0	0	0	0	0	0	0	0	0	0	0	0	0	0
41ed361e8cf2b914d571c6399fe9a6df	0	0	0	0	0	0	0	0	0	0	0	0	0	0	0	0	0	0	0	0	0	0	0	0	0	0	0	0	0	0	0	0	0	0	0	0	0	0	0	0	0	0	0	0	0	0	0	0	0
41fbdad0c1735ce7b427e645e700072e	0	0	0	0	0	0	0	0	0	0	0	0	0	0	0	0	0	0	0	0	0	0	0	0	0	0	0	0	0	0	0	0	0	0	0	0	0	0	0	0	0	0	0	0	0	0	0	0	0
42185dbfd5d1d856290d248b0f81f1cf	0	0	0	0	0	0	0	0	0	0	0	0	0	0	0	0	0	0	0	0	0	0	0	0	0	0	0	0	0	0	0	0	0	0	0	0	0	0	0	0	0	0	0	0	0	0	0	0	0
42269ff66aca65994d961e3cc8f220cf	0	0	0	0	0	0	0	0	0	0	0	0	0	0	0	0	0	0	0	0	0	0	5	0	0	0	0	0	0	0	0	0	0	0	0	0	0	0	0	0	0	0	6	0	0	0	0	0	0
423603f55628b139c0e0359fd1c2be5b	0	0	0	0	0	0	0	0	0	0	0	0	0	0	0	0	0	0	0	0	0	0	0	0	0	0	0	0	0	0	0	0	0	0	0	0	0	0	0	0	0	0	0	0	0	0	0	0	0
423950d7a4f2c0aa0524f0843353efe5	0	7	0	0	0	0	0	0	0	0	0	0	0	0	0	0	0	0	0	0	0	0	0	0	0	0	0	0	0	0	0	0	0	0	0	0	0	0	0	0	0	0	0	0	0	0	0	0	0
42d18b8707830b828126fd2602d3c07d	0	0	0	0	0	0	0	0	0	0	0	0	0	0	0	0	0	0	0	0	0	0	0	0	0	0	0	0	0	0	0	0	0	0	0	0	0	0	0	0	0	0	0	0	0	0	0	0	0
434533a9dda9da4eaec7e143e7541430	0	0	0	0	0	0	0	0	0	0	0	0	0	0	0	0	0	0	0	0	0	0	0	0	0	0	0	0	0	0	0	0	0	0	0	0	0	0	0	0	0	0	0	0	0	0	0	0	0
434d95c576050c4e65cc27add95605d3	6	13	5	0	0	0	0	0	0	0	0	0	0	0	0	0	0	0	0	0	0	0	0	0	0	0	0	0	0	0	0	0	0	0	0	0	0	0	0	0	0	0	0	0	0	0	0	0	0
435b2b2466aa46ec66133b2b8e737bc7	0	0	0	0	0	0	0	0	0	0	0	0	0	0	0	0	0	0	0	0	0	0	0	0	0	0	0	0	0	0	0	0	0	0	0	0	0	0	0	0	0	0	0	0	0	0	0	0	0
436d0db57f7123ca8d4d5f904463d414	19	0	0	0	0	18	0	0	0	0	0	0	0	0	0	0	0	0	0	0	0	0	14	0	0	0	0	0	0	0	0	0	0	0	0	0	0	0	0	0	0	0	22	28	0	0	0	0	0
43712cad8c09a06a0e20f123cdc6d1ae	0	0	0	0	0	0	0	0	0	0	0	0	0	0	0	0	0	0	0	0	0	0	0	0	0	0	0	0	0	0	0	0	0	0	0	0	0	0	0	0	0	0	2	0	0	0	0	0	0
43c811eee73713e92df41d5df808efb2	35	22	18	0	0	0	0	0	0	0	0	0	0	0	0	0	0	0	0	0	0	20	22	24	0	0	0	0	0	0	0	0	0	0	0	0	0	0	0	0	0	0	11	29	0	5	8	0	0
442902dae7ed097224242751c8b426cc	6	0	0	0	0	0	0	0	0	0	0	0	0	0	0	0	0	0	0	0	0	0	0	0	0	0	0	0	0	0	0	0	0	0	0	0	0	0	0	0	0	0	0	0	0	0	0	0	0
44458acdb104f6b3db5985935fbba853	69	21	41	0	0	0	0	0	0	0	0	0	0	0	0	0	0	0	0	0	0	0	0	0	0	0	0	0	0	0	0	0	0	0	0	0	0	0	0	0	0	0	305	414	214	322	351	324	294
44628b87998027d990662c19add5558b	2	0	0	0	0	0	0	0	0	0	0	0	0	0	0	0	0	0	0	0	0	0	0	0	0	0	0	0	0	0	0	0	0	0	0	0	0	0	0	0	0	0	0	0	0	0	0	0	0
450a32e7e0b14be9aa035e07a5fb3589	2	3	0	0	0	0	0	0	0	0	0	0	0	0	0	0	0	0	0	0	0	0	0	0	0	0	0	0	0	0	0	0	0	0	0	0	0	0	0	0	0	0	0	0	0	0	0	0	0
45156b92444a3dcc1237a501d949406d	0	8	4	0	0	0	2	3	0	3	0	0	0	0	0	0	0	0	0	0	0	0	0	0	0	0	0	2	0	0	0	0	0	0	2	0	0	0	0	0	0	0	0	0	0	0	0	0	0
45160ccb6da42a5b3824db50de02e6a9	0	0	0	0	0	0	0	0	0	0	0	0	0	0	0	0	0	0	0	0	0	0	0	0	0	0	0	0	0	0	0	0	0	0	0	0	0	0	0	0	0	0	0	0	0	0	0	0	0
458032dc07d621d08952c7ca85c9c904	31	15	14	0	0	0	0	0	0	0	0	0	0	0	0	0	0	0	0	0	0	0	0	0	0	0	0	0	0	0	0	0	0	0	0	0	0	0	0	0	0	0	0	0	0	0	0	0	0
45bcc997658aaa002e63beda91644fa0	0	0	0	0	0	0	0	0	0	0	0	0	0	0	0	0	0	0	0	0	0	0	0	0	0	0	0	0	0	0	0	0	0	0	0	0	0	0	0	0	0	0	0	0	0	0	0	0	0
46365653fddb0b6c2993c64d68e37435	128	48	73	0	0	0	0	0	0	0	0	0	0	0	0	0	0	0	0	0	0	49	45	40	0	0	0	0	0	0	0	0	0	0	0	0	0	0	0	0	0	0	0	0	0	0	0	0	0
46582612764c7e087422fab555a57966	0	0	0	0	0	0	0	0	0	0	0	0	0	0	0	0	0	0	0	0	0	0	0	0	0	0	0	0	0	0	0	0	0	0	0	0	0	4	0	0	0	0	0	0	0	0	0	0	0
46583495bf73b49c0efb5fddc3a7a96f	0	0	0	0	0	0	0	0	0	0	0	0	0	0	0	0	0	0	0	0	0	16	0	0	0	0	0	0	0	0	0	0	0	0	0	0	0	0	0	0	0	0	0	41	0	0	0	0	0
467d1a4c190d906ae3517dc44924cd05	0	0	0	0	0	0	0	0	0	0	0	0	0	0	0	0	0	0	0	0	0	0	0	0	0	0	0	0	0	0	0	0	0	0	0	0	0	0	0	0	0	0	0	0	0	0	0	0	0
46a58dbeec46438c1dcfb01ffc1f8b7d	0	0	0	0	0	0	0	0	0	0	0	0	0	0	0	0	0	0	0	0	0	0	0	0	0	0	0	0	0	0	0	0	0	0	0	0	0	0	0	0	0	0	0	0	0	0	0	0	0
46ba61face96354682d628ff980f6659	0	0	0	0	0	0	0	0	0	0	0	0	0	0	0	0	0	0	0	0	0	0	0	0	0	0	0	0	0	0	0	0	0	0	0	0	0	0	0	0	0	0	7	0	0	0	0	0	0
46ea61405f399bd59b7184aff66ce5df	0	0	0	0	0	0	0	0	0	0	0	0	0	0	0	0	0	0	0	0	0	0	0	0	0	0	0	0	0	0	0	0	0	0	0	0	0	0	0	0	0	0	163	171	69	0	93	0	0
46f5c0f4ef7d50e4f5f70344e943ff5a	16	12	20	0	0	0	0	0	0	12	0	7	15	9	0	0	13	0	0	0	0	57	40	51	39	288	213	47	55	52	90	40	75	28	119	50	35	139	34	26	42	61	88	115	39	14	31	34	33
4701f080f3986b4faafe50fd0f05db5f	0	0	0	0	0	0	0	0	0	0	0	0	0	0	0	0	0	0	0	0	0	0	0	0	0	0	0	0	0	0	0	0	0	0	0	0	0	0	0	0	0	0	0	6	0	0	0	0	0
4759505670696cb45a89cd1e66fd27a6	52	27	17	0	0	0	0	0	0	0	0	0	0	0	0	0	0	0	0	0	0	7	6	6	0	0	0	0	3	0	3	0	0	0	0	0	0	0	0	0	0	0	0	0	0	0	0	0	0
47c5a3c2aff3e210a7c6ffe7b5b075b9	0	0	0	0	0	0	0	0	0	0	0	0	0	0	0	0	0	0	0	0	0	0	0	0	0	0	0	0	0	0	0	0	0	0	0	0	0	0	0	0	0	0	0	0	0	0	0	0	0
47fb42efbaeeaa9b60b5a4db57cfd31d	0	0	0	0	0	0	0	0	0	0	0	0	0	0	0	0	0	0	0	0	0	0	0	0	0	0	0	0	0	0	0	0	0	0	0	0	0	0	0	0	0	0	0	4	0	0	0	0	0
485b4e63dff28fcbc2800d9378f71b25	0	0	0	0	0	0	0	0	0	0	0	0	0	0	0	0	0	0	0	0	0	0	0	0	0	0	0	0	0	0	0	0	0	0	0	0	0	0	0	0	0	0	0	0	0	0	0	0	0
4872bb7ff88edde8aaf3ca8f4bb51ae1	0	0	0	0	0	0	0	0	0	0	0	0	0	0	0	0	0	0	0	0	0	0	0	0	0	0	0	0	0	0	0	0	0	0	0	0	0	0	0	0	0	0	23	13	17	8	0	23	21
487da22a15f99a52855773e36f5d4c7e	0	0	6	0	0	0	0	0	0	0	0	0	0	0	0	0	0	0	0	0	0	0	0	5	0	0	0	0	0	0	0	0	0	0	0	0	0	0	0	0	0	0	3	9	0	3	0	0	2
48cc04c0a82d9879bc70a64f8e1f81d9	134	69	58	0	0	0	29	0	0	29	0	0	0	0	0	0	0	0	0	0	0	33	30	0	0	0	0	0	0	0	0	0	0	0	0	0	0	0	0	0	0	0	133	139	40	37	95	50	52
48eee09ae9a1b5a26a64cd15418287db	0	0	0	0	0	0	0	0	0	0	0	0	0	0	0	0	0	0	0	0	0	0	0	0	0	0	0	0	0	0	0	0	0	0	0	0	0	0	0	0	0	0	0	0	0	0	0	0	0
494975433cf1f940b003816db0232f8b	0	0	0	0	0	0	0	0	0	0	0	0	0	0	0	0	0	0	0	0	0	112	109	79	58	105	135	55	42	83	94	56	78	29	56	71	46	99	33	45	75	71	0	0	0	0	0	0	0
494afc5c48bad47f27f0e75d8e88730d	0	0	0	0	0	0	0	0	0	0	0	0	0	0	0	0	0	0	0	0	0	0	0	0	0	0	0	0	0	0	0	0	0	0	0	0	0	0	0	0	0	0	0	0	0	0	0	0	0
49520c83ab5a3119765c68778888f6b1	0	0	0	0	0	0	0	0	0	0	0	0	0	0	0	0	0	0	0	0	0	0	0	0	0	0	0	0	0	0	0	0	0	0	0	0	0	0	0	0	0	0	0	0	0	0	0	0	0
49bdf457b2585e3798395c705057a7c6	0	0	0	0	0	0	0	0	0	0	0	0	0	0	0	0	0	0	0	0	0	0	0	0	0	0	0	0	0	0	0	0	0	0	0	0	0	0	0	0	0	0	0	0	0	0	0	0	0
49cc3f1b842a04c4fc62ab018166c9aa	0	0	0	0	0	0	0	0	0	0	0	0	0	0	0	0	0	0	0	0	0	21	40	0	0	30	0	0	0	0	0	0	0	0	0	0	0	0	0	0	0	22	0	22	0	0	0	0	0
49e0ffab86fc459e5cb5fa10d4b64c9d	0	0	0	0	0	0	0	0	0	0	0	0	0	0	0	0	0	0	0	0	0	0	0	0	0	0	0	0	0	0	0	0	0	0	0	0	0	0	0	0	0	0	10	0	0	0	0	0	0
4a6c2470d8e740a73a183c0038c28dae	14	0	0	0	0	0	0	0	0	0	0	0	0	0	0	0	0	0	0	0	0	0	0	0	0	0	0	0	0	0	0	0	0	0	0	0	0	0	0	0	0	0	0	0	0	0	0	0	0
4aa4809b698a220bd51140b8cc34c00d	0	0	0	0	0	0	0	0	0	0	0	0	0	0	0	0	0	0	0	0	0	0	0	0	0	0	0	0	0	0	0	0	0	0	0	0	0	0	0	0	0	0	54	80	34	0	0	0	0
4ae96bd0f0cee9e4fc22e6e7badbb384	0	0	0	0	0	0	0	0	0	0	0	0	0	0	0	0	0	0	0	0	0	0	2	0	0	0	0	0	0	0	0	0	0	0	0	0	0	0	0	0	0	0	0	0	0	0	0	0	0
4b0a0e9d0cd00e2c12eeceff39121f98	0	0	0	0	0	0	0	0	0	0	0	0	0	0	0	0	0	0	0	0	0	20	15	20	11	17	17	0	0	10	15	0	10	0	0	0	0	9	0	0	20	0	6	0	0	0	0	5	0
4b4808894e5dfcddbc7445ef54ed4217	0	0	0	0	0	0	0	0	0	0	0	0	0	0	0	0	0	0	0	0	0	0	0	0	0	0	0	0	0	0	0	0	0	0	0	0	0	0	0	0	0	0	0	0	0	0	0	0	0
4b4e05e2af45115916436e4807e71da8	0	0	0	0	0	0	0	0	0	0	0	0	0	0	0	0	0	0	0	0	0	0	0	0	0	0	0	0	0	0	0	11	0	0	0	0	0	0	0	0	0	0	0	0	0	0	0	0	0
4b9ef52cd8d5d7af7f54d32a398c3acc	0	4	0	0	0	0	0	0	0	0	0	0	0	0	0	0	0	0	0	0	0	0	0	0	0	0	0	0	0	0	0	0	0	0	0	0	0	0	0	0	0	0	0	0	0	4	0	0	0
4c4e8ae3e6a400446b6bc086c49a9334	0	0	0	0	0	0	0	0	0	0	0	0	0	0	0	0	0	0	0	0	0	0	0	0	0	0	0	0	0	0	0	0	0	0	0	0	0	0	0	0	0	0	36	47	25	15	32	0	18
4c6e709953595db055b7e8122680d82f	11	0	9	0	0	0	0	0	0	0	0	0	0	0	0	0	0	0	0	0	0	0	0	0	0	0	0	0	0	0	0	0	0	0	0	0	0	0	0	0	0	0	0	0	0	0	0	0	0
4c78bb092dc1795a28b4bd57074e7db2	0	0	0	0	0	0	0	0	0	0	0	0	0	0	0	0	0	0	0	0	0	0	0	0	0	0	0	7	0	0	4	0	0	4	0	0	0	0	0	0	0	0	0	0	0	0	0	0	0
4c851bb124d93acb89dd43594375b150	2	0	0	0	0	0	0	0	0	0	0	0	0	0	0	0	0	0	0	0	0	0	0	0	0	0	0	0	0	0	0	0	0	0	0	0	0	0	0	0	0	0	0	0	0	0	0	0	0
4cdbaf972408ea3dcf55c640fc4e2240	4	0	0	0	0	0	0	0	0	0	0	0	0	0	0	0	0	0	0	0	0	0	0	0	0	0	0	0	0	0	0	0	0	0	0	0	0	0	0	0	0	0	6	7	0	0	0	0	0
4d1f12d898c76fd8407990feef202f26	0	0	0	0	0	0	0	0	0	0	0	0	0	0	0	0	0	0	0	0	0	0	0	0	0	0	0	0	0	0	0	0	0	0	0	0	0	0	0	0	0	0	26	22	0	5	23	0	10
4d1fd181fba9388b38a20898de7d2cc8	0	3	0	0	0	0	0	0	0	0	0	0	0	0	0	0	0	0	0	0	0	10	8	11	0	4	0	6	0	0	0	0	7	0	0	4	0	9	0	0	4	0	37	52	30	32	55	40	32
4d49cd019669697a134f5a57e46dc3a5	0	0	0	0	0	0	0	0	0	0	0	0	0	0	0	0	0	0	0	0	0	0	0	0	0	0	0	0	0	0	0	0	0	0	0	0	0	0	0	0	0	0	0	0	0	0	0	0	0
4d974753e2f3848b4b5db0de94b768b9	0	0	0	0	0	0	0	0	0	0	0	0	0	0	0	0	0	0	0	0	0	0	0	0	0	0	0	0	0	10	8	0	6	0	0	0	0	0	0	0	0	0	0	0	0	0	0	0	0
4e42f6909a0c84bc7cdf1b794b105282	0	0	0	0	0	0	0	0	0	0	0	0	0	0	0	0	0	0	0	0	0	0	0	0	0	0	0	0	0	0	0	0	0	0	0	0	0	0	0	0	0	0	0	0	0	0	0	0	0
4e446a437f4b70fae13651fd0593ca2e	44	18	20	5	0	5	7	0	7	3	0	9	0	0	5	0	6	6	4	5	0	3	0	0	0	5	0	0	3	5	4	3	0	0	0	0	0	0	5	0	4	2	226	229	125	81	170	116	115
4e5ede75454a2be23e4bdf0ee455c159	0	0	0	0	0	0	0	0	0	0	0	0	0	0	0	0	0	0	0	0	0	0	0	0	0	0	0	0	0	0	0	0	0	0	0	0	0	0	0	0	0	0	0	0	0	0	0	0	0
4e9980ab834634defdba92ba56c50bb2	0	0	0	0	0	0	0	0	0	0	0	0	0	0	0	0	0	0	0	0	0	0	0	0	0	0	0	0	0	0	0	0	0	0	0	0	0	2	0	0	0	0	0	0	0	0	0	0	0
4efd1fbf70b00ba9ac2879cd791bf0d7	0	0	4	0	0	0	0	0	0	0	0	0	0	0	0	0	0	0	0	0	0	0	0	0	0	0	0	0	0	0	0	0	0	0	0	0	0	0	0	0	0	0	0	0	0	0	0	0	0
4f23238011b4af339cac8e6709b6b763	0	0	0	0	0	0	0	0	0	0	0	0	0	0	0	0	0	0	0	0	0	0	0	0	0	0	0	0	0	0	2	0	0	0	0	0	0	0	0	0	0	0	0	0	0	0	0	0	0
4f63e0b7dbce5cd4de7b8f90844e5ac6	26	0	11	0	0	0	0	0	0	0	0	0	0	0	0	0	0	0	0	0	0	37	30	20	0	0	18	0	15	21	25	0	25	0	0	0	21	27	0	20	12	16	40	47	63	31	59	50	35
4fd534d0f2b51b0ac4fc8a7eaf69a905	14	8	0	0	0	0	0	0	0	0	0	2	0	0	0	0	0	0	0	0	0	3	0	0	0	0	0	0	0	0	0	0	0	0	0	0	0	0	0	0	0	0	0	0	0	0	0	0	0
508113f1350d021e214c521de03351a3	0	0	0	0	0	0	0	0	0	0	0	0	0	0	0	0	0	0	0	0	0	0	0	0	0	0	0	0	0	0	0	0	0	0	0	0	0	0	0	0	0	0	0	0	0	0	0	0	0
508daaa0a9105c11e4596a5412031140	0	0	0	0	0	0	0	0	0	0	0	0	0	0	0	0	0	0	0	0	0	0	0	0	0	0	0	0	0	0	0	0	0	0	0	0	0	0	0	0	0	0	390	357	218	250	353	221	254
508fd070cf173106da19ee487a6f2670	0	0	0	0	0	0	0	0	0	0	0	0	0	0	0	0	0	0	0	0	0	0	0	0	0	0	0	0	0	0	0	0	0	0	0	0	0	0	0	0	0	0	0	0	0	0	0	0	0
51584e2000cdcd5b9625159cbf3949d0	0	0	0	0	0	0	0	0	0	0	0	0	0	0	0	0	0	0	0	0	0	0	0	0	0	0	0	0	0	0	0	0	0	0	0	0	0	0	0	0	0	0	0	0	0	0	0	0	0
516c5c16c44b4a1bd1735872443c3fc8	14	0	6	0	0	0	3	3	0	0	0	0	0	0	0	4	0	5	0	0	0	92	48	62	22	21	25	24	27	19	19	15	21	9	17	7	11	20	20	9	14	13	59	55	11	9	4	7	6
51719ae550b0aaaa1bd0b81c7ae6b31d	0	0	0	0	0	0	0	0	0	0	0	0	0	0	0	0	0	0	0	0	0	0	0	0	0	0	0	0	0	0	0	0	0	0	0	0	0	0	0	0	0	0	0	0	0	0	0	0	0
5186fd25233f2a6c6e262a072eace064	185	93	87	15	11	12	51	34	23	34	11	10	19	15	17	15	23	17	19	16	7	101	117	86	69	68	55	65	56	59	85	53	84	33	41	36	41	57	45	33	66	63	233	214	104	80	160	89	92
51ac3491288a39cc4e77a8802515f5d6	8	11	11	0	0	0	0	0	0	0	0	0	0	0	0	0	0	0	0	0	0	0	0	0	0	0	0	0	0	2	0	0	0	0	0	0	0	0	0	0	0	0	33	42	24	0	0	25	0
51b7bdf95f084982e0f034b5542986bd	0	0	0	0	0	0	0	0	0	0	0	0	0	0	0	0	0	0	0	0	0	0	44	0	0	70	73	0	0	0	49	0	51	0	46	0	0	96	0	32	50	34	0	0	44	0	0	0	0
524f645cf921d1ad2a3f6d0a4d625576	0	0	2	0	0	0	0	0	0	0	0	0	0	0	0	0	0	0	0	0	0	0	0	0	0	0	0	0	0	0	0	0	0	0	0	0	0	0	0	0	0	0	0	0	0	0	0	0	0
527c00e00c2e0a3bd17dd426b323b95f	0	0	0	0	0	0	0	0	0	0	0	0	0	0	0	0	0	0	0	0	0	0	0	0	0	0	0	0	0	0	0	0	0	0	0	0	0	0	0	0	0	0	0	0	0	0	0	0	0
52941d0608e7deac737a1153fc1a5698	74	42	40	0	0	0	15	0	0	15	0	0	15	0	0	0	14	0	0	13	0	26	18	12	18	23	17	13	10	16	14	13	25	9	13	5	11	17	11	14	16	19	427	551	353	220	313	231	259
52c09c5bab932aeabd4a6d575a0b3a90	0	0	0	0	0	0	0	0	0	0	0	0	0	0	0	0	0	0	0	0	0	0	4	0	0	0	0	0	0	0	0	0	0	0	0	0	0	2	0	0	2	0	0	0	0	0	0	0	0
52d6eb770479fb206a6e1b6ee32b0439	0	0	0	0	0	0	0	0	0	0	0	0	0	0	0	0	0	0	0	0	0	0	0	0	0	0	0	0	0	0	0	0	0	0	0	0	0	0	0	0	0	0	0	0	0	0	0	0	0
52d97df581b6fda1aa8bba96d437ff36	0	0	0	0	0	0	0	0	0	0	0	0	0	0	0	0	0	0	0	0	0	0	0	0	0	0	0	0	0	0	0	0	0	0	0	0	0	0	0	0	0	0	0	0	0	0	0	0	0
52fbe94fdd249c3c74621ff9ca5a4487	25	0	0	0	0	0	0	0	8	0	4	0	0	0	0	0	0	0	0	6	0	20	18	0	0	0	0	0	0	0	0	3	0	0	0	0	0	0	0	0	2	0	0	0	0	0	310	65	70
53636267596e0ec51088d0da753541cf	0	0	0	0	0	0	0	0	0	0	0	0	0	0	0	0	0	0	0	0	0	0	0	0	0	0	0	0	0	0	0	0	0	0	0	0	0	0	0	0	0	0	0	0	0	0	0	0	0
53703fdcdcc1b94d51a32a1da4e8b4b3	0	0	0	0	0	0	0	0	0	0	0	0	0	0	0	0	0	0	0	0	0	19	10	9	9	21	19	11	0	6	7	0	8	12	10	8	7	12	9	0	9	10	0	0	0	0	0	0	0
537f6a0d40f0a60a3116fa9ba652fffd	0	0	0	0	0	0	0	0	0	0	0	0	0	0	0	0	0	0	0	0	0	0	0	0	0	0	0	0	0	0	0	0	0	0	0	0	0	0	0	0	0	0	0	0	0	0	0	0	0
53cea4e60b6b56fa1760436ce8343448	5	2	0	0	0	0	0	0	2	0	0	0	0	0	0	0	0	0	0	0	0	0	0	0	0	0	0	0	0	0	0	0	0	0	0	0	0	0	0	0	0	0	6	0	5	11	21	10	15
542b0921c5d79aae6e3c3f4596ab09c5	48	21	21	5	0	0	0	0	0	6	0	0	0	0	4	2	0	0	7	0	0	4	11	4	0	0	0	0	0	0	0	0	0	0	0	0	0	0	0	0	0	0	22	21	10	26	43	18	25
550d26bb32e27bf8d845ce038905f325	6	0	4	0	0	0	0	0	0	0	0	0	0	0	0	0	0	0	0	0	0	0	0	7	0	0	0	0	0	0	0	0	0	0	0	0	0	0	0	0	0	0	0	0	0	0	0	0	0
551e7be0c70d5a805a3cb4ac208d1b56	0	0	0	0	0	0	0	0	0	0	0	0	0	0	0	0	0	0	0	0	0	0	0	0	0	0	0	0	0	0	0	0	0	0	0	0	0	0	0	0	0	0	0	0	0	0	0	0	0
5556427308f27c2bac8d992d50706b06	0	0	5	0	0	0	0	0	0	0	0	0	0	0	0	0	0	0	0	0	0	0	0	0	0	0	0	0	0	0	0	0	0	0	0	0	0	0	0	0	0	0	0	0	0	0	0	0	0
5590d23d532b7f283172658abe688f0a	79	33	28	10	12	15	39	11	10	31	8	15	24	22	18	30	34	32	18	22	7	0	0	0	0	10	0	12	0	0	11	0	10	0	0	0	0	10	0	0	0	0	63	86	99	59	88	78	74
55971ffc1718eb3f8d1d8043bc11d097	109	54	76	44	37	36	89	55	39	57	34	22	45	37	44	47	64	44	55	35	28	0	31	21	26	0	0	0	23	32	41	28	0	0	0	0	0	0	0	0	0	26	152	169	147	68	171	112	146
55fb52b72890ceaec6a8bafb83c45a1d	0	0	0	0	0	0	0	0	0	0	0	0	0	0	0	0	0	0	0	0	0	0	0	0	0	0	0	0	0	0	0	0	0	0	0	0	0	0	0	0	0	0	0	0	0	0	0	0	0
5623a932ace577bbcad9b0f70414ad2a	63	44	37	5	4	5	13	9	5	11	3	5	10	6	6	4	7	10	8	0	3	8	4	0	0	0	2	0	0	3	3	4	5	0	0	0	4	0	0	0	6	0	17	18	17	13	13	17	13
5691ed694c2de453afcfca844eff8253	0	0	0	0	0	0	0	0	0	0	0	0	0	0	0	0	0	0	0	0	0	0	0	0	0	0	0	0	0	0	0	0	0	0	0	0	0	0	0	0	0	0	0	0	0	0	0	0	0
56dd03cd43be7d0f198dff214451254b	0	0	0	0	0	0	0	0	0	0	0	0	0	0	0	0	0	0	0	0	0	0	0	0	0	0	0	0	0	0	0	0	0	0	0	0	0	0	0	0	0	0	8	4	0	0	0	0	0
56f5718df7e10e0e8c727026eeef1d9c	16	0	0	0	0	0	0	0	0	0	0	0	0	0	0	0	0	0	0	0	0	0	0	0	0	0	0	0	0	0	0	0	0	0	0	0	0	0	0	0	0	0	0	0	0	0	0	0	0
576fba05557d5038bb4011aa30d1630d	0	0	0	0	0	0	0	0	0	0	0	0	0	0	0	0	0	0	0	0	0	0	0	0	0	0	0	0	0	0	0	0	0	0	0	0	0	0	0	0	0	0	0	0	0	0	0	0	0
578346b9c9849f9e41ca32e55dd864d8	2	0	0	0	0	0	0	0	0	0	0	0	0	0	0	0	0	0	0	0	0	0	0	0	0	0	0	0	0	0	0	0	0	0	0	0	0	0	0	0	0	0	0	0	0	0	0	0	0
57b3beebda7862a64be26dc80e2863c2	2464	1381	1411	1014	718	916	1795	922	1013	1545	859	1084	1577	1614	1466	1315	1855	2025	1307	1236	1554	1186	1643	1116	1704	1900	1697	1552	1864	1797	2059	1698	2023	1187	1428	733	1374	1684	1487	1153	1882	1721	1628	1591	1821	858	1670	1376	1603
58624df32c1c7e4e889a1c4f316241a9	0	0	0	0	0	0	0	0	0	0	0	0	0	0	0	0	0	0	0	0	0	0	0	0	0	0	0	0	0	0	0	0	0	0	0	0	0	0	0	0	0	0	0	0	0	0	0	0	0
588253f8c914de60cbb9577946854a39	254	326	281	72	71	76	170	84	78	89	55	78	68	81	70	67	72	79	66	52	45	191	126	114	96	91	86	99	118	90	102	84	99	77	60	30	86	114	82	75	100	89	685	636	265	198	301	235	267
59278ebdf89e946653f44fb676049671	0	4	6	0	0	0	0	0	0	0	0	0	0	0	0	0	0	0	0	0	0	12	10	11	0	0	0	4	4	0	2	0	8	0	0	0	0	0	0	4	0	0	3	4	0	4	7	0	0
596bc8f7b41c67e74eef073e638f49f5	0	3	0	0	0	0	0	0	0	0	0	0	0	0	0	0	0	0	0	0	0	0	0	0	0	0	0	0	0	0	0	0	0	0	0	0	0	0	0	0	0	0	0	4	0	0	0	0	0
598b05a5095fb307ee3097f869e99fda	0	0	0	0	0	0	0	0	0	0	0	0	0	0	0	0	0	0	0	0	0	0	0	0	0	0	0	0	0	0	0	0	0	0	0	0	0	0	0	0	0	0	0	0	0	0	0	0	0
599f26b646a50c3b5cd57c258d97662e	22	0	8	0	0	0	0	0	0	0	0	0	0	0	0	0	0	0	0	0	0	0	0	0	0	0	0	0	0	0	0	0	0	0	0	0	0	0	0	0	0	0	4	7	0	3	0	0	0
59c394f6c1f70f0e815b1b9c0fadebc7	3	1	0	0	0	0	0	0	0	0	0	0	0	0	0	0	0	0	0	0	0	0	0	0	0	0	0	0	0	0	0	0	0	0	0	0	0	0	0	0	0	0	0	0	0	0	0	0	0
5a0e67d19c35a5add1f55d7b428a9174	0	0	0	0	0	0	0	0	0	0	0	0	0	0	0	0	0	0	0	0	0	0	0	0	0	0	0	0	0	0	0	0	0	0	0	0	0	4	0	0	0	0	0	6	4	0	0	0	5
5a4f891f9cda4172c054db0a4ce2b16f	0	0	0	0	0	0	0	0	0	0	0	0	0	0	0	0	0	0	0	0	0	0	0	0	0	0	0	0	0	0	0	0	0	0	0	0	0	0	0	0	0	0	0	0	0	0	0	0	0
5b368ac79a55817d531c36e645757709	0	3	0	0	0	3	0	0	0	0	0	0	0	0	0	0	0	0	0	0	0	4	0	0	0	0	0	0	0	0	0	0	0	0	0	0	0	0	0	0	0	0	13	0	0	3	0	6	0
5b3dab9f84ac9db2944dd4a1c202374e	0	0	0	0	0	0	0	0	0	0	0	0	0	0	0	0	0	0	0	0	0	5	0	5	0	0	2	0	4	0	0	0	2	0	0	0	0	0	0	0	0	0	0	11	0	0	0	0	6
5b4612778bfeb883b75e2a5ff3fb0e1f	0	0	0	0	0	0	0	0	0	0	0	0	0	0	0	0	0	0	0	0	0	0	0	0	0	0	0	0	0	0	0	0	0	0	0	0	0	0	0	0	0	0	0	0	0	0	0	0	0
5b70d86d70602e0b317e79c8cd5b9a79	0	0	0	0	0	0	0	0	0	0	0	0	0	0	0	0	0	0	0	0	0	0	0	0	0	0	0	0	0	0	0	0	0	0	0	0	0	0	0	0	0	0	0	0	0	0	0	0	0
5b90f5ad96fee60584ae482aa005d594	135	86	86	84	45	66	176	64	79	135	51	47	230	259	150	191	201	301	77	175	182	238	103	114	241	294	265	273	308	246	277	231	273	162	229	72	132	217	166	139	213	146	96	171	171	76	144	117	131
5c027842203276285d0e466a9f29fad6	4	0	0	0	0	0	0	0	0	0	0	0	0	0	0	0	0	0	0	0	0	24	24	15	10	18	11	0	14	9	8	5	11	0	6	8	0	8	9	8	13	11	0	3	0	0	0	0	0
5c9cc7de7c38e6fb933bfc18979a4ccf	0	5	0	0	0	0	0	0	0	0	0	0	0	0	0	0	0	0	0	0	0	0	0	0	0	0	0	0	0	0	0	0	0	0	0	0	0	0	0	0	0	0	0	0	0	0	0	0	0
5cbb168353390a7e862dc561364bf16c	0	0	0	0	0	0	0	0	0	0	0	0	0	0	0	0	0	0	0	0	0	0	0	0	0	0	0	0	0	0	0	0	0	0	0	0	0	0	0	0	0	0	0	0	0	0	4	0	0
5cf470e1d4c8bb1a6e12c93fbbe7374b	0	0	0	0	0	0	0	0	0	0	0	0	0	0	0	0	0	0	0	0	0	0	0	0	0	0	0	0	0	0	0	0	0	0	0	0	0	0	0	0	0	0	0	0	0	0	0	0	0
5d764972cc33d19ab8e8f3dba3a5bd87	0	0	0	0	0	0	0	0	0	0	0	0	0	0	0	0	0	0	0	0	0	0	0	0	0	0	0	0	0	0	0	0	0	0	0	0	0	0	0	0	0	0	0	0	0	0	0	0	0
5e4ba03402a627f3f60b77b68fdef427	0	0	0	0	0	0	0	0	0	0	0	0	0	0	0	0	0	0	0	0	0	0	0	0	0	0	0	0	0	0	0	0	0	0	0	0	0	0	0	0	0	0	0	0	0	0	0	0	0
5e5f43e017c98ca8a7bdad71734e78f9	0	0	0	0	0	0	0	0	0	0	0	0	0	0	0	0	0	0	0	0	0	0	0	0	0	0	0	0	0	0	0	0	0	0	0	0	0	0	0	0	0	0	0	0	0	0	0	0	0
5ebf222bcb519293e025fe7bac1add1f	0	0	0	0	0	0	0	0	0	0	0	0	0	0	0	0	0	0	0	0	0	0	0	6	0	0	0	0	0	0	0	0	0	0	0	0	0	0	0	0	0	0	0	0	0	0	0	0	0
5ee4a4a718b7ac52a83f8a1ba452499e	0	0	0	0	0	0	0	0	0	0	0	0	0	0	0	0	0	0	0	0	0	0	25	20	11	23	17	16	0	0	20	0	0	0	0	12	0	19	17	0	26	9	17	27	0	14	16	9	11
5eec91b00a862b67c73453d317f0a379	20	0	0	0	0	0	0	0	0	0	0	0	0	0	0	0	0	0	0	0	0	15	14	15	20	20	16	25	17	16	15	12	19	15	20	16	17	0	0	14	0	0	0	0	0	0	0	0	0
5ef1f9457352f75fb624764ae8c3100e	0	11	0	0	0	0	0	0	0	0	0	0	0	0	0	0	0	0	0	0	0	0	0	0	0	0	0	0	0	0	0	0	0	0	0	0	0	0	0	0	0	0	0	0	0	0	0	0	0
5eff377534a6704c731492d33edd2b9c	0	0	0	0	0	0	0	0	0	0	0	0	0	0	0	0	0	0	0	0	0	0	0	0	0	0	0	0	0	0	0	0	0	0	0	0	0	0	0	0	0	0	0	0	0	0	0	0	0
5f34ade1606b6de467d7e1c8a164c2ce	3	0	0	0	0	0	0	0	0	0	0	0	0	0	0	0	0	0	0	0	0	25	16	23	12	6	15	15	29	13	12	13	9	13	9	6	8	11	7	8	20	13	0	2	0	0	0	0	0
5f49a6f56d3de8b7a4678f02bbbee3d3	0	0	0	0	0	0	0	0	0	0	0	0	0	0	0	0	0	0	0	0	0	0	0	0	0	0	0	0	0	0	0	0	0	0	0	0	0	0	0	0	0	0	0	0	0	0	0	0	0
5f65d87ad5d03ee9410c2cde5f4e47f5	132	189	131	21	20	16	54	57	22	40	21	23	16	21	19	25	24	17	10	13	16	79	77	40	79	68	80	84	61	71	71	53	52	41	41	32	52	36	44	39	31	38	438	370	844	699	470	1104	1446
5f9fb096170d099dca2f6cea2eff2f77	0	0	0	0	0	0	0	0	0	0	0	0	0	0	0	0	0	0	0	0	0	0	0	0	0	0	0	0	0	0	0	0	0	0	0	0	0	0	0	0	0	0	257	278	75	59	142	122	130
5fb6d5ea7402c88b41e767a156017b10	0	0	0	0	0	0	0	0	0	0	0	0	0	0	0	0	0	0	0	0	0	0	0	6	0	0	0	0	0	0	0	0	0	0	0	0	0	0	0	0	0	0	0	0	0	0	0	0	0
6025914cb74b9fdd1b123da6cc1755f3	0	0	0	0	0	0	0	0	0	0	0	0	0	0	0	0	0	0	0	0	0	0	0	0	0	0	0	0	0	0	0	0	0	0	0	0	0	0	0	0	0	0	0	0	0	0	6	0	0
604d6ecc5653c9cfb9de49d267370dbb	0	0	0	0	0	0	0	0	0	0	0	0	0	0	0	0	0	0	0	0	0	0	0	0	0	0	0	0	0	0	0	0	0	0	0	0	0	0	0	0	0	0	0	0	0	0	0	0	0
6093b0503f624020649b2b37ad340eb8	0	0	0	0	0	0	0	0	0	0	0	0	0	0	0	0	0	0	0	0	0	0	0	0	0	0	0	0	0	0	0	0	0	0	0	0	0	0	0	0	0	0	0	0	0	0	0	0	0
60e6400129d74b4634d1d984c57b3fa0	0	0	0	0	0	0	0	0	0	0	0	0	0	0	0	0	0	0	0	0	0	0	0	0	0	0	0	0	0	0	0	0	0	0	0	0	0	0	0	0	0	0	6	14	0	0	0	0	0
60ef79c7598b4bb8bfac608371581367	0	0	12	0	0	0	0	0	0	0	0	0	0	0	0	0	0	0	0	0	0	0	0	0	0	0	0	0	0	0	0	0	0	0	0	0	0	0	0	0	0	0	0	0	0	0	0	0	0
6103d4d0b461355a50c1b2e87cc9e7e6	0	0	0	0	0	0	0	0	0	0	0	0	0	0	0	0	0	0	0	0	0	0	0	0	0	0	0	0	0	0	0	0	0	0	0	0	0	0	0	0	0	0	0	0	0	0	0	0	0
61500f4544a07d64c6d53550edfd4af0	0	0	0	0	0	0	0	0	0	0	0	0	0	0	0	0	0	0	0	0	0	0	0	0	0	0	0	0	0	0	0	0	0	0	0	0	0	0	0	0	0	0	0	0	0	0	0	0	0
61b7a5f23bb5e1932d9d9492d2b7b346	0	0	0	0	0	0	0	0	0	0	0	0	0	0	0	0	0	0	0	0	0	0	0	0	0	0	0	0	0	0	0	0	0	0	0	0	0	0	0	0	0	0	0	0	0	0	0	0	0
61bcb6d86578ab67b8fc1dce2ebdab98	0	0	0	0	0	0	0	0	0	0	0	0	0	0	0	0	0	0	0	0	0	0	0	0	0	0	0	0	0	0	0	0	0	0	0	0	0	0	0	0	0	0	0	0	21	10	32	34	29
61c1e97cec653209315d4d0804c32a40	0	0	0	0	0	0	0	0	0	0	0	0	0	0	0	0	0	0	0	0	0	0	0	0	0	0	0	0	0	0	0	0	0	0	0	0	0	0	0	0	0	0	0	0	0	0	0	0	0
624724615974e69a6799e062e1f14a63	0	0	0	0	0	0	0	0	0	0	0	0	0	0	0	0	0	0	0	0	0	0	0	0	0	0	0	0	0	0	0	0	0	0	0	0	0	0	0	0	0	0	6	0	0	0	0	0	0
625cabfbd66e4f32de52ec86cb441744	366	236	369	31	40	20	38	23	20	26	23	28	12	24	18	22	12	18	14	15	10	3	7	5	0	0	0	0	0	0	0	0	0	0	0	0	0	0	0	0	0	0	0	0	0	0	0	0	0
6292065ba468c2de28a9b5356f670a5e	0	0	0	0	0	0	0	0	0	0	0	0	0	0	0	0	0	0	0	0	0	0	0	0	0	0	0	0	0	0	0	0	0	0	0	0	0	0	0	0	0	0	0	0	0	0	0	0	0
638d3eb2630b00876d142b14aa8d426e	0	0	0	0	0	0	0	0	0	0	0	0	0	0	0	0	0	0	0	0	0	0	0	0	0	0	0	0	0	0	0	0	0	0	0	0	0	0	0	0	0	0	38	46	23	21	27	29	29
63ca14ab6507145ce841ea3cc6fcd7f2	0	0	0	0	0	0	0	0	0	0	0	0	0	0	0	0	0	0	0	0	0	0	0	0	0	0	0	0	0	0	0	0	0	0	0	0	2	0	0	0	0	0	0	0	0	0	0	0	0
63edf3347bd59b3df276623b79fc8a98	0	0	0	0	0	0	0	0	0	0	0	0	0	0	0	0	0	0	0	0	0	1	0	0	0	0	0	0	0	0	0	0	0	0	0	0	0	0	0	0	0	0	0	0	0	0	0	0	0
641c4887a9338bc715475d320d3abd02	22	10	13	5	11	8	13	4	6	11	6	10	30	24	11	11	23	20	10	11	24	23	13	20	42	50	53	35	37	32	36	26	47	27	21	18	19	40	24	14	28	28	20	28	43	12	23	8	14
642f09ad579985240c155b81cd8c12ac	88	64	36	11	8	11	11	0	0	6	0	0	9	10	0	0	2	0	0	4	0	12	18	20	12	11	8	7	6	9	8	0	13	5	14	7	0	0	2	0	7	4	49	60	49	44	65	45	48
6451ada16ef47286c3b61d58a7c2b3df	0	0	0	0	0	0	0	0	0	0	0	0	0	4	0	0	0	5	0	0	0	3	0	2	0	0	0	0	0	0	0	0	5	0	0	0	0	0	0	0	0	0	0	0	5	0	0	0	0
645b794bb0050edfca8d8aff11c3079c	0	0	0	0	0	0	0	0	0	0	0	0	0	0	0	0	0	0	0	0	0	81	98	70	47	100	85	94	78	60	70	69	45	57	88	29	43	46	45	56	70	49	0	0	0	0	0	0	0
64748616ebab924ff61ed325e38fa468	0	0	0	0	0	0	2	0	0	0	0	0	0	0	0	0	0	0	0	0	0	0	0	0	0	0	0	0	0	0	0	0	0	0	0	0	0	0	0	0	0	0	0	0	0	0	0	0	0
648c08a34683542618c9ad0470957b49	0	4	0	0	0	0	0	0	0	0	0	0	0	0	0	0	0	0	0	0	0	0	0	0	0	0	0	0	0	0	0	0	0	0	0	0	0	0	0	0	0	0	0	0	0	0	0	0	0
653eda19b3d9b3109b591466a0b5a0dd	0	0	0	0	0	0	0	0	0	0	0	0	0	0	0	0	0	0	0	0	0	0	0	0	0	0	0	0	0	0	0	0	0	0	0	0	0	0	0	0	0	0	7	0	0	0	0	0	0
6545b46ba08f09d968e65c614c541d70	4	4	4	0	0	0	0	0	0	0	0	0	0	0	0	0	3	0	0	0	0	0	0	0	0	0	0	0	0	0	0	0	0	0	0	0	0	0	0	0	0	0	0	0	0	3	4	0	0
659ed5c028a49ac18495504f2073e0bb	13	10	5	0	0	0	4	0	0	0	0	0	2	0	5	0	2	5	0	0	0	46	18	13	18	24	14	19	18	17	27	16	20	9	10	8	7	8	19	0	20	9	22	31	27	22	31	22	19
66550798ebdc9b593e0eddefb4554f57	0	0	0	0	0	0	0	0	0	0	0	0	0	0	0	0	0	0	0	0	0	0	0	0	0	0	0	0	0	0	0	0	0	0	0	0	0	0	0	0	0	0	0	0	0	0	0	0	0
667c5b96bce3e5a75813cdc42583b924	0	0	0	0	0	0	0	0	0	0	0	0	0	0	0	0	0	0	0	0	0	5	0	4	0	0	0	0	0	0	0	0	0	0	0	0	0	0	0	0	0	0	0	0	0	0	0	0	0
668e9569375d83c4901d11fdd155c7e8	0	0	0	0	0	0	0	0	0	0	0	0	0	0	0	0	0	0	0	0	0	0	0	0	0	0	0	0	0	0	0	0	0	0	0	0	0	0	0	0	0	0	0	0	0	0	16	0	0
66aba33d79cc93b84d2373dc2c8a930f	69	0	50	0	0	0	0	0	5	0	4	10	0	0	14	5	0	20	7	0	13	0	0	0	0	0	0	0	0	0	0	11	0	0	0	0	0	0	0	0	0	0	0	0	0	0	0	0	0
66c67200caef340a91624d5cb43c7ede	13	17	12	0	0	0	5	0	0	2	0	0	0	0	2	0	0	0	0	0	0	0	0	0	0	0	0	0	0	0	0	0	0	0	0	0	0	0	0	0	0	0	0	0	0	0	0	0	0
67342b4af727f56f51030037a5d8eb84	0	0	0	0	0	0	0	0	0	0	0	0	0	0	0	0	0	0	0	0	0	0	0	0	0	0	0	0	0	0	0	0	0	0	0	0	0	0	0	0	0	0	0	0	0	0	0	0	0
674a9b8432259aefbeca8114c9720f79	0	0	0	0	0	0	0	0	0	0	0	0	0	0	0	0	0	0	0	0	0	0	0	0	0	0	0	0	0	0	0	0	0	0	0	0	0	0	0	0	0	0	0	0	0	0	0	0	0
6753058c6b3cc200dced364d712cd89d	0	0	0	0	0	0	0	0	0	0	0	0	0	0	0	0	0	0	0	0	0	0	0	0	0	0	0	0	0	0	0	0	0	0	0	0	0	0	0	0	0	0	0	0	0	0	0	0	0
6783bef2a39f72908db41fcee5af8d7e	0	0	0	0	0	0	0	0	0	0	0	0	0	0	0	0	0	0	0	0	0	0	0	0	0	0	0	0	0	0	0	0	0	0	0	0	0	0	0	0	0	0	16	0	0	0	0	0	0
67c219dd54817c53f58880534a725dee	0	0	11	0	0	0	0	0	0	0	0	0	0	0	0	0	0	0	0	0	0	0	0	0	0	0	0	0	0	0	0	0	0	0	0	0	0	0	0	0	0	0	56	81	0	0	0	0	0
67c6842685a8ef0d8d2e981f710266bd	0	0	0	0	0	0	0	0	0	0	0	0	0	0	0	0	0	0	0	0	0	0	0	0	0	0	0	0	0	0	0	0	0	0	0	0	0	0	0	0	0	0	0	0	0	0	0	0	0
67e916fe49ec193d3987e0f5f1e57dc7	0	0	0	0	0	0	0	0	0	0	0	0	0	0	0	0	0	0	0	0	0	0	0	0	0	0	0	0	0	0	0	0	0	0	0	0	0	0	0	0	0	0	2	0	0	0	0	0	0
67f347144c9e8080f254ecacf1e58708	0	0	0	0	0	0	0	0	0	0	0	0	0	0	0	0	0	0	0	0	0	0	0	0	0	0	0	0	0	0	0	0	0	0	0	0	0	0	0	0	0	0	0	0	0	0	0	0	0
683710956df9e4c08db67fa894a2a7f8	0	0	0	0	0	0	0	0	0	0	0	0	0	0	0	0	0	0	0	0	0	0	0	0	0	0	0	0	0	0	0	0	0	0	0	0	0	0	0	0	0	0	0	0	0	0	0	0	0
6850c568157b5fa2a2fa7c4d520a4393	5	0	0	0	0	0	0	0	0	0	0	0	0	0	0	0	0	0	0	0	0	0	8	0	0	9	4	5	0	0	0	5	0	4	0	0	3	0	0	0	0	0	0	0	0	0	0	0	0
68a93680b9f85a57701f6f39affa173b	0	0	0	0	0	0	0	0	0	0	0	0	0	0	0	0	0	0	0	0	0	0	0	0	0	0	0	0	0	0	0	0	0	0	0	0	0	0	0	0	0	0	0	0	0	0	0	0	0
68bb98935dda2e30111d1c7b358d79d5	0	0	0	0	0	0	0	0	0	0	0	0	0	0	0	0	0	0	0	0	0	25	26	24	18	73	35	29	20	32	39	32	26	14	50	42	41	47	29	24	42	28	0	11	0	0	0	0	0
69576d8f19b866f77dbadceee0b832ea	0	0	2	0	0	0	0	0	0	0	0	0	0	0	0	0	0	0	0	0	0	0	0	0	0	0	0	0	0	0	0	0	0	0	0	0	0	0	0	0	0	0	0	0	0	0	0	0	0
697425df5c329d555f15f1b6d33a7757	110	67	58	0	0	0	0	0	0	0	0	0	0	0	0	0	0	0	0	0	0	0	61	0	42	0	48	0	0	0	0	0	0	0	0	0	0	0	0	0	0	0	121	127	59	0	66	52	0
69940d4eeda0ce7097996a04e968b827	0	0	0	0	0	0	0	0	0	0	0	0	0	0	0	0	0	0	0	0	0	0	0	0	0	0	0	0	0	0	0	0	0	0	0	0	0	0	0	0	0	0	2	0	0	0	0	0	0
699762a75b2e797dde682c3e2a6dfd85	0	0	0	0	0	0	0	0	0	0	0	0	0	0	0	0	0	0	0	0	0	0	0	0	0	0	0	0	0	0	0	0	0	0	0	0	0	0	0	0	0	0	0	0	0	0	0	0	0
69b0119070ce0e2355b033e964790a07	0	0	0	0	0	0	0	0	0	0	0	0	0	0	0	0	0	0	0	0	0	0	0	0	0	0	0	0	0	0	0	0	0	0	0	0	0	0	0	0	0	0	0	0	0	4	17	0	0
69bfc840c6207d6670e7aa72b240c3fe	0	0	0	0	0	0	0	0	0	0	0	0	0	0	0	0	0	0	0	0	0	0	21	14	0	0	0	0	0	4	0	0	0	0	0	0	0	0	0	0	0	0	25	0	0	0	0	0	0
69eb20601ac0019ff2c2c1e828d14db0	0	0	0	0	0	0	0	0	0	0	0	0	0	0	0	0	0	0	0	0	0	0	0	0	0	0	0	0	0	0	0	0	0	0	0	0	0	0	0	0	0	0	0	0	0	0	0	0	0
69fbffeaa2de1a1e60e15479574dedd7	25	27	0	0	0	0	0	0	0	0	0	0	0	0	0	0	0	0	0	0	0	0	0	0	0	0	0	0	0	0	0	0	0	0	0	0	0	0	0	0	0	0	0	0	0	0	0	0	0
6a0d055ead0f25374242e834df593516	0	7	0	0	0	0	0	0	0	0	0	0	0	0	0	0	0	0	0	0	0	0	0	0	0	0	0	0	0	0	0	0	0	0	0	0	0	0	0	0	0	0	0	0	0	0	0	0	0
6a14d66bdfaa5328dfa4508caf3836c0	0	0	0	0	0	0	0	0	0	0	0	0	0	0	0	0	0	0	0	0	0	0	0	0	0	0	0	0	0	0	0	0	0	0	0	0	0	0	0	0	0	0	0	0	0	0	0	0	0
6a2e4235701aad6b399fec3951860b2c	13	11	9	0	0	0	0	0	0	0	0	0	0	0	0	0	0	0	0	0	0	0	0	0	0	0	0	0	0	0	0	0	0	0	0	0	0	0	0	0	0	0	0	0	0	0	0	0	0
6a7297580c2b15389d66d7c212bf55be	39	24	21	0	0	0	0	0	0	0	0	0	0	0	0	0	0	0	0	0	0	3	0	0	0	0	0	0	0	3	0	0	0	0	0	0	0	0	0	0	0	0	38	27	0	0	11	3	8
6a892b0db065db7f8eb9de475cf6487d	0	0	0	0	0	0	0	0	0	0	0	0	0	0	0	0	0	0	0	0	0	0	0	5	0	0	0	0	0	0	0	0	0	0	0	0	0	0	0	0	0	0	0	0	0	0	0	0	0
6b3587294aee13cd62683e92adc09320	43	20	21	0	0	0	0	0	0	0	0	0	0	0	0	0	0	0	0	0	0	0	0	0	0	0	0	0	0	0	0	0	0	0	0	0	0	0	0	0	0	0	183	215	84	80	109	87	71
6b3829709fea5d8fecc696ca97b39f09	0	0	0	0	0	0	0	0	0	0	0	0	0	0	0	0	0	0	0	0	0	0	0	0	0	0	0	0	0	0	0	0	0	0	0	0	0	0	0	0	0	0	0	4	0	12	19	6	10
6b9525193ccb8cd5ed6f1f369dba3cfd	0	6	0	0	0	0	0	0	0	0	0	0	0	0	0	0	0	0	0	0	0	0	0	0	0	0	0	0	0	0	0	0	0	0	0	0	0	0	0	0	0	0	0	0	0	0	0	0	0
6b9969aa03bb7b2a3fe78f8b19b2a738	28	11	22	0	0	15	15	14	18	21	0	21	59	44	28	29	0	0	19	29	34	29	0	40	68	199	194	102	93	106	150	58	84	41	130	94	95	228	98	64	104	88	56	60	134	58	76	114	98
6b99ad1ae34854b5d2f064b0fcd08309	0	27	24	0	0	0	20	0	0	0	0	0	0	0	0	0	0	15	0	8	0	36	0	24	0	0	0	0	0	26	27	0	0	0	0	0	0	0	0	0	0	23	74	71	79	59	91	71	62
6b9dd64d080d53d989a8407d9806429e	1555	986	1162	354	339	329	664	414	372	668	238	494	671	659	469	411	638	612	453	422	568	1147	1104	870	1249	1704	1798	1585	1530	1491	1338	1340	1090	1025	1412	718	998	1012	1165	899	1668	1019	1597	1789	1808	751	1415	1356	915
6bb49c2f7f9d618b991d84e8882e9343	0	0	0	0	0	0	0	0	0	0	0	0	0	0	0	0	0	0	0	0	0	0	0	0	0	0	0	0	0	0	0	0	0	0	0	0	0	0	0	0	0	0	0	0	0	0	0	0	0
6be69e5ab54be13073ce622a0394e518	0	0	0	0	0	0	0	0	0	0	0	0	0	0	0	0	0	0	0	0	0	0	0	0	0	0	0	0	0	0	0	0	0	0	0	0	0	0	0	0	0	0	0	0	0	0	0	0	0
6c26a045093d6f4f899a56242c13fbd8	0	0	0	0	0	0	0	0	0	0	0	0	0	0	0	0	0	0	0	0	0	0	0	0	0	0	0	0	0	0	0	0	0	0	0	0	0	0	0	0	0	0	0	0	0	0	0	0	0
6c4673333e912c8a3e63523edf6cf5e0	0	0	0	0	0	0	0	0	0	0	0	0	0	0	0	0	0	0	0	0	0	0	0	0	0	0	0	0	0	0	0	0	0	0	0	0	0	0	0	0	0	0	0	0	0	0	0	0	0
6c5d72e427208b46e4e1cc227ea6ff60	0	3	4	0	0	0	5	0	0	4	0	0	0	5	0	0	0	0	0	0	6	8	0	4	4	0	8	3	7	0	9	6	8	3	0	0	0	7	5	6	10	5	0	3	7	3	13	9	8
6c991115ec33e8d7d4e6289ac57131ac	0	0	0	0	0	0	0	0	0	0	0	0	0	0	0	0	0	0	0	0	0	5	0	4	0	0	0	0	0	0	0	0	0	0	0	0	0	0	0	0	0	0	0	0	0	0	0	0	0
6ca963519d73907b4309d55554ffd58c	162	67	90	0	0	0	0	0	0	0	0	0	0	0	0	0	0	0	0	0	0	0	0	0	0	0	0	0	0	0	0	0	0	0	0	0	0	0	0	0	0	0	0	0	0	0	0	0	0
6cb216a2d70512c0120ad996c102d797	139	79	89	20	16	0	0	30	0	29	19	17	0	12	17	15	18	17	0	0	15	87	108	66	52	41	38	42	51	53	49	48	74	0	34	21	0	55	28	28	46	46	133	134	53	56	75	87	86
6cbed379bd232d6204baca24a15e30ad	16	0	0	0	0	0	0	0	0	0	0	0	0	0	0	0	0	0	0	0	0	0	0	0	0	0	0	0	0	9	0	0	0	0	6	0	0	0	5	0	0	0	0	0	0	0	0	0	0
6d1d2b29fe078141c6f51cbf48ad9911	0	0	0	0	0	0	0	0	0	0	0	0	0	0	0	0	0	0	0	0	0	0	0	0	0	0	0	0	0	0	0	0	0	0	0	0	0	0	0	0	0	0	0	0	0	0	0	0	0
6d2a87c3d895a61a571c9a148e98ded7	0	0	0	0	0	0	0	0	0	0	0	0	0	0	0	0	0	0	0	0	0	0	0	0	0	0	0	0	0	0	0	0	0	0	0	0	0	0	0	0	0	0	0	0	0	0	0	0	0
6d8b381b4902f3eb0c2bc79690c61eec	0	0	0	0	0	0	0	0	0	0	0	0	0	0	0	0	0	0	0	0	0	0	0	0	0	0	0	0	0	0	0	0	0	0	0	0	0	0	0	0	0	0	0	0	0	0	0	0	0
6d9d094340b813d163fc00576b75f2da	83	72	62	0	15	22	29	20	28	34	16	0	62	61	63	36	55	79	53	30	19	0	0	0	0	0	0	0	0	0	0	0	0	0	0	0	0	0	0	0	0	0	29	21	24	17	37	30	24
6db8a3cd66f9d9957344f5c3882bef19	0	0	0	0	0	0	0	0	0	0	0	0	0	0	0	0	0	0	0	0	0	0	0	0	0	0	0	0	0	0	0	0	0	0	0	0	0	0	0	0	0	0	0	0	0	0	0	0	0
6de43f94401c774e62c915f5194478f2	54	21	36	0	3	0	0	5	0	3	0	0	0	2	6	0	3	0	0	5	0	8	8	0	0	0	0	5	0	5	0	4	5	0	0	4	0	0	0	3	0	0	29	28	11	5	8	14	19
6e0a657ed98e33097a2bcb87da8269f9	0	0	0	0	0	0	0	0	0	0	0	0	0	0	0	0	0	0	0	0	0	0	0	0	0	0	0	0	0	0	0	0	0	0	0	0	0	0	0	0	0	0	2	0	0	0	0	0	0
6e0abb8f40bb59ddb54555f67b6aadb4	37	25	17	0	2	3	7	0	0	0	0	0	2	0	0	0	0	4	0	0	0	0	0	3	0	0	0	0	0	0	0	0	0	0	0	0	0	0	0	0	0	0	0	0	0	0	0	0	0
6e10d99f8af6fc534723da9df07032b3	0	0	0	0	0	0	0	0	0	0	0	0	0	0	0	0	0	0	0	0	0	0	0	0	0	0	0	0	0	0	0	0	0	0	0	0	0	0	0	0	0	0	0	0	0	0	0	0	0
6e406f0894ac7da69c94f077ee425d0d	0	0	4	0	0	0	0	0	0	0	0	0	0	0	0	0	0	0	0	0	0	0	0	0	0	0	0	0	0	0	0	0	0	0	0	0	0	0	0	0	0	0	0	0	0	0	0	0	0
6e514144c9b8c88fa333298194e81ced	0	0	0	0	0	0	0	0	0	0	0	0	0	0	0	0	0	0	0	0	0	0	0	0	0	0	0	0	0	0	0	0	0	0	0	0	0	0	0	0	0	0	0	0	0	0	0	0	0
6e9b21f89429c5ef2b9df6b53b70d72a	0	0	0	0	0	0	0	0	0	0	0	0	0	0	0	0	0	0	0	0	0	0	0	0	0	0	0	0	0	0	0	0	0	0	0	0	0	0	0	0	0	0	0	0	0	0	0	0	0
6ea070ae3f887bb27264b8da98966557	0	0	0	0	0	0	0	0	0	0	0	0	0	0	0	0	0	0	0	0	0	0	5	0	0	0	0	0	0	0	2	0	0	0	0	0	3	0	0	4	0	4	0	0	0	0	0	0	0
6ebbe4e8470dd1cc8695d8102832f391	0	0	4	0	0	0	0	0	0	0	0	0	0	0	0	0	0	0	0	0	0	7	0	0	0	0	0	0	0	0	2	0	0	0	0	0	0	4	0	0	0	0	0	0	4	0	12	5	0
6eda570c0886603f64c986bd782c1675	0	0	0	0	0	0	0	0	0	0	0	0	0	0	0	0	0	0	0	0	0	0	0	0	0	0	0	0	0	0	0	0	0	0	0	0	0	0	0	0	0	0	0	0	0	0	0	0	0
6f5b8064abd38169793ce296ab15421b	0	0	0	0	0	0	0	0	0	0	0	0	0	0	0	0	0	0	0	0	0	0	0	0	0	0	0	0	0	0	0	0	0	0	0	0	0	0	0	0	0	0	0	0	0	0	0	0	0
6fbb96a334360047a1789a46d43a526c	0	0	0	0	0	0	0	0	0	0	0	0	0	0	0	0	0	0	0	0	0	0	0	0	0	0	0	0	0	0	0	0	4	0	0	0	0	0	0	0	0	0	0	0	0	0	0	0	0
7077557848a03dd7322a5139be9bbd94	0	0	0	0	0	0	0	0	0	0	0	0	0	0	0	0	0	0	0	0	0	0	0	0	0	0	0	0	0	0	0	0	0	0	0	0	0	0	0	0	0	0	0	0	0	0	0	0	0
7079dbbc7401f5a3aa58fbdfc65b773a	5	8	4	0	0	0	0	0	0	0	0	0	0	0	0	0	0	0	0	0	0	0	0	0	0	0	0	0	0	0	0	0	0	0	0	0	0	0	0	0	0	0	0	0	0	0	0	0	0
709de4de4155f6ed97fc8cd98a6c3e13	0	0	0	0	0	0	0	0	0	0	0	0	0	0	0	0	0	0	0	0	0	0	0	0	0	0	0	0	0	0	0	0	0	0	0	0	0	0	0	0	0	0	0	0	0	0	0	0	0
70e97b62484b59d680c14afc4e2edfd1	49	20	40	22	15	20	58	18	22	37	20	29	103	73	48	89	61	97	63	56	61	22	0	28	38	86	80	48	40	44	75	33	54	19	26	0	26	74	37	19	44	40	28	52	66	24	55	53	41
7144dcb2e2029baffbdc3378f1beab27	0	0	0	0	0	0	0	0	0	0	0	0	0	0	0	0	0	0	0	0	0	0	10	8	0	0	0	0	0	0	0	0	0	0	0	0	0	0	0	2	0	0	0	15	0	0	0	0	3
7177c5cce0db793b50771b0b5a98aec2	0	0	0	0	0	0	0	0	0	0	0	0	0	0	0	0	0	0	0	0	0	11	9	3	7	8	9	6	5	8	8	0	0	0	0	4	0	6	5	0	4	0	0	0	0	0	0	0	0
717e65e6ba1d91587e9c1fc36b2b0c44	0	0	0	0	0	0	0	0	0	0	0	0	0	0	0	0	0	0	0	0	0	0	0	0	0	0	0	0	0	0	0	0	0	0	0	0	0	0	0	0	0	0	0	0	0	0	0	0	0
7183faa60ea2ad6aa7f925ccc07aefe2	0	0	0	0	0	0	0	0	0	0	0	0	0	0	0	0	0	0	0	0	0	0	0	0	0	0	0	0	0	0	0	0	0	0	0	0	0	0	0	0	0	0	0	0	0	0	0	0	0
718873b4126b03995c050be48c365f48	34	10	35	7	6	0	0	0	0	5	0	0	9	6	3	7	3	9	0	2	6	15	4	0	0	4	2	4	3	3	3	2	0	0	2	0	2	0	0	0	3	0	6	8	0	1	1	2	3
71a33c961f2ca92f6ce97184fcb81f01	83	67	24	16	12	14	75	8	25	38	18	16	44	49	29	40	46	62	21	39	31	15	7	15	0	19	18	10	7	5	10	9	12	7	16	4	12	15	14	8	16	10	4	0	6	7	8	0	10
71c17ecbabb4f7f20202aef159248c56	0	0	0	0	0	0	0	0	0	0	0	0	0	0	0	0	0	0	0	0	0	0	0	0	0	0	0	0	0	0	0	0	0	0	0	0	0	0	0	0	0	0	0	0	0	0	0	0	0
7206205f286a91f5b847ab95edf498e2	0	0	0	0	0	0	0	0	0	0	0	0	0	0	0	0	0	0	0	0	0	0	0	0	0	0	0	0	0	0	0	0	0	0	0	0	0	0	0	0	0	0	0	0	0	0	0	0	0
721d069082c6c3f62d51a2881346caa9	229	150	111	28	16	26	54	17	25	29	20	23	46	32	28	33	47	49	31	23	30	39	25	24	19	18	21	19	22	22	18	18	26	17	8	0	10	18	17	12	21	9	88	107	38	34	50	38	37
72831f4836ac27dac61410ab28ab5a1b	0	0	0	0	0	0	0	0	0	0	0	0	0	0	0	0	0	0	0	0	0	0	5	3	0	0	0	0	0	0	0	0	0	0	0	0	4	4	0	0	0	0	0	0	0	0	0	0	0
73376932326e8556f6174d2e07d8fc36	2	0	0	0	0	0	0	0	0	0	0	0	0	0	0	0	0	0	0	0	0	22	34	21	2	4	6	0	0	0	0	0	0	0	0	0	0	0	0	0	0	0	9	7	0	0	3	0	0
7338e9edfef034ec21924ff03d3f4417	21	0	0	0	0	0	0	0	0	0	0	0	0	0	0	0	0	0	0	0	0	0	0	0	0	0	0	0	0	0	0	0	0	0	0	0	0	0	0	0	0	0	0	0	0	0	0	0	0
73426846215459cb6419d709523ef08e	0	0	0	0	0	0	0	0	0	0	0	0	0	0	0	0	0	0	0	0	0	5	0	0	0	0	0	0	0	2	0	0	0	0	0	0	0	3	0	0	0	0	0	0	0	0	0	0	0
7351aa84c90def9240e56aee9f5d6623	27	40	22	8	0	8	17	0	8	0	0	13	0	0	7	0	9	9	7	7	6	0	37	30	35	37	39	0	33	0	36	29	0	0	0	14	26	33	42	0	25	32	102	105	55	80	125	117	148
73748067baf6a8d8dfd693497d93c01f	0	0	0	0	0	0	0	0	0	0	0	0	0	0	0	0	0	0	0	0	0	0	0	0	0	0	0	0	0	0	0	0	0	0	0	0	0	0	0	0	0	0	0	0	0	0	0	0	0
73aa9a73affb374881fb158f988b8aea	0	0	0	0	0	0	0	0	0	0	0	0	0	0	0	0	0	0	0	0	0	0	0	0	0	0	0	0	0	0	0	0	0	0	0	0	0	0	0	0	0	0	11	0	0	0	6	5	0
73f8a623e03cf77382b49a235dfd29c5	16	10	0	21	25	53	71	36	44	95	62	43	163	83	74	112	124	119	145	265	94	13	15	12	11	24	11	17	21	15	17	11	9	27	32	26	17	26	9	9	19	25	0	0	0	15	193	0	201
74520b0840ba7d66baa5529f8846c8cc	0	0	0	0	0	0	20	0	0	10	14	0	0	0	0	21	0	24	0	30	10	0	0	0	0	0	0	0	0	0	9	0	0	8	0	0	0	0	0	0	0	0	0	0	13	0	12	0	0
745cc5739f1f99a3ea5442c02cbbb1e8	0	0	0	0	0	0	0	0	0	0	0	0	0	0	0	0	0	0	0	0	0	0	0	0	0	0	0	0	0	0	0	0	0	0	0	0	0	0	0	0	0	0	0	0	0	0	0	0	0
7468dc5197becdc3fdf629b0491f67a0	0	0	0	0	0	0	0	0	0	0	0	0	0	0	0	0	0	0	0	0	0	0	0	0	0	0	3	3	0	2	0	0	0	0	0	0	5	0	5	3	0	0	11	12	3	3	0	0	0
748745504544e23bc1b811f7fae35658	0	0	0	0	0	0	0	0	0	0	0	0	0	0	0	0	0	0	0	0	0	5	0	0	0	0	0	0	0	0	0	0	0	0	0	0	0	7	0	0	0	0	0	0	0	0	0	0	0
74b4498002bcb61df0e956264a05050e	0	0	0	0	0	0	0	0	0	0	0	0	0	0	0	0	0	0	0	0	0	0	0	0	0	0	0	0	0	0	0	0	0	0	0	0	0	0	0	0	0	0	0	0	0	0	0	0	0
74c28e40d0be4e6da717507caa4ee277	25	0	0	0	0	0	0	0	0	0	0	0	0	0	0	0	0	0	0	0	0	0	0	0	0	0	0	0	0	0	0	0	0	0	0	0	0	0	0	0	0	0	0	0	0	0	0	0	0
751da8902a9d029e59e927925b68117c	0	0	0	0	0	0	0	0	0	0	0	0	0	0	0	0	0	0	0	0	0	0	0	0	0	0	0	0	0	0	0	0	0	0	0	0	0	0	0	0	0	0	0	0	0	0	0	0	0
752989e100f51ffaf4c5bc8a03dc15f1	0	0	0	0	0	0	0	0	0	0	0	0	0	0	0	0	0	0	0	0	0	0	0	0	0	0	0	0	0	0	0	0	0	0	0	0	0	0	0	0	0	0	0	0	0	0	0	0	0
752f79db99bee1a3f49f37a696b0d4e2	0	0	0	0	0	0	0	0	0	0	0	0	0	0	0	0	0	0	0	0	0	0	0	0	0	0	0	0	0	0	0	0	0	0	0	0	0	0	0	0	0	0	0	3	0	0	0	2	0
75806b3b6f7236b36a35cd1d98b83f8c	126	68	68	0	0	0	12	0	0	0	0	0	0	0	8	0	0	0	0	0	0	10	13	17	0	0	0	0	0	0	0	0	0	0	0	0	0	0	0	0	0	0	456	441	309	248	352	243	218
758345439b1bfd0ddcc69611eb7085d5	0	0	0	0	0	0	0	0	0	0	0	0	0	0	0	0	0	0	0	0	0	0	0	0	0	0	0	0	0	0	0	0	0	0	0	0	0	0	0	0	0	0	0	0	0	0	0	0	0
758f1de1502c6b44d9f94be04ff91d2c	0	0	0	0	0	0	0	0	0	0	0	0	0	0	0	0	0	0	0	0	0	0	0	0	0	0	0	0	0	0	0	0	0	0	0	0	0	0	0	0	0	0	0	0	0	0	0	0	0
762fd16e3fb5b6ce1fc4e474ad866625	0	0	0	0	0	0	0	0	0	0	0	0	0	0	0	0	0	0	0	0	0	0	0	0	0	0	0	0	0	0	0	0	0	0	0	0	0	0	0	0	0	0	0	0	0	0	0	0	0
76c7c2ab275bada6d5b4e72fe6068842	0	0	0	0	0	0	0	0	0	0	0	0	0	0	0	0	0	0	0	0	0	0	0	0	0	0	0	0	0	0	0	0	0	0	0	0	0	0	0	0	0	0	0	0	0	0	0	0	0
76fe31ef9b729bf1627f2c6a8c37c55c	14	11	13	0	0	0	0	0	0	0	0	0	0	0	0	0	0	0	0	0	0	0	0	0	0	0	0	0	0	7	9	0	12	0	0	0	0	0	0	0	0	0	0	0	0	0	0	0	0
771fc9ad8613235b56c802efce870ab3	0	0	0	0	0	0	0	0	0	0	0	0	0	0	0	0	0	0	0	0	0	0	0	0	0	0	0	0	0	0	0	0	0	0	0	0	0	0	0	0	0	0	0	0	0	0	0	0	0
7728062bef5847eb87f64c79a4cdb32f	0	0	0	0	0	0	0	0	0	0	0	0	0	0	0	0	0	0	0	0	0	0	0	0	0	0	0	0	0	0	0	0	0	0	0	0	0	0	0	0	0	0	0	0	0	0	0	0	0
7752b608d5e59985f9036f3dc83491dd	0	0	0	0	0	0	0	0	0	0	0	0	0	0	0	0	0	0	0	0	0	0	0	0	0	0	0	0	0	0	0	0	0	0	0	0	0	0	0	0	0	0	0	0	0	0	0	0	0
7762c2c06bfe615e349e5d85f79d0ed7	19	14	14	0	0	0	0	0	0	0	0	0	0	6	0	0	0	0	0	0	0	0	9	11	0	11	0	5	9	0	8	13	6	0	0	0	0	8	0	0	0	10	24	27	15	12	21	17	10
776f04c99effa9b3ffa4455e5ac7a646	0	0	0	0	0	0	0	0	0	0	0	0	0	0	0	0	0	0	0	0	0	0	0	0	0	0	0	0	0	0	0	0	0	0	0	0	0	0	0	0	0	0	0	0	0	0	0	0	0
77ad962abeadf0133594754f4c7ce61a	0	0	0	0	0	0	0	0	0	0	0	0	0	0	0	0	0	0	0	0	0	0	0	0	0	0	0	0	0	0	0	0	0	0	0	0	0	0	0	0	0	0	0	0	0	0	0	0	0
77c5557f402baecf4cbeb3eec49d9825	13	0	0	0	0	0	0	0	0	0	0	0	0	0	0	0	0	0	0	0	0	0	0	0	0	0	0	0	0	0	0	0	0	0	0	0	0	0	0	0	0	0	0	0	0	0	0	0	0
77f903ec4e4ebb9bb0df70e9fdde3a73	0	0	0	0	0	0	0	0	0	0	0	0	0	0	0	0	0	0	0	0	0	0	0	0	0	0	0	0	0	0	0	0	0	0	0	0	0	0	0	0	0	0	0	0	0	0	0	0	0
78108768d4b5d93061284280e2dae3eb	0	0	0	0	0	0	0	0	0	0	0	0	0	0	0	0	0	0	0	0	3	0	0	0	0	0	0	0	0	0	0	0	0	0	0	0	0	0	0	0	0	0	127	123	0	0	47	0	0
786b789ba36f5e954126ab9e7ff0a753	2	0	0	0	0	0	0	0	0	0	0	0	0	0	0	0	0	0	0	0	0	0	0	0	0	0	0	0	0	0	0	0	0	0	0	0	0	0	0	0	0	0	0	0	0	0	0	0	0
787aaa58a4091e4c7f2b45d387519a20	0	0	0	0	0	0	0	0	0	0	0	0	0	0	0	0	0	0	0	0	0	0	0	0	0	0	0	0	0	0	0	0	0	0	0	0	0	0	0	0	0	0	0	0	0	0	0	0	0
7905a34dcb2f63b6c34488e6836dff4b	0	0	0	0	0	0	0	0	0	0	0	0	0	0	0	0	0	0	0	0	0	0	0	0	0	0	0	0	0	0	0	0	0	0	0	0	0	0	0	0	0	0	0	0	0	0	0	0	0
790868b1d42add16696a5387a9aac6d9	0	0	0	0	0	0	0	0	0	0	0	0	0	0	0	0	0	0	0	0	0	0	0	0	0	0	0	0	0	0	0	0	0	0	0	0	0	0	0	0	0	0	17	22	0	0	0	0	0
7921eb1826117e335a8e62859d47bfcb	0	0	0	0	0	0	0	0	0	0	0	0	0	0	0	0	0	0	0	0	0	0	0	0	0	0	0	0	0	0	0	0	0	0	0	0	0	0	0	0	0	0	4	0	0	0	0	0	3
792236a990ee16fdb96f22d2f1483b22	0	0	0	0	0	0	0	0	0	0	0	0	0	0	0	0	0	0	0	0	0	0	0	0	0	0	0	0	0	0	0	0	0	0	0	0	0	0	0	0	0	0	0	0	0	0	0	0	0
796e5d4ada764c9aeb747709aec0eef3	0	0	0	0	0	0	0	0	0	0	0	0	0	0	0	0	0	0	0	0	0	4	9	4	0	0	0	2	0	0	0	0	5	0	3	0	0	0	0	0	0	0	0	0	0	0	0	2	0
79e3ac10a2d72159ce7374eda836582d	0	20	0	0	0	0	0	0	0	9	0	0	0	0	0	0	8	0	0	0	0	42	56	57	15	0	18	0	24	25	20	21	14	0	7	6	0	11	0	11	0	0	347	347	30	55	78	31	46
79fe7b843ad580b16a8cad03ad0ab0ce	0	0	0	0	0	0	0	0	0	0	0	0	0	0	0	0	0	0	0	0	0	28	29	25	9	7	12	19	18	13	21	16	25	11	20	9	13	17	16	10	13	12	0	0	6	0	8	5	10
7a087409ecaf24e4f3ff21875b686f2f	0	0	0	0	0	0	0	0	0	0	0	0	0	0	0	0	0	0	0	0	0	0	0	0	0	0	0	0	0	0	0	0	0	0	0	0	0	0	0	0	0	0	42	34	0	30	69	14	11
7a7ac40b08f9a40f905485296442337e	642	336	246	31	19	20	65	41	28	47	27	31	36	36	28	24	30	22	39	26	32	36	33	20	12	12	13	13	11	10	21	6	17	0	8	3	9	16	11	10	11	16	164	206	75	73	136	92	75
7aa69e82df6183bab4b3dbf888d0ab3d	289	201	199	42	24	67	131	81	41	102	27	28	100	76	99	66	147	127	89	53	14	35	37	24	34	67	65	35	57	55	61	33	22	45	67	38	30	58	52	52	59	46	10	23	11	0	9	5	6
7ac9047b8f42a496b1640c20ea18156a	0	0	0	0	0	0	0	0	0	0	0	0	0	0	0	0	0	0	0	0	0	0	0	0	0	0	0	0	0	0	0	0	0	0	0	0	0	0	0	0	0	0	0	0	0	0	0	0	0
7ad760c0a403be4dc28268ac0b2bc57a	0	0	0	0	0	0	0	0	0	0	0	0	0	0	0	0	0	0	0	0	0	0	0	0	0	0	0	0	0	0	0	0	0	0	0	0	0	0	0	0	0	0	0	0	0	0	0	0	0
7ae4c504971ca42c62985755faefd688	0	0	0	0	0	0	0	0	0	0	0	0	0	0	0	0	0	0	0	0	0	0	0	0	0	0	0	0	0	0	0	0	0	0	0	0	0	0	0	0	0	0	0	0	0	0	0	0	0
7b9a90d213d4e72e912d87103446cbb8	0	0	0	0	0	0	0	0	0	0	0	0	0	0	0	0	0	0	0	0	0	0	0	7	0	0	0	0	0	0	0	0	0	0	0	0	0	0	0	0	0	0	0	0	0	0	0	0	0
7bb1269e62f24de880b38d2e1c7bb5ca	0	0	0	0	0	0	0	0	0	0	0	0	0	0	0	0	0	0	0	0	0	3	5	0	0	0	0	0	0	0	0	0	0	0	0	0	0	0	0	0	0	5	0	0	0	0	0	0	0
7bc5d6c0df922d9766a94b78a8cb9f50	111	45	60	0	0	0	5	0	3	3	0	2	3	0	0	0	3	4	0	0	0	7	5	0	0	0	3	4	0	0	4	0	0	0	0	0	0	0	0	0	0	0	7	13	4	5	5	3	0
7bedba4d5bba00b5998619d5edaf1d35	0	0	9	0	0	0	0	0	0	0	0	0	0	0	0	0	0	0	0	0	0	82	87	82	49	169	114	127	96	94	117	81	83	45	145	57	132	131	111	81	89	43	24	26	30	11	49	30	40
7c27b8d058831e12255075a55e16a9c4	0	0	0	0	0	0	0	0	0	0	0	0	0	0	0	0	0	0	0	0	0	10	0	0	0	13	12	0	0	0	0	0	0	0	13	0	0	0	0	0	0	0	0	0	0	0	0	0	0
7c49cc94b800e0e63489184774ddc57c	2	5	0	0	0	0	0	0	0	0	0	0	0	0	0	0	0	0	0	0	0	0	0	0	0	0	0	0	0	0	0	0	0	0	0	0	0	0	0	0	0	0	0	0	0	0	0	0	0
7c764cfa3a36518c9b5d4b0b7e07950d	36	15	27	5	10	0	0	0	8	14	0	0	11	9	12	0	13	11	0	0	0	35	29	22	31	22	48	0	30	25	41	30	34	11	21	0	21	51	18	23	0	26	40	57	54	38	64	45	31
7ccc421c48b6fadc19dbb3bbc7865525	23	10	13	0	0	7	0	0	0	0	0	0	0	0	0	2	0	0	0	0	0	0	0	0	0	0	0	0	0	4	5	0	0	0	0	0	0	0	0	0	0	6	0	0	2	0	0	0	0
7cd423356bb46ee5bcf84301307c5c27	0	0	0	0	0	0	0	0	0	0	0	0	0	0	0	0	0	0	0	0	0	0	0	0	0	0	0	0	0	0	0	0	0	0	0	0	0	0	0	0	0	0	0	0	0	0	0	4	0
7d04a27c9d745137c374b1798bd2d279	0	0	0	0	0	0	0	0	0	0	0	0	0	0	0	0	0	0	0	0	0	0	0	0	0	0	0	0	0	0	0	0	0	0	0	0	0	0	0	0	0	0	0	0	0	0	0	0	0
7d84f96f63db916d0786801ef3e4ced6	0	0	0	0	0	0	0	0	0	0	0	0	0	0	0	0	0	0	0	0	0	0	0	0	0	0	0	0	0	0	0	0	0	2	0	0	0	0	0	0	0	0	0	0	0	0	0	0	0
7de63999aa5a42c10ac67040be5e148d	0	0	0	0	0	0	0	0	0	0	0	0	0	0	0	0	0	0	0	0	0	0	0	0	0	0	0	0	0	0	0	0	0	0	0	0	0	3	0	0	0	0	0	0	0	0	0	0	0
7e228cba12fa7eed2958efb73578ecfb	0	0	0	0	0	0	0	0	0	0	0	0	0	0	0	0	0	0	0	0	0	0	0	0	0	0	0	0	0	0	0	0	0	0	0	0	0	0	0	0	0	0	0	0	0	0	3	0	0
7e22a94662ec636d960562a25ab4ee9e	0	0	0	0	0	0	0	0	0	0	0	0	0	0	0	0	1	0	0	0	0	0	0	0	0	0	0	0	0	0	0	0	0	0	0	0	0	0	0	0	0	0	0	0	0	0	0	0	0
7e4b99856f14cabff4137f0a474a44db	0	0	0	0	0	0	0	0	0	0	0	0	0	0	0	0	0	0	0	0	0	0	0	0	0	0	0	0	0	0	0	0	0	0	0	0	0	4	0	0	0	0	0	0	0	0	0	0	0
7e7f7ca38e8c2375ff72e19ecf4c91a8	0	0	0	0	0	0	0	0	0	0	0	0	0	0	0	0	0	0	0	0	0	0	0	0	0	0	0	0	0	0	0	0	0	0	0	0	0	0	0	0	0	0	0	0	0	0	0	0	0
7efc9a36f8d2635a9378acae7c1d13b4	0	0	0	0	0	0	0	0	0	0	0	0	0	0	0	0	0	0	0	0	0	0	0	0	0	0	0	0	0	0	0	0	0	0	0	0	0	0	0	0	0	0	0	5	0	0	0	0	0
7f05cdd271938212acd83da819dd8d7a	0	0	0	0	0	0	0	0	0	0	0	0	0	0	0	0	0	0	0	0	0	0	10	0	0	0	4	0	0	0	0	5	0	0	0	0	0	0	4	0	0	0	0	0	0	0	0	0	0
7f26cafeec4203537dda8ac35bee5c83	0	0	0	0	0	0	0	0	0	0	0	0	0	0	0	0	0	0	0	0	0	0	0	0	0	0	0	0	0	0	0	0	0	0	0	0	0	0	0	0	0	0	19	0	0	0	0	0	0
7f7463b43f54eeca33612b025968e340	0	0	0	0	0	0	0	0	0	0	0	0	0	0	0	0	0	0	0	0	0	0	0	0	0	0	0	0	0	0	0	0	0	0	0	0	0	0	0	0	0	0	0	3	0	0	0	0	0
7fa82355e62db164ee9f8a193229b08b	0	0	0	0	0	0	0	0	0	0	0	0	0	0	0	0	0	0	0	0	0	0	0	0	0	0	0	0	0	0	0	0	0	0	0	0	0	0	0	0	0	0	0	18	0	0	0	0	0
80187a80e9d0e87ac8db5698c87d2a6d	0	0	0	0	0	0	0	0	0	0	0	0	0	0	0	0	0	0	0	0	0	0	0	0	0	0	0	0	0	0	0	0	0	0	0	0	0	0	0	0	0	0	0	0	0	0	0	0	0
8045438d8d4ae977f4617e5b24678ded	184	138	121	36	40	27	80	36	48	52	32	58	54	66	48	54	48	54	45	37	47	60	52	30	47	48	59	43	47	42	54	50	47	34	36	18	29	51	31	31	42	53	132	159	121	53	133	80	102
80b938d3c51f177e67235a4cfcfc77f8	0	0	0	0	0	0	0	0	0	0	0	0	0	0	0	0	0	0	0	0	0	0	0	0	0	0	0	0	0	0	0	0	0	0	0	0	0	0	0	0	0	0	2	0	0	0	0	0	0
80c73848b68ff95bd030fccfce011294	29	45	21	33	29	15	31	34	20	46	20	42	71	59	17	60	76	51	40	45	44	31	37	0	41	79	81	48	54	75	74	50	52	40	45	50	41	45	61	30	44	51	14	25	17	30	21	29	19
817e5dc3f3cfed35cff93ea954b6bb83	0	0	0	0	0	0	0	0	0	0	0	0	0	0	0	0	0	0	0	0	0	0	0	0	0	0	0	0	0	0	0	0	0	0	0	0	0	0	0	0	0	0	5	4	3	0	7	0	0
81e7d8f8843a16a20f0e7518365b2c12	0	0	0	0	0	0	0	0	0	30	0	0	0	0	0	0	0	0	0	0	0	0	0	0	0	0	38	0	0	0	0	0	0	0	0	0	0	0	0	0	0	0	0	0	0	0	0	0	0
83526202d66bb05dbd4e5b74703a5866	31	9	19	5	14	14	33	11	13	16	14	0	57	52	26	66	46	57	12	30	36	9	0	3	0	17	5	11	11	9	12	10	10	10	17	6	15	25	13	5	15	11	5	14	23	12	12	20	14
83555ce14a2e9572a9e98c0bba3e1533	0	0	0	0	0	0	0	0	0	0	0	0	0	0	0	0	0	0	0	0	0	0	0	0	0	0	0	3	0	0	0	0	0	0	0	0	0	0	0	0	0	0	0	0	0	0	0	0	0
836b7e95578200f8242afd9399056e74	0	0	0	0	0	0	0	0	0	0	0	0	0	0	0	0	0	0	0	0	0	0	0	0	0	0	0	0	0	0	0	0	0	0	0	0	0	0	0	0	0	0	0	0	0	0	0	0	0
83ba0b417f408470b38e97418e56c96a	0	0	0	0	0	0	0	0	0	0	0	0	0	0	0	0	0	0	0	0	0	0	0	0	0	0	0	0	0	0	0	0	0	0	0	0	0	0	0	0	0	0	0	0	0	0	0	0	0
8406ddeb3561d9cadcf09007247122aa	0	0	0	0	0	0	0	0	0	0	0	0	0	0	0	0	0	0	0	0	0	0	0	0	0	0	0	0	0	0	0	0	0	0	0	0	0	0	0	0	0	0	24	27	9	0	11	11	11
846848096fc1dc8d94f01139512f4baa	0	0	0	0	0	0	0	0	0	0	0	0	0	0	0	0	0	0	0	0	0	0	0	0	0	0	0	0	0	0	0	0	0	0	0	0	0	0	0	0	0	0	0	0	0	0	2	2	0
84a23c58636e70158a8023a00735e0d4	107	63	66	4	16	11	27	9	11	16	12	13	9	8	3	10	7	8	8	6	12	6	15	10	9	4	7	11	9	4	5	0	9	4	0	3	4	5	8	0	7	7	6	4	8	5	12	0	3
84aba97a86b5a4447a752cf2924ded9d	0	0	0	0	0	0	0	0	0	0	0	0	0	0	0	0	11	0	0	0	0	38	0	17	21	13	30	23	0	23	35	28	0	6	16	8	16	0	0	10	0	0	33	23	25	9	31	23	14
84b69fa16d4db78eed622549d3cd08d7	0	0	0	0	0	0	0	0	0	0	0	0	0	0	0	0	0	0	0	0	0	0	0	0	0	0	0	0	0	0	0	0	0	0	0	0	0	0	0	0	0	0	0	0	0	0	0	0	0
84c795c1631298082b5680e85307a351	0	0	0	0	0	0	0	0	0	0	0	0	0	0	0	0	0	0	0	0	0	0	0	0	0	0	0	0	0	0	0	0	0	0	0	0	0	0	0	0	0	0	0	0	0	0	0	0	0
84ce402bbecd33b12a0d464ecd799c90	0	2	0	0	0	0	0	0	0	0	0	0	0	0	0	0	0	0	0	0	0	0	0	0	0	0	0	0	0	0	0	0	0	0	0	0	0	0	0	0	0	0	0	0	0	0	0	0	0
8509639953b74728d5aed5d3d9b39c27	0	0	0	0	0	0	0	0	0	0	0	0	0	0	0	0	0	0	0	0	0	12	9	11	3	0	0	0	0	3	2	0	0	0	0	4	3	0	0	3	0	0	0	0	0	0	0	0	0
855c7bdbfa8bd91ba68d6bfde326df2d	0	0	0	0	0	0	0	0	0	0	0	0	0	0	0	0	0	0	0	0	0	0	0	0	0	0	0	0	0	0	0	0	0	0	0	0	0	0	0	0	0	0	0	0	0	0	0	0	0
855d4af95a93bb619d125d76b2f6bb87	0	0	0	0	0	0	0	0	0	0	0	0	0	0	0	0	0	0	0	0	0	0	0	0	0	0	0	0	0	0	0	0	0	0	0	0	0	0	0	0	0	0	0	0	0	0	0	0	0
8579924e2627bbe23d577d688980e911	0	0	0	0	0	0	0	0	0	0	0	0	0	0	0	0	0	0	0	0	0	0	0	0	0	0	0	0	0	0	0	0	0	0	0	0	0	0	0	0	0	0	0	0	0	0	0	0	0
8584e461fb2007cad0aa12c8d560d014	5	0	3	0	0	0	0	0	0	0	0	0	0	0	0	0	0	0	0	0	0	0	0	0	0	0	0	0	0	0	0	0	0	0	0	0	0	0	0	0	0	0	0	0	0	0	0	0	0
859cab5af04da1d37ca76afe56b7981d	0	0	0	0	0	0	0	0	0	0	0	0	0	0	0	0	0	0	0	0	0	0	0	0	0	0	0	0	0	0	0	0	0	0	0	0	0	0	0	0	0	0	0	0	0	0	0	0	0
86273ebbc8a2ba11f80e6482e7f07554	0	0	0	0	0	0	0	0	0	0	0	0	0	0	0	0	0	0	0	0	0	0	0	0	0	0	0	0	0	0	0	0	0	0	0	0	0	0	0	0	0	0	0	0	0	0	0	0	0
864bf24b2f4b5a55edb9cdb99b219494	0	0	0	0	0	0	0	0	0	0	0	0	0	0	0	0	0	0	0	0	0	0	0	0	0	0	0	0	0	0	0	0	0	0	0	0	0	0	0	0	0	0	0	0	0	0	0	0	0
865493c3963a6daf86ddf77f621b09f4	0	0	0	0	0	0	0	0	0	0	0	0	0	3	0	0	0	0	0	0	0	0	0	0	0	0	0	3	0	0	0	0	0	0	0	0	0	0	0	0	0	0	0	0	0	6	8	0	0
8672c13bdb419416adbb334b0edf5879	6	0	0	0	0	0	0	0	0	0	0	0	0	0	0	0	0	0	0	0	0	0	0	0	0	0	0	0	0	0	0	0	0	0	0	0	0	0	0	0	0	0	0	0	0	0	0	0	0
869669dd5fe390d3ef1da4d0efa7c4da	38	30	33	22	20	26	66	39	26	35	23	14	98	68	48	70	91	113	47	57	55	37	19	20	0	0	0	21	0	0	33	18	16	0	0	0	0	25	0	20	0	0	0	29	30	15	28	25	22
86cd70d2450e3f44f4a7c543f53008ee	0	0	0	0	0	0	0	0	0	0	0	0	0	0	0	0	0	0	0	0	0	0	0	0	0	0	0	0	0	0	0	0	0	0	0	0	0	0	0	0	0	0	0	0	0	0	0	14	0
86ddff0ee3c0a62c129d82f601aa7062	0	0	0	0	0	0	0	0	0	0	0	0	0	0	0	0	0	0	0	0	0	0	0	0	0	0	0	0	0	0	0	0	0	0	0	0	0	0	0	0	0	0	9	0	0	0	0	0	0
86df59f993ba3ef8ff2e9ab59bcfeb29	0	0	0	0	0	0	0	0	0	0	0	0	0	0	0	0	0	0	0	0	0	0	0	0	0	0	0	0	0	0	0	0	0	0	0	0	0	0	0	0	0	0	0	0	0	0	0	0	0
86e11979447db480be6d0f783550c690	23	19	14	0	0	0	0	0	0	0	0	0	0	0	0	0	0	0	0	0	0	0	7	0	0	0	0	0	0	0	0	0	0	0	0	0	0	0	0	0	0	0	0	0	0	0	0	0	0
86f266c62c18e3e435c42b251834246f	0	0	0	0	0	0	0	0	0	0	0	0	0	0	0	0	0	0	0	0	0	0	0	0	0	0	0	0	0	0	0	0	0	0	0	0	0	0	0	0	0	0	0	0	1	0	0	0	0
86f736f4af0bf7bfcb01cf3c3ddcc0fc	8	0	4	0	0	0	0	0	0	0	0	0	0	0	0	0	0	0	0	0	0	0	0	0	0	0	0	0	0	0	0	0	0	0	0	0	0	0	0	0	0	0	5	0	0	0	0	0	0
87491b024328db4609384082f56ca016	50	32	48	0	0	0	0	0	0	0	0	0	0	0	0	0	0	0	0	0	0	0	14	0	0	0	0	0	0	0	0	0	0	0	0	0	0	0	0	0	0	0	0	0	0	0	0	0	0
87c5c0f6e0e120b41632e1aee577ceb6	0	0	0	0	0	0	0	0	0	0	0	0	0	0	0	0	0	0	0	0	0	11	0	0	0	20	0	0	14	10	18	0	12	0	0	0	0	0	0	0	15	0	0	0	12	0	0	0	0
87ec65202e592d81d47b66d1484732df	0	0	0	0	0	0	0	0	0	0	0	0	0	0	0	0	0	0	0	0	0	0	0	0	0	0	0	0	0	0	0	0	0	0	0	0	0	0	0	0	0	0	0	0	0	0	0	0	0
88060707019bea24c13488f71762d4fa	0	0	0	0	0	0	0	0	0	0	0	0	0	0	0	0	0	0	0	0	0	0	0	0	0	0	0	0	0	0	0	0	0	0	0	0	0	0	0	0	0	0	0	0	0	0	0	0	0
88f310c6f55cd20fcf14c581311afe51	0	0	0	0	0	0	0	0	0	0	0	0	0	0	0	0	0	0	0	0	0	0	0	0	0	0	0	0	0	0	0	0	0	0	0	0	0	0	0	0	0	0	0	0	0	0	0	0	0
8903e321b63a4747fe998e5e2bdf45f2	0	0	0	0	0	0	0	0	0	0	0	0	0	0	0	0	0	0	0	0	0	0	0	0	0	0	0	0	0	0	0	0	0	0	0	0	0	0	0	0	0	0	0	0	0	0	0	0	0
8920b70e4c0fcb76caaae261636c8c8f	0	0	0	0	0	0	0	0	0	0	0	0	0	0	0	0	0	0	0	0	0	0	0	0	0	0	0	0	0	0	0	0	0	0	0	0	0	0	0	0	0	0	0	0	0	0	0	0	0
895de7b05fb73196b987830f20b362b7	0	8	0	0	0	0	0	2	0	0	0	0	0	0	0	0	0	0	0	0	0	0	0	0	0	0	0	0	0	0	0	0	0	0	0	0	0	0	0	0	0	0	0	0	0	0	0	0	0
8971c450b108af716317e8fbd2e4041a	0	0	0	0	0	0	0	0	0	0	0	0	0	0	0	0	0	0	0	0	0	0	0	0	0	69	60	0	0	51	0	0	0	0	0	0	0	51	0	0	0	0	0	0	42	0	0	0	0
898c05ec86e621767ecf0f39bdaea178	0	18	0	0	0	0	0	0	0	0	0	0	0	0	0	0	0	0	0	0	0	0	0	0	0	0	0	0	0	0	0	0	0	0	0	0	0	0	0	0	0	10	0	0	0	0	0	0	0
89a417d4aac76dc7de089a3e3c58f6d4	0	0	0	0	0	0	0	0	0	0	0	0	0	0	0	0	0	0	0	0	0	0	0	0	0	0	0	0	0	0	0	0	0	0	0	0	0	0	0	0	0	0	0	0	0	0	0	0	0
8a13bc2a1bdb1f7f820b57adb80d93e8	0	0	6	0	0	0	0	0	0	0	0	0	0	0	0	0	0	0	0	0	0	0	0	0	0	0	0	0	0	0	0	0	0	0	0	0	0	0	0	0	0	0	0	0	0	0	0	0	0
8a16c15ceb3f1a1432d8661066de6ed8	0	0	0	0	0	0	0	0	0	0	0	0	0	0	0	0	0	0	0	0	0	0	0	0	0	0	0	0	0	0	0	0	0	0	0	0	0	0	0	0	0	0	0	0	0	0	0	0	0
8aad8343c4681ae2701dd386c4b857d9	0	10	0	0	0	0	0	0	0	0	0	0	0	0	0	0	0	0	0	0	0	31	0	25	25	147	102	59	60	51	86	37	40	26	50	30	34	175	40	48	71	44	0	0	0	0	0	0	0
8ae05abd08d6b4e196a70fc3b3a7a105	0	0	0	0	0	0	0	0	0	0	0	0	0	0	0	0	0	0	0	0	0	0	0	21	18	0	0	0	0	0	0	0	0	18	0	22	0	0	0	0	0	0	0	0	0	0	0	0	0
8b1bae08b0ffa5a8d636d9fb5d2fd020	0	0	0	0	0	0	0	0	0	0	0	0	0	0	0	0	0	0	0	0	0	0	2	0	0	0	0	0	0	0	0	0	0	0	0	0	0	0	0	0	0	0	0	0	0	0	0	0	0
8b58cef9d1e7b1daa6efbda17619c661	63	52	45	29	22	36	52	39	28	30	29	30	35	44	29	42	38	39	30	20	30	29	36	0	30	0	0	36	32	20	21	19	0	30	33	18	24	33	0	28	15	27	15	29	22	8	24	15	23
8b7d625c5ce67de442eaeef1f5d1fbab	0	0	0	0	0	0	0	0	0	0	0	0	0	0	0	0	0	0	0	0	0	0	0	0	0	0	0	0	0	0	0	0	0	0	0	0	0	0	0	0	0	0	0	0	0	0	0	0	0
8ba05b4cfce08ee070d9ca7b675828d7	0	0	0	0	0	0	0	0	0	0	0	0	0	0	0	0	0	0	0	0	0	4	0	0	0	0	0	0	0	0	0	0	0	0	0	0	0	0	0	0	0	0	0	0	0	0	0	0	0
8bd04608841f51a7586106764004e506	0	0	0	0	0	0	0	0	0	0	0	0	0	0	0	0	0	0	2	0	0	0	0	0	0	0	7	0	0	0	0	0	0	0	0	0	0	0	0	0	0	0	0	0	0	0	0	0	0
8c08ef523cae456ab86f0cabee081741	0	9	0	0	0	0	0	0	0	0	0	0	0	9	7	0	14	0	10	0	0	22	21	24	0	24	26	14	12	16	13	11	13	0	28	0	26	22	31	0	30	17	24	27	14	24	56	34	47
8c245ab07cba699971c27f7e17ecba31	0	0	0	0	0	0	63	0	0	36	0	0	79	59	37	48	0	49	0	42	45	0	0	0	0	0	0	0	0	0	0	0	0	0	0	0	0	37	0	0	0	0	0	0	0	0	0	0	0
8c4a1304841e05053fc25a333d267491	33	20	0	0	0	0	0	0	0	0	0	0	0	0	0	0	0	0	0	0	0	0	0	0	0	0	0	0	0	0	0	0	0	0	0	0	0	0	0	0	0	0	0	0	0	0	0	0	0
8c5b25271654978b9111035ecce8bbc1	0	0	0	0	0	0	0	0	0	0	0	0	0	0	0	0	0	0	0	0	0	0	0	0	0	0	0	0	0	0	0	0	0	0	0	0	0	0	0	0	0	0	0	0	0	0	0	0	0
8c7146307628fdf05429ceed76135848	42	20	24	19	13	28	69	29	17	41	12	34	101	90	63	98	81	99	40	63	68	42	28	23	97	363	310	240	222	246	229	143	135	145	485	131	191	418	314	243	313	203	17	25	48	16	49	29	41
8c879bb3c3fcaa228e367f6e55ee7cff	0	0	0	0	0	0	0	0	0	0	0	0	0	0	0	0	0	0	0	0	0	0	0	0	0	0	0	0	0	0	0	0	0	0	0	0	0	0	0	0	0	0	9	0	0	0	0	0	0
8cdd2f95256c93c7223f6b88ce25a092	0	0	0	0	0	0	0	0	0	0	0	0	0	0	0	0	0	0	0	0	0	0	0	0	0	0	0	0	0	0	0	0	0	0	0	0	0	0	0	0	0	0	0	0	0	0	0	0	0
8d6de4ebfe3258313ed328b2af30a7e6	0	0	0	0	0	0	0	0	0	0	0	0	0	0	0	0	0	0	0	0	0	0	0	0	0	0	0	0	0	0	0	0	0	0	0	0	0	0	0	0	0	0	0	0	0	0	0	0	0
8d7776437d934d93e11d71e7049e3d8c	0	0	0	0	0	0	0	0	0	0	0	0	0	0	0	0	0	0	0	0	0	0	0	0	0	0	0	0	0	0	0	0	0	0	0	0	0	0	0	0	0	0	0	0	0	0	0	0	0
8e35f6859a4025d849b2aadd665859e4	18	0	7	0	0	0	0	0	0	0	0	0	0	0	0	0	3	0	0	3	0	0	0	0	0	0	0	0	0	0	0	0	0	0	0	0	0	0	0	0	0	0	0	0	0	0	0	0	0
8e3c338a393c90f42c0b067f97724f3d	0	0	0	0	0	0	0	0	0	0	0	0	0	0	0	0	0	0	0	0	0	0	0	0	0	0	0	0	0	0	0	0	0	0	0	0	0	0	0	0	0	0	0	0	0	0	0	0	0
8e629c4a755949488b2108c057605f43	0	0	0	0	0	0	0	0	0	0	0	0	0	0	0	0	0	0	0	0	0	8	0	0	0	0	0	0	0	0	0	0	0	0	0	0	0	0	0	0	0	0	0	0	0	0	0	0	0
8e8c9fdc7c501094f3925d17e4ab91b0	0	0	0	0	0	0	0	0	0	0	0	0	0	0	0	0	0	0	0	0	0	0	0	0	0	0	0	0	0	0	0	0	0	0	0	0	0	0	0	0	0	0	0	0	0	0	0	0	0
8e93e440733a93ad1401c26773d168d2	0	0	0	0	0	0	0	0	0	0	0	0	0	0	0	0	0	0	0	0	0	0	0	0	0	0	0	0	0	0	0	0	0	0	0	0	0	0	0	0	0	0	0	0	0	0	0	0	0
8eb6547e47caa73348bf59b3269f09e8	0	0	0	0	0	0	0	0	0	0	0	0	0	0	0	0	0	0	0	0	0	0	2	0	0	0	0	0	0	0	0	0	0	0	0	0	0	0	0	0	0	0	0	0	0	0	0	0	0
8ec712ccbac6aa8fce1976a44087ed20	0	0	0	0	0	0	0	0	0	0	0	0	0	0	0	0	0	0	0	0	0	0	0	0	0	0	0	0	0	0	0	0	0	0	0	0	0	0	0	0	0	0	0	0	0	0	0	0	0
8f2a9ee4af880c70fa4c1639ab060eb2	222	140	99	18	26	26	57	34	34	40	0	37	31	32	22	25	30	34	36	20	23	94	96	67	80	100	105	92	103	92	99	100	114	42	51	40	61	100	40	47	71	70	501	538	498	456	623	532	439
8f48ba1e0cae745e61cd0931ca5ada84	0	0	0	0	0	0	0	0	0	0	0	0	0	0	0	0	0	0	0	0	0	0	0	0	0	0	0	0	0	0	0	0	0	0	0	0	0	0	0	0	0	0	6	10	0	0	0	0	0
8f68474b0cab486d3601d18e677cf2c8	0	0	0	0	0	0	0	0	0	0	0	0	0	0	0	0	0	0	0	0	0	0	0	0	3	0	0	3	0	0	0	0	2	4	0	0	0	0	0	0	0	0	0	0	0	0	0	0	0
8f7ecc39052ab5bf79a449cf015c7ec3	0	0	0	0	0	0	0	0	0	0	0	0	0	0	0	0	0	0	0	0	0	0	0	0	0	0	0	0	0	0	0	0	0	0	0	0	0	0	0	0	0	0	0	0	0	0	0	0	0
8f9b64025458b0141ffd89f77b8c4884	0	0	0	0	0	0	0	0	0	0	0	0	0	0	0	0	0	0	0	0	0	12	14	0	0	0	0	0	0	0	0	0	0	0	0	0	0	0	0	0	0	4	0	0	0	0	0	0	0
8fa617386f4c36d7680f1b43228f2b25	0	0	0	0	0	0	0	0	0	0	0	0	0	0	0	0	0	0	0	0	0	0	0	0	0	0	0	0	0	0	0	0	0	0	0	0	0	0	0	0	0	0	0	0	0	0	0	0	0
8fbc51305a91c17b7aaddeb45cfbb7af	0	0	0	0	0	0	0	0	0	0	0	0	0	0	0	0	0	0	0	0	0	4	0	0	0	0	0	0	0	0	0	0	4	0	0	0	0	2	0	0	0	0	0	0	0	0	0	0	0
9022be68b7db869b9f5b533e9b2d0025	168	100	94	23	28	22	43	36	32	35	25	30	41	36	31	30	59	41	27	29	30	153	137	73	119	122	129	117	137	126	144	133	143	62	65	57	69	110	78	69	121	102	193	196	191	153	179	169	152
90301d488ff72cd7fe9c3969e76590d6	0	0	0	0	0	0	0	0	0	0	0	0	0	0	0	0	0	0	0	0	0	0	0	0	0	0	0	0	0	0	0	0	0	0	0	0	0	0	0	0	0	0	0	0	0	0	0	0	0
9086da5fc22ec56c760986dc2d982422	26	0	0	0	0	0	0	0	0	0	0	0	0	0	0	0	0	0	0	0	0	0	0	0	0	0	0	0	0	0	0	0	0	0	0	0	0	0	0	0	0	0	0	0	0	0	0	0	0
9097efdbc396f695d5a8c45cd1c16634	0	0	0	0	0	0	0	0	0	0	0	0	0	0	0	0	0	0	0	0	0	0	0	0	0	0	0	0	0	0	0	0	0	0	0	0	0	0	0	0	0	0	0	5	0	0	0	0	0
90b75eda7460c4a870c250b3a2db873b	0	0	0	0	0	0	0	0	0	0	0	0	0	0	0	0	0	0	0	0	0	0	0	0	0	0	0	0	0	0	0	0	0	0	0	0	0	0	0	0	0	0	16	23	0	0	15	20	17
90d83a1c92f847ed25cc5daba86d4196	0	2	0	0	0	0	0	0	0	0	0	0	0	0	0	0	0	0	0	0	0	0	0	0	0	0	0	0	0	0	0	0	0	0	0	0	0	0	0	0	0	0	0	0	0	0	0	2	0
90fe265b56e41f38fa28a8dbbbfa12f7	13	10	14	0	0	0	0	0	0	0	0	0	0	0	0	0	0	0	0	0	0	0	0	0	0	0	0	0	0	0	0	0	0	0	0	0	0	0	0	0	0	0	0	0	0	0	0	0	0
9153dadc7e1e05abec703078292fffbd	0	0	0	0	0	0	0	0	0	0	0	0	0	0	0	0	0	0	0	0	0	0	0	0	0	0	0	0	0	0	0	0	0	0	0	0	0	0	0	0	0	0	0	0	0	0	0	0	0
917000765f98f4475a4f530df131c3b7	0	0	0	0	0	0	0	0	0	0	0	0	0	0	0	0	0	0	0	0	0	0	0	0	0	0	0	0	0	0	0	0	0	0	0	0	0	0	0	0	0	0	0	0	0	0	0	0	0
917e87ccb2566e04c82d76a3637d886c	239	347	187	101	69	106	213	93	101	137	69	105	182	215	113	113	144	159	120	103	124	298	270	180	222	241	238	214	271	277	263	265	292	160	192	111	131	179	173	147	188	187	162	133	170	122	220	140	162
92428aacaf695806cffdf27ad3ca6317	55	30	44	8	10	10	0	15	6	13	10	9	15	9	9	15	13	0	8	0	0	79	99	56	58	63	80	51	82	55	49	67	95	61	57	35	29	83	52	62	40	53	293	307	256	244	328	222	239
925f7d728282f2955d338cf26279542a	0	0	0	0	0	0	0	0	0	0	0	0	0	0	0	0	0	0	0	0	0	0	0	0	0	0	0	0	0	0	0	0	0	0	0	0	0	0	0	0	0	0	0	0	0	0	0	0	0
92ab49c6971b2864fd1dfd4fd59b0aec	0	0	7	0	0	0	0	0	0	0	0	0	0	0	0	0	0	0	0	0	0	0	0	0	0	0	0	0	0	0	0	0	0	0	0	0	0	0	0	0	0	0	0	0	0	0	0	0	0
930c2a7942e6e1a0569e9e82fbd13b11	0	0	0	0	0	0	0	0	0	0	0	0	0	0	0	0	0	0	0	0	0	0	0	0	0	0	0	0	0	0	0	0	0	0	0	0	0	0	0	0	0	0	11	11	0	0	0	0	0
931f59989ce8b7a19d56837fee96daf2	0	0	0	0	0	0	0	0	0	0	0	0	0	0	0	0	0	0	0	0	0	0	4	0	0	0	0	0	0	0	0	0	0	2	0	0	0	2	0	0	2	0	0	3	0	0	0	0	0
93848f4d2f0a73caccae0e4658690eca	0	0	0	0	0	0	0	0	0	0	0	0	0	0	0	0	0	0	0	0	0	0	0	0	0	0	0	0	0	0	0	0	0	0	0	0	0	0	0	0	0	0	0	0	0	0	0	0	0
938856c4b2329a8feace070cf639734a	0	7	0	0	0	0	0	0	0	0	0	0	0	0	0	0	0	0	0	0	0	11	11	11	0	6	5	7	7	8	6	0	4	0	9	6	0	3	8	3	4	0	0	0	0	0	0	0	0
939122d0c9f6c60c238a162adaafd031	0	0	0	0	0	0	0	0	0	0	0	0	0	0	0	0	0	0	0	0	0	0	0	0	0	0	0	0	0	0	0	0	0	0	0	0	0	0	0	0	0	0	0	0	0	0	0	0	0
93a6e3aa46150b01182c53d4d728c22e	9	8	6	0	0	0	4	0	4	0	0	0	14	13	7	6	10	6	0	6	0	0	0	0	0	0	0	0	0	0	0	0	0	0	0	0	0	0	0	0	0	0	0	0	0	0	0	0	0
93b32fd7d8bfece28d71129d9d961d05	0	0	0	0	0	0	0	0	0	0	0	0	0	0	0	0	0	0	0	0	0	0	0	0	0	0	0	0	0	0	0	0	0	0	0	0	0	0	0	0	0	0	0	0	0	0	0	0	0
93c91200999e7b6285549c45a15ca13e	0	0	0	0	0	0	0	0	0	0	0	0	0	0	0	0	0	0	0	0	0	0	0	0	0	0	0	0	0	0	0	0	0	0	0	0	0	0	0	0	0	0	0	0	0	0	0	0	0
941bd6d715153688b6df63652093de93	0	0	0	0	0	0	0	0	0	0	0	0	0	0	0	0	0	0	0	0	0	0	0	0	0	0	0	0	0	0	0	0	0	0	0	0	0	0	0	0	0	0	0	0	0	0	0	0	0
941e28c9b8094a43c204d41c50a593c2	0	0	0	0	0	0	0	0	24	0	22	0	14	0	0	36	0	44	17	53	0	0	0	0	0	0	0	0	0	0	7	0	0	0	15	0	0	0	0	0	0	0	0	0	0	0	0	0	0
947eca43db88bfe1e67c4fb06e4d15a4	57	0	25	0	0	0	0	0	0	0	0	0	0	0	0	0	0	0	0	0	0	0	0	0	0	0	0	0	0	0	0	0	0	0	0	0	0	0	0	0	0	0	0	0	0	0	0	0	0
94a99e69c6f5040f1f7f0b3a69617972	92	82	54	7	0	0	0	7	9	0	6	0	0	0	0	4	0	0	0	0	0	0	0	0	0	0	0	0	0	0	0	0	0	0	0	0	0	0	0	0	0	0	0	0	0	0	0	0	0
95242905f41352d098bb585a0db64e8a	49	33	16	0	0	0	0	0	0	0	0	4	0	0	0	0	0	0	0	0	0	0	0	0	0	0	0	0	0	0	0	0	0	0	0	0	0	0	0	0	0	0	0	0	0	0	0	0	0
955066f1fbc11ea88dab477899d22d0c	0	0	0	0	0	0	0	0	0	0	0	0	0	0	0	0	0	0	0	0	0	13	16	10	4	20	12	4	8	10	18	6	12	0	0	0	7	18	0	0	0	0	0	0	0	0	0	0	0
957fcd0aef3e26c96b73c6248e79954b	0	0	0	0	0	0	0	0	0	0	0	0	0	0	0	0	0	0	0	0	0	0	0	0	0	0	0	0	0	0	0	0	0	0	0	0	0	0	0	0	0	0	0	0	0	0	0	0	0
95b3ee25120eebe9cf4050eef6c0ed11	0	0	0	0	0	0	0	0	0	0	0	0	0	0	0	0	0	0	0	0	0	0	0	0	0	0	0	0	0	0	0	0	0	0	0	0	0	0	0	0	0	0	0	0	0	0	0	0	0
9695c414b0796e47e527213c7bfa1f22	0	0	0	0	0	0	0	0	0	0	0	0	0	0	0	0	0	0	0	0	0	11	0	13	0	0	0	8	5	5	8	0	5	0	0	0	0	0	0	4	0	0	24	31	31	12	14	27	39
96ab7458053e5b470ec0e4bee59741a2	0	0	0	0	0	0	0	0	0	0	0	0	0	0	0	0	0	0	0	0	0	0	0	0	0	3	6	0	2	0	0	0	0	0	0	0	0	0	0	0	0	0	0	0	0	0	0	0	0
96c7c1577197762d04b6e22bd712ec36	43	20	25	0	0	0	0	6	0	0	0	0	0	9	0	0	0	0	0	6	0	0	0	0	0	0	0	0	0	0	0	0	0	0	6	0	0	0	0	0	0	0	9	0	0	0	0	0	0
970c457fcee9632b3dde29d5d9f97cf6	0	0	0	0	0	0	0	0	0	0	0	0	0	0	0	0	0	0	0	0	0	0	0	0	0	0	0	0	0	0	0	0	0	0	0	0	0	0	0	0	0	0	8	28	0	0	21	0	15
970d92ab39c8adbcfc7ab25df9fa10e5	0	0	0	0	0	0	0	0	0	0	0	0	0	0	0	0	0	0	0	0	0	0	0	0	0	0	0	0	0	0	0	3	2	0	0	0	0	0	0	0	0	0	12	5	0	0	3	0	0
9795662d80ce19128144967f4453ebef	7	8	7	0	0	0	0	2	0	0	0	0	0	0	0	0	0	0	0	0	0	0	0	0	0	0	0	0	0	0	0	0	0	0	0	0	0	0	0	0	0	0	0	0	0	0	0	0	0
97f938462feed3fb3be226cc93b8f0e3	0	0	0	0	0	0	0	0	0	0	0	0	0	0	0	0	0	0	0	0	0	0	0	0	0	0	0	0	0	0	0	0	0	0	0	0	0	0	0	0	0	0	0	1	0	0	0	0	0
98287bb31796c95163970940b1460a91	0	0	0	0	0	0	0	0	0	0	0	0	0	0	0	0	0	0	0	0	0	0	0	0	0	0	0	0	0	0	0	0	0	0	0	0	0	0	0	0	0	0	0	0	0	0	0	0	0
982b717a1d759594085ecea07812a057	254	148	127	24	21	20	61	38	32	46	25	41	23	30	34	33	35	42	30	18	16	57	60	45	40	47	50	29	57	58	42	53	74	26	40	25	39	43	33	27	56	42	94	104	172	150	271	164	147
98739406a8ecef154eff00322ffa1049	0	0	0	0	0	0	0	0	0	0	0	0	0	0	0	0	0	0	0	0	0	0	0	0	0	0	0	0	0	0	0	0	0	0	0	0	0	0	0	0	0	0	0	0	0	0	0	0	0
98747227cd8c0fa69789f7de543264e4	33	39	14	5	3	4	5	4	2	0	0	0	0	0	10	0	0	7	5	0	0	14	8	5	0	6	0	0	0	0	0	0	0	0	0	0	0	0	3	0	4	0	50	52	12	34	49	27	36
992ee054f675f0f4f5219c9812f36240	0	0	0	0	0	0	0	0	0	0	0	0	0	0	0	0	0	0	0	0	0	0	0	0	0	0	0	0	0	0	0	0	0	0	0	0	0	0	0	0	0	0	0	0	0	0	0	0	0
9991802e83393381adf803a208f5c038	0	0	0	0	0	0	0	0	0	0	0	0	0	0	0	0	0	0	0	0	0	0	0	0	0	0	0	0	0	0	0	0	0	0	0	0	0	0	0	0	0	0	0	0	0	0	0	0	0
99aa8ea7e4b238f3f04572e1d31c295c	0	0	11	0	0	0	0	0	0	0	0	0	0	0	0	0	0	0	0	0	0	0	0	0	0	0	0	0	0	0	0	0	0	0	0	0	0	11	0	0	0	0	0	0	0	12	0	0	0
99ac81685afb6ac7d6f3e53ae9f94254	0	0	0	0	0	0	0	0	0	0	0	0	0	0	0	0	0	0	0	0	0	0	0	0	0	0	2	0	0	0	0	0	0	0	0	0	0	0	0	0	0	0	0	0	0	0	0	0	0
99c95c4a1aab8d4c967406154b036e10	0	0	0	8	9	0	25	0	11	0	10	0	0	24	32	26	31	38	0	32	3	0	0	0	0	0	0	0	0	0	0	0	0	0	0	0	0	0	0	0	0	0	0	0	0	0	0	0	0
99e3768c66650a67381daabad313f54b	24	10	15	2	0	0	6	0	0	0	0	0	0	0	0	0	0	4	0	0	0	0	0	0	0	0	0	0	0	0	0	0	0	0	0	0	0	0	0	0	0	0	0	0	0	0	0	0	0
99ecb1c55997e44709065edf087bd910	0	0	0	0	0	0	0	0	0	0	0	0	0	0	0	0	0	0	0	0	0	0	0	0	0	0	0	0	0	0	0	0	0	0	0	0	0	0	0	0	0	0	0	0	0	0	0	0	0
99fac68e3307633c351da70c7cad1d32	0	0	0	0	0	0	2	0	0	0	0	0	0	0	0	0	0	0	0	0	0	0	0	0	0	0	0	0	0	0	0	0	0	0	0	0	0	0	0	0	0	0	0	0	0	0	0	0	0
9a47593854cf99ed804bbb8768467c5c	0	0	0	0	0	0	0	0	0	0	0	0	0	0	0	0	0	0	0	0	0	0	0	0	0	0	0	0	0	0	0	0	0	0	0	0	0	0	0	0	0	0	0	0	0	0	0	0	0
9a59957405133ca51bf3921cce5b57f2	15	0	0	0	0	0	0	0	0	0	0	0	0	0	0	0	0	0	0	0	0	0	0	0	0	0	0	0	0	0	0	0	0	0	0	0	0	0	0	0	0	0	40	28	20	15	26	27	23
9a5e9ab3e9ab96d89edf14c67d92636f	0	0	0	0	0	0	0	0	0	0	0	0	0	0	0	0	0	0	0	0	0	0	5	0	0	0	0	0	0	0	0	0	0	0	0	0	0	0	0	0	0	0	0	0	0	0	0	0	0
9a7699f1ae352ed2cab5f0aaf5d6768d	18	8	7	0	4	5	12	11	7	11	3	0	28	15	12	9	17	22	16	10	4	0	2	0	0	0	0	2	0	0	0	0	0	0	0	0	2	0	0	0	0	0	0	3	2	0	4	0	0
9abdf05b414ce163e7c90d5bcdfbbe4b	32	14	19	0	0	0	15	0	0	0	0	0	7	0	0	7	0	0	6	4	0	158	135	126	185	156	145	110	146	144	147	135	146	80	106	52	90	95	66	73	129	120	237	237	441	209	268	253	262
9abe98ac16eb98902ddc95e7795e4a5d	0	0	0	0	0	0	0	0	0	0	0	0	0	0	0	0	0	0	0	0	0	0	0	0	0	0	0	0	0	0	4	0	0	0	0	0	0	0	0	2	0	0	0	0	0	0	0	0	0
9ace8e588762fa63c3878c3b9d940cb0	0	0	0	0	0	0	0	0	0	0	0	0	0	0	0	0	0	0	0	0	0	4	0	0	0	0	0	0	0	0	0	0	0	0	0	0	0	4	0	0	0	0	0	0	0	0	0	0	0
9adcffca436947acdcb3c186b0dee0bb	0	0	0	0	0	0	0	0	0	0	0	0	0	0	0	0	0	0	0	0	0	0	0	0	0	0	0	0	0	0	0	0	0	0	0	0	0	0	0	0	0	0	0	8	0	6	0	0	0
9afe86ee852ece7350a2d684b55844b8	0	0	0	0	0	0	0	0	0	0	0	0	0	0	0	0	0	0	0	0	0	0	0	0	0	0	0	0	0	0	0	0	0	0	0	0	0	0	0	0	0	0	0	0	0	9	401	0	0
9b121a68dac35edbb550a3e0e36e986f	2	0	0	0	0	0	0	0	0	0	0	0	0	0	0	0	0	0	0	0	0	0	0	0	0	0	0	0	0	0	0	0	0	0	0	0	0	0	0	0	0	0	0	0	0	0	0	0	0
9b2453c7c42567a2d39449806d57d92b	0	17	15	0	0	0	4	0	0	0	0	0	3	0	0	0	0	0	0	0	0	13	17	0	0	5	9	6	0	0	3	0	8	0	0	0	4	6	0	0	0	3	0	0	0	0	0	0	0
9ba22322c7d3d131dcabad13c8ea225e	0	0	0	0	0	0	0	0	0	0	0	0	0	0	0	0	0	0	0	0	0	0	0	0	0	0	0	0	0	0	0	0	0	0	0	0	0	0	0	0	0	0	0	0	0	0	0	0	0
9bbdb9accefe3cf4f38fa0a237f15d43	254	144	154	0	0	0	0	0	0	28	0	50	51	0	0	0	0	0	0	0	33	24	0	0	0	0	0	0	0	13	0	0	0	0	0	10	0	50	0	0	18	29	1298	1158	507	658	1432	505	924
9c02649265bda79ef208e56c75a3984b	0	0	0	0	0	0	0	0	0	0	0	0	0	0	0	0	0	0	0	0	0	0	0	0	0	0	0	0	0	0	0	0	0	0	0	0	0	0	0	0	0	0	0	0	0	0	0	0	0
9c402cd1d26789257d1ccd9f94048a4d	26	18	2	0	0	0	3	0	0	6	0	0	5	0	0	0	6	0	0	6	0	25	17	20	14	11	20	11	18	11	21	11	14	11	15	8	15	9	11	8	16	10	40	6	34	31	2	2	16
9ca01f55cb09214df14074493e938fe6	0	0	0	0	0	0	0	0	0	0	0	0	0	0	0	0	0	0	0	0	0	0	0	0	0	0	0	0	0	0	0	0	0	0	0	0	0	0	0	0	0	0	0	0	0	0	0	0	0
9cba04c3054aeda77098f8abbe8cf426	132	94	86	16	0	14	36	23	9	15	0	0	16	0	15	14	15	0	0	11	0	0	0	12	0	0	0	0	0	0	0	0	0	0	0	0	0	0	0	0	0	0	122	99	52	28	60	55	66
9cbddfee0da7c6da444c8e58579c108f	0	0	0	0	0	0	0	0	0	0	0	0	0	0	0	0	0	0	0	0	0	4	3	0	0	0	0	0	0	0	0	0	0	0	0	0	0	0	0	0	0	0	0	0	0	0	0	0	0
9cc45e7881fd7207ede31c9a1ab9d7a8	0	0	0	0	0	0	0	0	0	0	0	0	0	0	0	0	0	0	0	0	0	0	0	0	0	0	0	0	0	0	0	0	0	0	0	0	0	0	0	0	0	0	0	0	0	0	0	0	0
9cd85c1fef5d67e3e04303127d0945b2	0	0	0	0	0	0	0	0	0	0	0	0	0	0	0	0	0	0	0	0	0	0	0	0	0	0	0	0	0	0	0	0	0	0	0	0	0	0	0	0	0	0	0	0	0	0	0	0	0
9cfe18f9c2146aa48df9bef52cbf7f33	25	33	22	0	0	0	0	0	0	0	12	0	0	0	0	0	0	0	0	0	0	0	0	0	0	0	0	0	0	0	0	0	0	0	0	0	0	0	0	0	0	0	0	0	0	0	0	0	0
9d2137d2ce8c2f2be3124dfa6f0a1ad2	0	8	0	0	0	0	0	0	0	0	0	0	0	0	0	0	0	0	0	0	0	0	0	0	0	0	0	0	0	0	0	0	0	0	3	0	0	0	0	0	0	0	19	30	17	9	20	19	12
9d406f9e9db2ac7db0635b519783d286	0	0	0	0	0	0	0	0	0	0	0	0	0	0	0	0	0	0	0	0	0	19	16	0	0	0	0	0	0	0	0	0	0	0	0	0	0	0	0	0	0	13	30	0	0	26	0	0	33
9d4ea75fdefac331e607936caedbb78f	0	0	0	0	0	0	0	0	0	0	0	0	0	0	0	0	0	0	0	0	0	0	0	0	0	0	0	0	0	0	0	0	0	0	0	0	0	0	0	0	0	0	0	0	0	0	0	0	0
9d6516b9cf3dd81d18dd3d08774ee315	0	0	0	0	0	0	0	0	0	0	0	0	0	0	0	0	0	0	0	0	0	30	36	19	29	56	84	53	26	51	45	46	30	10	25	15	17	61	25	19	32	32	10	13	26	0	11	6	9
9d861dbe9b9cd10e4c6c27cfc3fbe89c	0	0	0	0	0	0	0	0	0	0	0	0	0	0	0	0	0	0	0	0	0	12	0	4	0	0	0	0	0	0	7	0	7	0	0	0	0	0	4	0	0	0	0	0	0	0	0	0	0
9d8d092832f3bae808cf358d620031cf	0	0	0	0	0	0	0	0	0	0	0	0	0	0	0	0	0	0	0	0	0	0	0	0	0	0	0	0	0	0	0	0	0	0	0	0	0	0	0	0	0	0	0	0	0	0	0	0	0
9deba6ac5bd3d0d4d9a80288b83c7976	0	0	0	0	0	0	0	0	0	0	0	0	0	0	0	0	0	0	0	0	0	0	4	0	0	0	0	0	0	0	0	0	0	0	0	0	0	0	0	0	0	0	0	0	0	0	0	0	0
9dee574bb774a308078abdd866501ff9	0	0	0	0	0	0	0	0	0	0	0	0	0	0	0	0	0	0	0	0	0	0	0	0	0	0	0	0	0	0	0	0	0	0	0	0	0	0	0	0	0	0	0	2	0	0	0	0	0
9e17bf5dabf6bb71c9a1d60be770e663	45	42	0	0	0	0	0	0	0	0	0	0	0	0	0	0	0	0	0	0	0	0	0	0	0	0	0	0	0	0	0	0	0	0	0	0	0	0	0	0	0	0	80	63	63	33	71	34	59
9e180ba738f7d671c351ac91ac620cdd	0	0	0	0	0	0	0	0	0	0	0	0	0	5	0	0	0	0	0	0	9	0	0	7	0	0	3	0	0	0	0	0	0	5	0	0	3	0	0	0	0	0	0	0	0	0	0	0	0
9e2750fa3f477e63425c3fe27e9b7595	0	0	3	0	0	0	0	0	0	0	0	0	0	0	0	0	0	0	0	0	0	0	0	0	0	0	0	0	0	0	0	0	0	0	0	0	0	0	0	0	0	0	0	0	0	0	0	0	0
9e3b20eeadf858039d91bfa2ee76fcf9	0	0	0	0	0	0	0	0	0	0	0	0	0	0	0	0	0	0	0	0	0	0	0	0	0	0	0	0	0	0	0	0	0	0	0	0	0	0	0	0	0	0	0	0	0	0	0	0	0
9e786b1cbaa09a1fcc973e0ca29eebaa	0	0	0	0	0	0	0	0	0	0	0	0	0	0	0	0	0	0	0	0	0	0	0	0	0	0	0	0	0	0	0	0	0	0	0	0	0	0	0	0	0	0	0	0	0	0	0	0	0
9eaf3126b1a59d53885da5e5b61ab98f	0	0	0	0	0	0	0	0	0	0	0	0	0	0	0	0	0	0	0	0	0	0	0	0	0	0	0	0	0	0	0	0	0	0	0	0	0	0	0	0	0	0	0	0	0	0	0	0	0
9ed9f87297e7cd8b7e38d5dc860d5bf1	40	25	41	0	0	0	0	0	0	0	0	0	0	0	0	0	0	0	0	0	0	0	0	29	0	24	27	0	0	0	0	0	34	0	0	0	0	0	31	0	0	0	0	0	0	0	0	0	0
9efaa27efd811129802cf233c5ced3b8	126	46	63	6	4	3	8	8	0	4	0	0	0	0	0	2	0	7	7	0	3	0	0	0	0	0	0	0	0	0	0	0	0	0	0	0	0	0	0	0	0	0	0	0	0	0	0	0	0
9f2bc6e96fc854f3269a50ce740d814a	0	0	0	0	0	0	0	0	0	0	0	0	0	0	0	0	0	0	0	0	0	0	0	0	0	0	0	0	0	0	0	0	0	0	0	0	0	0	0	0	0	0	0	0	0	0	0	0	0
9f35868fc57bdb03bf1b6ee8ea06af79	0	0	0	0	0	0	0	0	0	0	0	0	0	0	0	0	0	0	0	0	0	0	0	0	0	0	0	0	0	0	0	0	0	0	0	0	0	0	0	0	0	0	0	0	0	0	0	0	0
9f54583b82ec22f6492141241484e6cb	0	0	0	0	0	0	0	0	0	5	0	0	0	0	0	0	0	0	0	0	0	0	0	0	20	36	30	25	22	43	0	18	26	0	23	0	0	21	19	0	33	0	0	0	0	0	0	0	0
9f76e3e2f5e41c28a6d1f1c44aa5772b	0	0	0	0	0	0	0	0	0	0	0	0	0	0	0	0	0	0	0	0	0	0	0	0	0	0	0	0	0	0	0	0	0	0	0	0	0	0	0	0	0	0	0	0	0	0	0	0	0
9f86e5b6783b3d3e72d5e10224e98b64	0	0	0	0	0	0	0	0	0	0	0	0	0	0	0	0	0	0	0	0	0	0	0	0	0	0	0	0	0	0	0	0	0	0	0	0	0	0	0	0	0	0	0	0	0	0	0	0	0
9f8ced183cbf8e68f55acf9d2b80d0ec	3	0	0	0	0	0	0	0	0	0	0	0	0	0	0	0	0	0	0	0	0	0	0	0	0	0	0	0	0	0	0	0	0	0	0	0	0	0	0	0	0	0	15	14	8	0	4	0	0
9f9b332a40fd9102f71bf2642d997bb0	0	0	0	0	0	0	0	0	0	0	0	0	0	0	0	0	0	0	0	0	0	0	0	0	0	0	0	0	3	0	0	0	0	0	0	0	0	0	0	0	0	0	0	5	0	0	0	0	0
9fa16d559bc9939a9bc83733a73bed60	0	0	0	0	0	0	0	0	0	0	0	0	0	0	0	0	0	0	0	0	0	0	0	0	0	0	0	0	0	0	0	0	0	0	0	0	0	0	0	0	0	0	0	0	0	0	0	0	0
9fa6960112c08643db686a32c31963c8	0	0	0	0	0	0	0	0	0	0	0	0	0	0	0	0	0	0	0	0	0	0	0	0	0	0	0	0	0	0	0	0	0	0	0	0	0	0	0	0	0	0	0	0	0	0	0	0	0
9feda0d620fa50b57ce3f848e1b48975	4	0	0	0	0	0	0	0	0	0	0	0	0	0	0	0	0	0	0	0	0	0	0	0	0	0	0	0	0	0	0	0	0	0	0	0	0	0	0	0	0	0	0	0	0	0	0	0	0
9ff44af7f1184da86a2fc9a789c9e14f	0	0	0	0	0	0	0	0	0	0	0	0	0	0	0	0	0	0	0	0	0	0	0	0	0	0	0	0	0	0	0	0	0	0	0	0	0	0	0	0	0	0	0	0	0	0	0	0	0
a03089cd746d4a0b0b006ccaccacb297	0	0	0	0	0	0	0	0	0	0	0	0	0	0	0	0	0	0	0	0	0	0	0	0	0	0	0	0	0	0	0	0	0	0	0	0	0	0	0	0	0	0	0	0	0	0	0	0	0
a04123cdf6bd1f20d8bcc5de1ca0cd29	0	0	0	0	0	0	0	0	0	0	0	0	0	0	0	0	0	0	0	0	0	0	0	0	0	0	0	0	0	0	0	0	0	0	0	0	0	0	0	0	0	0	0	0	0	0	0	0	0
a0687ad16c4bae8e4c701aed6935210a	24	0	12	0	0	0	0	3	0	0	0	0	0	0	0	0	0	0	0	0	0	0	0	0	0	0	0	0	0	0	0	0	0	0	0	0	0	0	0	0	0	0	0	0	0	0	0	0	0
a06d91eb807af9ab264f9fd2c659c0c9	0	0	0	0	0	0	0	0	0	0	0	0	0	0	0	0	0	0	0	0	0	0	0	0	0	0	0	0	0	0	0	0	0	0	0	0	0	0	0	0	0	0	0	71	0	11	7	0	0
a0b8cf88f1474b86d36e9428936b49b1	0	0	0	0	0	0	0	0	0	0	0	0	0	0	0	0	0	0	0	0	0	0	0	0	0	0	0	0	0	0	0	0	0	0	0	0	0	0	0	0	0	0	0	0	0	0	0	0	0
a0e0d50fd5f51344094d62dc6a5f18a2	0	0	0	0	0	0	0	0	0	0	0	0	0	0	0	0	0	0	0	0	0	0	0	0	0	0	0	0	0	0	0	0	0	0	0	0	0	0	0	0	0	0	0	0	0	0	0	0	0
a14eeac1f425aed472b7f934ed285be4	11	5	0	0	0	0	0	0	0	0	0	0	0	0	0	0	0	0	0	0	0	0	0	0	0	0	0	0	0	0	0	0	0	0	0	0	0	0	0	0	0	0	0	0	0	0	0	0	0
a1543f163c5c9ed1db0cc6f5edb13a76	0	0	0	0	0	0	0	0	0	0	0	0	0	0	0	0	0	0	0	0	0	0	0	0	0	0	0	0	0	0	0	0	0	0	0	0	0	0	0	0	0	0	0	0	0	0	0	0	0
a19d64fdb2a953604ef0c4178138da17	0	0	0	0	0	0	0	0	0	0	0	0	0	0	0	0	0	0	0	0	0	0	6	0	0	0	0	0	0	0	0	0	0	0	0	0	0	0	0	0	0	0	0	0	0	0	0	0	0
a1cea0c385d8aecd0b04e2fe5bc047ab	0	0	0	0	0	0	0	0	0	0	0	0	0	0	0	0	0	0	0	0	0	0	0	0	0	0	0	0	0	0	0	0	0	0	0	0	0	0	0	0	0	0	0	0	0	0	0	0	0
a1df7aef802f80ac0589b9b5f7dde1e8	0	0	0	0	0	0	0	0	0	0	0	0	0	0	0	0	0	0	0	0	0	0	0	0	0	0	0	0	0	0	0	0	0	0	0	0	0	0	0	0	0	0	0	0	0	0	0	0	0
a1e4163c32087d3813debb81936add7f	0	0	0	0	0	0	0	0	0	0	0	0	0	0	0	0	0	0	0	0	0	0	2	0	0	0	0	0	0	0	0	0	0	0	0	0	0	0	0	0	0	0	0	0	0	0	0	0	0
a24e15042216ea2633b82fab0a9069bf	0	0	0	0	0	0	0	0	3	0	0	0	0	0	0	0	0	0	0	0	0	10	10	8	6	11	17	0	0	7	8	0	11	0	2	0	5	15	10	0	0	7	7	8	27	7	26	33	24
a268729a5cf50ee4ee13168a1a867a35	0	0	0	0	0	0	0	0	0	0	0	0	0	0	0	0	0	0	0	0	0	0	0	0	0	0	0	0	0	0	0	0	0	0	0	0	0	0	0	0	0	0	0	0	0	0	0	0	0
a2b73c414910bf63bc8b9b0694dbab7d	0	0	0	0	0	0	0	0	0	0	0	0	0	0	0	0	0	0	0	0	0	0	0	0	0	0	0	0	0	0	0	0	0	0	0	0	0	0	0	0	0	0	0	0	0	0	0	0	0
a3d491f5d37866db235865ed52fbdd16	0	0	0	0	0	0	0	0	0	0	0	0	0	0	0	0	0	0	0	0	0	0	0	0	0	0	0	0	0	0	0	0	0	0	0	0	0	0	0	0	0	0	0	0	0	0	0	0	0
a3f36d584d96758f94587f35233e14f1	0	0	0	0	0	0	0	0	0	0	0	0	0	0	0	0	0	0	0	0	0	0	0	0	0	0	0	0	0	0	0	0	0	0	0	0	0	0	0	0	0	0	0	0	0	0	0	0	0
a404bf4d32831f2133794e5fe5d0a73e	4435	2311	2202	481	300	361	822	443	504	657	369	185	770	563	627	628	812	972	569	445	135	576	622	417	448	490	477	409	404	498	465	409	609	324	397	247	324	382	346	330	532	460	554	499	342	183	343	283	230
a45ba74b3b023ea1f2e22f373aea4f6f	0	0	0	0	0	0	0	0	0	0	0	0	0	0	0	0	0	0	0	0	0	0	0	0	0	0	0	0	0	0	0	0	0	0	0	0	0	0	0	0	0	0	0	0	0	0	0	0	0
a58b7c391aa57a3ef881268f88457d70	87	39	48	0	7	0	19	14	0	10	0	12	13	12	13	0	10	23	0	9	0	0	0	0	0	0	0	0	0	0	0	0	0	0	0	0	0	0	0	0	0	0	0	0	0	0	0	0	0
a58ccc090cc371456eaba131d32aadbf	22	9	0	0	0	0	0	0	0	0	0	0	0	0	0	0	0	0	0	0	0	0	0	0	0	0	0	0	0	0	0	0	0	0	0	0	0	0	0	0	0	0	0	0	0	0	0	0	0
a5db017a0c58d8ce53a81bcb0e454ef9	0	0	0	0	0	0	0	0	0	0	0	0	0	0	0	0	0	0	0	0	0	0	0	0	0	0	0	0	0	0	0	0	0	0	0	0	0	0	0	0	0	0	0	0	0	0	0	0	0
a6590f1533a528f75f7ecead9481ee1f	69	23	31	3	0	0	5	5	5	0	0	0	4	0	2	0	5	3	4	0	0	11	13	8	4	0	6	0	6	5	6	6	5	0	0	0	0	7	0	0	6	5	0	3	3	0	5	2	0
a65a5fa6d26c4133ed7fb665dbaba532	0	0	0	0	0	0	0	0	0	0	0	0	0	0	0	0	0	0	0	0	0	0	0	0	0	0	0	0	0	0	0	0	0	0	0	0	0	0	0	0	0	0	0	0	0	0	0	0	0
a72f1edf42557de5b6b6571657c56164	0	0	0	0	0	0	0	0	0	0	0	0	0	0	0	0	0	0	0	0	0	0	0	0	0	0	0	0	0	0	0	0	0	0	0	0	0	0	0	0	0	0	0	0	0	0	0	0	0
a73115fb7172c88feb3b35950dc76132	9	10	15	0	0	0	0	0	0	0	0	0	0	0	0	0	0	0	0	0	0	0	5	0	0	0	0	0	0	0	0	0	0	0	0	0	0	0	0	0	0	0	0	0	0	0	0	0	0
a7325d69389deb51ded1f0ec84e0321b	0	0	0	0	0	0	0	0	0	0	0	0	0	0	0	0	0	0	0	0	0	7	6	0	0	0	0	0	0	0	0	0	0	0	0	0	0	0	0	0	0	0	0	0	0	0	0	0	0
a738f63a8bbc8e809340ebdeec524ef7	4	3	6	0	0	0	0	0	0	0	0	0	0	0	0	0	0	0	0	0	0	9	6	0	0	4	0	0	0	0	0	0	0	0	0	0	0	0	0	0	0	0	19	13	0	0	0	0	0
a75c85b41518320ad2e041919882e5b6	0	0	0	0	0	0	0	0	0	0	0	0	0	0	0	0	0	0	0	0	0	0	0	0	0	0	0	0	0	0	0	0	0	0	0	0	0	0	0	0	0	0	6	6	0	0	0	0	0
a77b13a51749d7e106c192208d162ff3	0	0	0	0	0	0	0	0	0	0	0	0	0	0	0	0	0	0	0	0	0	0	0	0	0	0	0	0	0	0	0	0	0	0	0	0	14	0	0	0	20	9	0	0	0	0	0	0	0
a78a7787489543f690864e670a4c9cc7	0	0	0	0	0	0	0	0	0	0	0	0	0	0	0	0	0	0	0	0	0	0	0	0	0	0	0	0	0	0	0	0	0	0	0	0	0	0	0	0	0	0	0	0	0	0	0	0	0
a7e5b72f3654263520d304f3e2a4defc	5	0	0	0	0	0	0	0	0	0	0	0	0	0	0	0	0	0	0	0	0	0	0	0	0	0	0	0	0	0	0	0	0	0	0	0	0	0	0	0	0	0	0	0	0	0	0	0	0
a84e0825c42f92fd20f2e7fd2630ce59	26	21	29	0	0	0	0	0	0	0	0	0	0	0	0	0	0	0	0	0	0	7	5	0	0	2	0	2	0	0	0	4	0	0	0	0	0	0	0	0	0	0	0	0	0	0	0	0	0
a8663c91dafc3baab6a80aa19d226e04	0	0	0	0	0	0	0	0	0	0	0	0	0	0	0	0	0	0	0	0	0	0	0	0	0	0	0	0	0	0	0	0	0	0	0	0	0	0	0	0	0	0	0	0	0	0	0	0	0
a8847d3420532dec8d729fb55bd019dc	0	0	0	0	0	0	0	0	0	0	0	0	0	0	0	0	0	0	0	0	0	13	5	7	0	0	0	0	8	0	0	0	0	0	0	0	0	8	0	0	0	0	12	19	18	9	26	23	16
a8a181a3bc354b1a74e9788034e3bda3	0	0	0	0	0	0	0	0	0	0	0	0	0	0	0	0	0	0	0	0	0	0	0	0	0	6	0	0	0	0	0	0	0	0	0	0	0	0	0	0	0	0	0	0	0	0	0	0	0
a9266edae1a389b9765e6fd290689264	16	0	0	0	0	0	0	0	0	0	0	0	0	0	0	0	0	0	0	0	0	0	0	0	0	0	0	0	0	0	0	0	0	0	0	0	0	0	0	0	0	0	0	0	0	0	0	0	0
a928a10ea7fa9913a3fd7c4cf33bd59e	0	0	0	0	0	0	0	0	0	0	0	0	0	0	0	0	0	0	0	0	0	0	0	0	0	0	0	0	0	0	0	0	0	0	0	0	0	0	0	0	0	0	0	0	0	0	0	0	0
a92c5580eb48dccd5733b93b81d70622	0	0	0	0	0	0	0	0	0	0	0	0	0	0	0	0	0	0	0	0	0	0	0	0	0	0	0	0	0	0	0	0	0	0	0	0	0	0	0	0	0	0	0	0	0	0	0	0	0
a92d0b1ebae9f6623396f50b066e6e59	0	0	0	0	0	0	0	0	0	0	0	0	0	0	0	0	0	0	0	0	0	0	0	0	0	0	0	0	0	0	0	0	0	0	0	0	0	0	0	0	0	0	0	0	0	0	0	0	0
a940d94d45a4fc023286a13dff7de50d	70	36	46	0	0	0	10	0	3	0	0	0	0	0	0	3	0	0	0	0	0	0	0	0	0	0	0	0	0	0	0	0	0	0	0	0	0	0	0	0	0	0	0	0	0	0	0	0	0
a9449963918d9d9fda0fd4d261f94f3e	165	100	72	0	54	44	103	65	44	82	46	77	103	102	93	62	86	105	59	65	108	74	83	52	107	142	152	123	122	153	137	115	127	59	76	58	63	92	70	50	123	88	117	121	146	62	116	119	90
a95ea64c7b6df369cf1540e82bed9850	0	0	0	0	0	0	0	0	0	0	0	0	0	0	0	0	0	0	0	0	0	0	0	0	0	0	0	0	0	5	0	0	0	0	0	0	0	0	0	2	0	0	0	0	0	0	0	0	0
a9e7a70729025b8fd23e29b973fcb187	0	0	0	0	0	0	0	0	0	0	0	0	0	0	0	0	0	0	0	0	0	0	0	0	0	0	0	0	0	0	0	0	0	0	0	0	0	0	0	0	0	0	0	0	0	0	0	0	0
a9f564dcc6968ee246006d88272afc83	0	0	0	0	0	0	0	0	0	0	0	0	0	0	0	0	0	0	0	0	0	2	0	0	0	0	0	0	0	0	0	0	0	0	0	0	0	0	0	0	0	0	0	0	0	0	0	0	0
aa00a983b8748158d10c24eff3c726fc	11	0	0	0	0	0	0	0	0	0	0	0	0	0	0	0	0	0	0	0	0	0	0	0	0	0	0	0	0	0	0	0	0	0	0	0	0	0	0	0	0	0	214	234	120	102	144	136	96
aa3d286053ce642f03551db3be1cce0e	120	75	119	0	0	0	13	9	0	9	0	0	15	13	11	12	18	32	12	0	0	0	0	0	0	0	0	0	0	0	0	0	0	0	0	0	0	0	0	0	0	0	0	0	0	0	0	0	0
aa65c31cfff8e3dc862483cbe580f79a	0	0	0	0	0	0	0	0	0	0	0	0	0	0	0	0	0	0	0	0	0	15	0	0	0	20	0	0	0	22	0	0	0	12	34	0	0	0	0	0	0	0	0	0	0	0	0	0	0
aa70f9d1cf8f020764c80eebf22f4f01	0	0	4	0	0	0	0	0	0	0	0	0	0	0	0	0	0	0	0	0	0	0	0	0	0	0	0	0	0	0	0	0	0	0	0	0	0	0	0	0	0	0	0	0	0	0	0	0	0
aa7ca5c8bb9856bf303c966dead80edc	0	0	0	0	0	0	0	0	0	0	0	0	0	0	0	0	0	0	0	0	0	0	0	0	0	0	0	0	0	0	0	0	0	0	0	0	0	0	0	0	0	0	0	0	0	0	0	0	0
aae2197f5b0f02b2f9d0dd9a85ebaf2d	0	0	0	0	0	0	0	0	0	0	0	0	0	0	0	0	0	0	0	0	0	0	0	0	0	0	0	0	0	0	0	0	0	0	0	0	0	3	0	0	0	0	0	0	0	0	0	0	0
ab184e989a9bc191d74afdc635de08a9	0	0	0	0	0	0	0	0	0	0	0	0	0	0	0	0	0	0	0	0	0	10	0	0	0	0	0	0	0	0	0	0	0	0	0	0	0	0	0	0	0	0	0	0	0	0	0	0	0
ab341c77b7301dda5a5fa24cffdaa0b6	0	0	0	0	0	0	0	0	0	0	0	0	0	0	0	0	0	0	0	0	0	0	0	0	0	15	0	0	0	0	0	0	0	0	0	0	0	9	0	0	0	0	0	0	0	0	0	0	0
ab92c278116ae7ca80b975b6414b8eac	0	0	0	0	0	0	0	0	0	0	0	0	0	0	0	0	0	0	0	0	0	0	0	0	0	0	0	0	0	0	0	0	0	0	0	0	0	0	0	0	0	0	0	0	0	0	0	0	0
abbbe4740b1ef7f74e9d3d25d9a82e02	0	0	0	0	0	0	0	0	0	0	0	0	0	0	0	0	0	0	0	0	0	0	0	0	0	0	0	0	0	0	0	0	0	0	0	0	0	0	0	0	0	0	0	0	0	0	0	0	0
ac0385f8d148003f60e63cede9f77225	96	57	34	10	9	0	13	12	0	14	13	10	13	13	9	0	16	11	15	7	7	9	11	11	0	4	0	9	0	5	9	12	0	0	5	5	2	3	4	0	0	7	114	120	79	54	80	59	57
ac164649e33237f799c1ffee4f344d5d	0	0	0	0	0	0	0	0	0	0	0	0	0	0	0	0	0	0	0	0	0	0	0	0	0	0	0	0	0	0	0	0	0	0	0	0	0	0	0	0	0	0	0	0	0	0	0	0	0
ac46f504d0db9890317436f80e414f03	0	19	9	0	0	0	0	0	0	0	0	2	0	0	0	0	0	0	0	0	0	0	0	0	0	0	0	0	0	0	0	0	0	0	0	0	0	0	0	0	0	0	0	0	0	0	0	0	0
ac65e53534f4bea4fb18aad1c2ed2008	0	0	0	0	0	0	0	0	0	0	0	0	0	0	0	0	0	0	0	0	0	0	0	0	0	0	0	0	0	0	0	0	0	0	0	0	0	0	0	0	0	0	0	0	0	0	0	0	0
ac863ad4e273dee1ee0b05753557f42d	0	0	0	0	0	0	0	0	0	0	0	0	0	0	0	0	0	0	0	0	0	0	0	0	0	0	0	0	0	0	0	0	0	0	0	0	0	0	0	0	0	0	0	0	0	0	0	0	0
ac9f56eb5dbfc3dc6b168fc73fc6c34c	321	221	304	36	40	34	72	33	47	97	28	66	70	54	29	29	44	54	32	24	43	241	207	132	152	169	166	159	151	170	148	107	149	78	95	57	84	165	91	90	135	84	144	224	102	50	84	79	66
acafc8a3978da402142ddfff7f428bda	18	10	0	0	0	0	0	0	0	0	0	0	0	0	0	0	0	0	0	0	0	0	0	0	0	0	0	0	0	0	0	0	0	0	0	0	0	0	0	0	0	0	0	0	0	0	0	0	0
ad20a83ed17bba6d4238ad2a8e9ed084	0	0	0	0	0	0	0	0	0	0	0	0	0	0	0	0	0	0	0	0	0	0	0	0	0	0	0	0	0	0	0	0	0	0	0	0	0	0	0	0	0	0	0	0	0	0	0	0	0
ad6ecab7e897c32ec4e1df972908af61	0	0	0	0	0	0	0	0	0	0	0	0	0	0	0	0	0	0	0	0	0	0	0	5	0	0	0	0	0	0	0	0	0	0	0	0	0	0	0	0	0	0	0	0	0	0	0	0	0
ad7147f3afd130c601c3de91ff59844f	9	6	4	0	0	0	0	0	0	0	0	0	0	0	0	0	0	0	0	0	0	0	0	0	0	0	0	0	0	0	0	0	0	0	0	0	0	0	0	0	0	0	0	0	0	0	0	0	0
ae33f61d2558e6b8b07a3b1c0505c104	0	0	0	0	0	0	0	0	0	0	0	0	0	0	0	0	0	0	0	0	0	0	0	0	0	0	0	0	0	0	0	0	0	0	0	0	0	0	0	0	0	0	0	0	0	0	0	0	0
ae4d71f58286f3404fa4340438fe509c	0	0	0	0	0	0	0	0	0	0	0	0	0	0	0	0	0	0	0	0	0	0	0	0	0	0	0	0	0	0	0	0	0	0	0	0	0	0	0	0	0	0	0	0	0	0	0	0	0
ae73b77f8bde15b64fcd13a24d70f3bd	99	61	47	16	0	15	27	10	12	26	0	6	30	27	28	9	23	21	14	27	11	63	82	61	46	81	68	82	69	65	77	84	55	37	41	24	35	52	39	26	51	36	74	123	125	69	123	92	90
ae97ce3022e664d973d3ca207277ba3c	6	0	0	9	0	0	0	7	16	9	5	0	34	7	0	15	19	24	20	6	20	12	10	9	15	51	20	26	18	16	25	15	11	11	36	15	25	16	12	23	25	10	0	0	0	0	0	0	0
aed61176937c3db86706a4208b972d53	0	0	0	0	0	0	0	0	0	0	0	0	0	0	0	0	0	0	0	0	0	0	0	0	0	0	0	0	0	0	0	0	0	0	0	0	0	0	0	0	0	0	0	0	0	0	0	0	0
af05bbc5d0322d019d1dd8600b489ad6	0	0	0	0	0	0	0	0	0	0	0	0	0	0	0	0	0	0	0	0	0	0	0	0	0	0	0	0	0	0	0	0	0	0	0	0	0	0	0	0	0	0	0	0	0	0	0	0	0
af29b7e631845eb748744d7b38e4f955	0	0	0	0	0	0	0	0	0	0	0	0	0	0	0	0	0	0	0	0	0	0	0	0	0	0	0	0	0	0	0	0	0	0	0	0	0	0	0	0	0	0	0	0	0	0	0	0	0
af4ec853b8f3af897984b19fd4b71d91	291	140	230	75	65	101	101	51	89	214	45	139	214	202	102	70	123	173	97	107	143	252	223	156	246	461	408	272	269	307	289	241	278	116	177	146	216	473	198	178	237	173	227	397	453	208	480	313	248
af87bbdf9bb24e3add7da4569fb8d99e	0	0	0	0	0	0	0	0	0	0	0	0	0	0	0	0	0	0	0	0	0	0	0	0	0	0	0	0	0	0	4	0	0	0	0	0	0	0	0	0	0	0	0	0	0	0	0	0	0
af8c048bc24adb5cbb40a6c941f686bb	0	0	0	0	0	0	0	0	0	0	0	0	0	0	0	0	0	0	0	0	0	0	0	0	0	0	0	0	0	0	0	0	0	0	0	0	0	0	0	0	0	0	0	0	0	0	0	0	0
afa91e959560234cb719ca7ea5c3a7b5	0	0	0	0	0	0	0	0	0	0	0	0	0	0	0	0	0	0	0	0	0	0	1	0	0	0	0	0	0	0	0	0	0	0	0	0	0	0	0	0	0	0	0	0	0	0	0	0	0
afb7d45c7ac635614787ce82d123cffe	11	9	5	0	0	0	0	0	0	2	0	0	2	0	0	0	0	0	0	0	0	0	0	4	3	5	0	0	0	0	5	5	6	0	0	0	0	9	0	0	0	0	0	0	0	0	0	0	0
b0225d8daa5a9d4626dd6a707c994871	0	0	0	0	0	0	0	0	0	0	0	0	0	0	0	0	0	0	0	0	0	0	0	0	0	0	0	0	0	0	0	0	0	0	0	0	0	0	0	0	0	0	0	0	0	0	0	0	2
b04e593b1de829250215bfd016de4d48	29	11	14	0	0	0	0	0	0	0	2	0	0	0	0	0	0	0	0	0	0	0	0	0	0	0	0	0	0	0	0	0	0	0	0	0	0	0	0	0	0	0	0	0	0	0	5	0	0
b058e3bd5a591636bf48d102424f2055	0	0	0	0	0	0	0	0	0	0	0	0	0	0	0	3	0	0	0	0	0	0	0	0	0	0	0	0	0	0	0	0	0	0	0	0	0	0	0	0	0	0	0	0	0	0	0	0	0
b07fa06a81fb0ed5f12001cea9520c2d	0	0	0	0	0	0	0	0	0	0	0	0	0	0	0	0	0	0	0	0	0	61	73	0	0	74	94	78	101	84	88	77	64	0	68	0	0	64	0	0	70	0	0	0	0	0	0	0	0
b09e402f7f54fbe520b6b16e92509620	0	0	0	0	0	0	0	0	0	0	0	0	0	0	0	0	0	0	0	0	0	0	11	0	0	0	0	0	0	0	0	0	7	0	0	0	0	0	0	0	0	0	0	0	0	0	0	20	3
b0a472fe3c28b0ed168e3159ef2fc826	0	0	0	0	0	0	0	0	0	0	0	0	0	0	0	0	0	0	0	0	0	0	0	0	0	0	0	0	0	0	0	0	0	0	0	0	0	0	0	0	0	0	0	0	0	0	0	0	0
b0fb7caa0f7120310711462b849b76af	0	0	0	0	0	0	0	0	0	0	0	0	0	0	0	0	0	0	0	0	0	0	0	0	0	0	0	0	0	0	0	0	0	0	0	0	0	0	0	0	0	0	0	0	0	0	0	0	0
b1211ab8a8555f47a0202bdfffcffc8f	0	0	0	0	0	0	0	0	0	0	0	0	0	0	0	0	0	0	0	0	0	0	0	0	0	0	0	0	0	0	0	0	0	0	0	0	0	0	0	0	0	0	0	0	0	0	0	0	0
b14f02f0b191db9355504e09fc868166	9	10	7	3	0	0	0	0	0	0	0	0	0	0	0	0	0	0	0	0	0	0	0	0	0	0	0	0	0	0	0	0	0	0	0	0	0	0	0	0	0	0	0	0	0	0	0	0	0
b17befa021623c79f9a103f2f1a39786	38	21	20	0	0	0	0	0	0	0	0	0	0	0	0	0	0	0	0	0	0	8	17	11	0	8	0	0	0	0	0	0	0	0	0	0	0	0	0	0	0	0	22	25	0	0	15	0	13
b1b72afec3b051dae576520fb40ec0db	0	0	0	0	0	0	0	0	0	0	0	0	0	0	0	0	0	0	0	0	0	0	0	0	7	39	16	0	8	2	30	4	13	6	11	2	0	50	0	3	10	7	0	0	0	0	0	0	0
b1d0df4332d680d7b1df0476c6b06025	0	0	0	0	0	0	0	0	0	0	0	0	0	0	0	0	0	0	0	0	0	0	0	0	0	0	0	0	0	0	0	0	0	0	0	0	0	3	0	0	0	0	0	0	0	0	2	0	0
b1f00398b32f78b8c92f1ab8e16ad096	172	63	71	38	0	36	66	51	26	69	0	55	64	58	60	39	66	72	42	54	55	48	52	38	71	85	80	70	81	94	77	88	85	41	41	31	38	36	35	41	67	46	98	50	102	40	88	64	68
b1faddee8308deef08818e8a8787c374	0	0	0	0	0	0	0	0	0	0	0	0	0	0	0	0	0	0	0	0	0	0	0	0	0	0	0	0	0	0	0	0	0	0	0	0	0	0	0	0	0	0	0	0	0	0	0	0	0
b2413872b07f4aed87f95c994bc95b31	0	0	0	0	0	0	0	0	0	0	0	0	0	0	0	0	0	0	0	0	0	0	0	0	0	0	0	0	0	0	0	0	0	0	0	0	0	0	0	0	0	0	0	0	0	0	0	0	0
b26eb5a5ca6820d220d5433b1cffa5e6	0	0	0	0	0	0	0	0	0	0	0	0	0	0	0	0	0	0	0	0	0	0	0	0	0	0	0	0	0	0	0	0	0	0	0	0	0	0	0	0	0	0	0	0	0	0	0	8	0
b27615d569bcfeb04ea7058d9f2bb01d	0	0	0	0	0	0	0	0	0	0	0	0	0	0	0	0	0	0	0	0	0	0	0	0	0	0	0	0	0	0	0	0	0	0	0	0	0	0	0	0	0	0	0	0	0	0	0	0	2
b2773bfc2012bf34142dfe432d448b79	37	29	15	0	0	0	0	0	0	0	0	0	0	0	0	0	0	8	0	0	6	0	0	0	0	0	0	0	0	0	0	0	0	0	0	0	0	0	0	0	0	0	0	0	0	0	0	0	0
b294c4a07c7a496c69b10fa7da932993	0	0	0	0	0	0	0	0	0	0	0	0	0	0	0	0	0	0	0	0	0	0	0	0	0	0	0	0	0	0	0	0	0	0	0	0	0	0	0	0	0	0	8	0	5	0	0	0	0
b2f18c3271293e1e39143394c4859f09	0	0	0	0	0	0	0	0	0	0	0	0	0	0	0	0	0	0	0	0	0	0	0	0	0	0	0	0	0	0	0	0	0	0	0	0	0	0	0	0	0	0	0	4	0	0	0	0	0
b338509a30ec5ae2e67a020f061bccaf	0	0	0	0	0	0	0	0	0	0	0	0	0	0	0	0	0	0	0	0	0	0	0	0	0	0	0	0	0	0	0	0	0	0	0	0	0	0	0	3	0	0	0	0	0	0	0	0	11
b3392c973f84d3492b74af601fb50b74	0	0	0	0	0	0	0	0	0	0	0	0	0	0	0	0	0	0	0	0	0	0	0	0	0	0	0	0	0	0	0	0	0	0	0	0	0	0	0	0	0	0	5	0	0	0	0	0	0
b3531549d151f1446befdb38012affbf	0	0	0	0	0	0	0	0	0	0	0	0	0	0	0	0	0	0	0	0	0	0	0	0	0	0	0	0	0	4	0	0	0	0	0	0	0	0	0	0	0	0	0	0	0	0	0	0	0
b3ff90d1764a781c6e0207c1f2d35348	21	14	8	0	0	0	3	0	0	3	0	3	0	0	4	0	0	0	0	0	0	25	26	13	0	0	12	6	7	5	11	6	8	0	0	6	0	12	0	5	0	0	142	123	18	93	151	35	61
b40c3dbedca93ab5d1d31a18c58b0776	0	0	0	0	0	0	0	0	0	0	0	0	0	0	0	0	0	0	0	0	0	0	0	0	0	0	0	0	0	0	0	0	0	0	0	0	0	0	0	0	0	0	0	0	0	0	3	0	0
b43028c70c0f374f5c18bb2e6d3c7287	355	232	221	68	48	71	86	61	57	93	54	76	101	73	88	67	101	88	62	84	85	110	93	83	70	73	69	57	93	74	87	67	104	58	75	43	66	82	77	59	63	72	518	491	192	161	257	196	207
b43e2e7c8457ab602da3de2fc739d767	13	9	6	0	0	0	0	0	0	0	0	0	0	0	0	0	0	0	0	0	0	0	6	9	5	0	0	0	0	0	4	0	0	0	0	0	0	0	0	0	0	0	0	0	0	0	0	0	0
b459f87a8d00a9918a73f13e75dd5c2c	0	0	0	0	0	0	0	0	0	0	0	0	0	0	0	0	0	0	0	0	0	0	0	0	0	0	0	0	0	0	0	0	0	0	0	0	0	0	0	0	0	0	0	7	0	0	0	0	0
b4ee4e90d9b450875d58e0f2212a1099	5	0	8	0	0	0	0	0	0	0	0	0	0	0	0	0	0	3	0	0	0	0	4	0	0	0	0	0	0	0	0	0	0	0	0	0	0	0	0	4	0	0	0	14	9	12	18	14	6
b55592f721dc4b5b2f579663f760dbb5	0	0	0	0	0	0	0	0	0	0	0	0	0	0	0	0	0	0	0	0	0	0	0	0	11	19	19	0	17	15	0	0	0	20	23	19	12	0	24	0	33	21	0	0	0	0	0	0	0
b563a70ccb41df75ac47e04b6fc8d603	0	0	0	0	0	0	0	0	0	0	0	0	0	0	0	0	0	0	0	2	0	0	0	0	0	0	0	0	0	0	8	0	0	0	0	0	4	0	0	0	0	0	0	0	0	0	0	0	0
b56a4334bebdd3665f32384fe24b7c79	0	17	0	0	0	0	0	0	0	0	0	0	0	0	0	0	0	0	0	0	0	0	0	0	0	0	0	0	0	0	0	0	0	0	0	0	0	0	0	0	0	0	0	0	0	0	0	0	0
b61fc27b67ee06c61cb1105ab0e5dfe1	0	0	0	0	0	0	0	0	0	0	0	0	0	0	0	0	0	0	0	0	0	0	0	0	0	0	0	0	0	0	0	0	0	0	0	0	0	0	0	0	0	0	0	0	0	0	0	0	0
b62a533307b330ea8bdbaf8047cb5ef6	0	0	0	0	0	0	0	0	0	0	0	0	0	0	0	0	0	0	0	0	0	0	0	0	0	0	0	0	0	0	0	0	0	0	0	0	0	0	0	0	0	0	0	0	0	0	0	0	0
b65a5a2999e87a8cdcd000c4e8d1b2c7	17	0	0	0	0	0	0	0	0	0	0	0	0	0	0	0	0	0	0	0	0	0	0	0	0	0	0	0	0	0	0	0	0	0	0	0	0	0	0	0	0	0	0	0	0	0	0	0	0
b66d5c67cfbb28a0253ecaed8a2c8fed	12	0	0	0	0	0	0	0	0	0	0	0	0	0	0	0	0	0	0	0	0	0	0	0	0	0	3	0	0	0	0	0	0	0	0	0	0	0	0	0	0	0	0	8	0	0	3	0	0
b67de44b8331271183d03c385b468d42	0	0	0	0	0	0	0	0	0	0	0	0	0	0	0	0	0	0	0	0	0	0	0	0	0	0	0	0	0	0	0	0	0	0	0	0	0	0	0	0	0	0	0	0	0	0	0	0	0
b67f7e01065bfd71cfab967b4d0fb4d3	0	4	0	0	0	0	0	0	0	0	0	0	0	0	0	0	0	0	0	0	0	14	8	11	0	0	0	0	0	0	0	0	0	0	0	0	0	0	0	0	0	0	0	0	0	0	0	0	0
b69dc96f8b9fc22795cdcd4652b031e8	15	10	0	0	0	0	4	0	0	0	0	0	0	0	0	0	0	0	0	3	2	26	27	19	6	15	7	14	8	5	0	9	5	8	8	3	4	0	0	0	13	9	0	0	0	0	0	0	0
b6ca1e254602e9e76678ec0a4477381c	0	0	0	0	0	0	0	0	0	0	0	0	0	0	0	0	0	0	0	0	0	0	0	0	0	0	0	0	0	0	0	0	0	0	0	0	0	0	0	0	0	0	0	0	0	0	0	0	0
b6d412e9c0286544c397a14bb32fe800	0	0	0	0	0	0	0	0	0	0	0	0	0	0	0	0	0	0	0	0	0	0	0	0	0	5	0	4	9	0	0	0	0	0	0	0	0	0	0	0	0	3	0	0	0	0	0	0	0
b6e16213de82c750479f54298db2e585	0	0	0	0	0	0	0	0	0	0	0	0	0	0	0	0	0	0	0	0	0	0	0	0	0	0	0	0	0	0	0	0	0	0	0	0	0	0	0	0	0	0	0	0	0	0	0	6	0
b76428ecb4a0eaa0ec83227a9297bd66	4	0	5	0	0	2	0	0	0	0	0	0	0	0	0	0	0	0	0	0	0	8	13	11	3	8	5	5	3	2	6	0	7	2	0	0	0	2	0	3	0	4	0	0	0	0	0	0	0
b779110bb88a1ad58e67a5e4b78c059f	0	0	0	0	0	0	0	0	0	0	0	0	0	0	0	0	0	0	0	0	0	35	31	29	0	23	13	11	11	19	17	17	0	0	7	10	0	10	13	8	16	16	4	0	0	0	0	0	0
b79027efb93e5f578d64864e44a0ff0a	0	0	0	0	0	0	0	0	0	0	0	0	0	0	0	0	0	0	0	0	0	0	0	0	0	0	0	0	0	0	0	0	0	0	0	0	0	0	0	0	0	0	0	0	0	0	0	0	0
b7bad1c1180c7b4a63dd532c765809f0	50	46	27	6	0	8	11	0	0	0	0	4	0	0	0	0	0	4	0	0	0	0	0	0	0	0	0	0	0	0	0	0	0	0	0	0	0	0	0	0	0	0	0	0	0	0	0	0	0
b7c00264c114b395ddba05b43623aeaa	26	15	14	0	0	0	0	0	0	0	0	0	0	0	0	0	0	0	0	0	0	0	0	0	0	8	0	0	0	0	0	0	0	0	0	0	0	0	0	0	0	0	0	0	0	0	0	0	0
b813319ac1e76548acd0ee5e96909ec2	0	0	0	0	0	0	0	0	0	0	0	0	0	0	0	0	0	0	0	0	0	0	0	0	0	0	0	0	0	0	0	0	0	0	0	0	0	0	0	0	0	0	0	0	0	0	0	0	0
b8290b0467829cf0627226347d8a61af	41	17	28	0	0	0	0	0	0	0	0	3	0	3	0	0	0	0	0	0	0	3	0	0	0	0	0	0	0	0	0	0	0	0	0	0	0	0	0	0	0	0	0	0	0	0	0	0	0
b8725531e63af9704abe1bdf42cc883f	0	0	0	0	0	0	0	0	0	0	0	0	0	0	0	0	0	0	0	0	0	0	0	0	0	0	0	0	0	0	0	0	0	0	0	0	0	0	0	0	0	4	0	0	0	0	0	0	0
b8b3f7540b78cc175541923695b17d47	0	0	18	0	0	0	0	0	0	0	0	0	5	0	0	0	0	0	0	0	0	0	0	0	0	0	0	0	0	0	0	0	0	0	0	0	0	0	0	0	0	0	0	0	0	0	0	0	0
b8bb9acc65aeb1dc365e4dbb6ce4dca1	0	0	10	0	0	0	0	0	0	0	0	0	0	5	0	0	6	0	0	0	7	0	19	5	0	36	0	3	0	0	0	0	0	0	0	0	8	0	0	0	0	12	0	0	11	0	77	0	104
b906df2025de1fb5dbf3cb804458fe1b	0	0	0	0	0	0	0	0	0	0	0	0	0	0	0	0	0	0	0	0	0	0	0	0	0	0	0	0	0	0	0	0	0	0	0	0	0	0	0	0	0	0	0	0	0	0	0	0	0
b90c262d0facaeb130e7b65da74df318	4	5	0	0	0	0	0	0	0	0	0	0	0	0	0	0	0	0	0	0	0	0	0	0	0	0	0	0	0	0	0	0	0	0	0	0	0	0	0	0	0	0	0	0	0	0	0	0	0
b9155110d356eee79b63a9bb2f005c11	0	0	0	0	0	0	0	0	0	0	0	0	0	0	0	0	0	0	0	0	0	0	0	0	0	0	0	0	0	0	0	0	0	0	0	0	0	0	0	0	0	0	0	20	0	0	0	0	0
b945e6f7e1bd6edde2eb8488d03f09fc	0	0	0	0	0	0	0	0	0	0	0	0	0	0	0	0	0	0	0	0	0	0	0	0	0	0	0	0	0	0	0	0	0	0	0	0	0	0	0	0	0	0	0	0	0	0	0	0	0
b957084b1354fbc3fac296eab3cfa063	0	0	0	0	0	0	0	0	0	0	0	0	0	0	0	0	0	0	0	0	0	26	0	0	0	0	0	27	0	33	0	0	31	37	43	0	0	30	0	35	0	0	0	0	0	0	45	0	0
b971bc63285dd79236daf451dbaa1dbe	26	0	0	0	0	0	0	0	0	0	0	0	0	0	0	0	0	0	0	0	0	0	31	0	0	39	45	0	0	27	43	29	31	0	0	0	0	46	0	31	0	0	0	32	22	0	42	0	26
b974176c633442cdd4f66288565cdb91	103	57	44	28	28	40	77	40	48	125	22	15	118	113	85	88	200	179	82	132	97	93	58	44	181	514	865	332	307	434	374	211	209	161	401	157	195	379	277	227	378	183	388	475	291	108	168	165	164
b996ff4782e09fce61e15d4da702fa51	0	0	0	0	0	0	0	0	0	0	0	0	0	0	0	0	0	0	0	0	0	0	0	3	0	0	0	0	0	0	0	0	2	0	0	0	0	0	0	0	0	0	0	0	0	0	0	0	0
ba10bcab6998359330ae6f0776115ccb	0	0	0	0	0	0	0	10	0	0	0	0	0	17	0	0	78	0	0	0	0	0	0	0	0	0	0	6	0	25	10	0	31	9	0	0	0	0	18	0	12	0	63	0	29	11	34	0	38
ba883e98097bcdbe778ae09433d86a4c	0	0	0	0	0	0	0	0	0	0	0	0	0	0	0	0	0	0	0	0	0	0	0	0	0	0	0	0	0	0	0	0	0	0	0	0	0	0	0	0	0	0	0	0	0	0	0	0	0
bb073b5e6ed13b3ee2b00c3597046a7a	0	0	0	0	0	0	0	0	0	0	0	0	0	0	0	0	0	0	0	0	0	0	0	0	0	0	0	0	0	0	0	0	0	0	0	0	0	0	0	0	0	0	0	0	0	0	0	0	0
bb4f84dd8339a9e30676c982431591e4	0	0	0	0	0	0	0	0	0	0	0	0	0	0	0	0	0	0	0	0	0	0	0	0	0	0	0	0	0	0	0	0	0	0	0	0	0	0	0	0	0	0	0	0	0	0	0	0	0
bb5d4cb5db6f6ad9020fabf466f20daf	0	0	14	0	0	0	0	0	0	0	0	0	0	0	0	0	0	0	0	0	0	0	0	0	0	0	0	0	0	0	0	0	0	0	0	0	0	0	0	0	0	0	0	0	0	0	0	0	0
bbb42dea9e3dd117eeb07d7eb1770031	12	13	9	0	0	0	0	0	3	0	0	0	0	0	0	0	0	0	0	0	0	0	0	0	0	0	0	0	0	0	0	4	0	0	0	0	0	0	0	0	0	0	60	55	21	13	12	19	19
bbdc6d722ec9adfc60a288707a9301c4	0	0	0	0	0	0	0	0	0	0	0	0	0	0	0	0	0	0	0	0	0	0	0	0	0	0	0	0	0	0	0	0	0	0	0	0	0	0	0	0	0	3	0	0	0	0	0	0	0
bbf9c051816322b69e0cda3939af5b49	0	0	7	0	0	2	0	0	0	0	0	0	0	0	0	0	0	3	0	0	0	0	0	0	0	0	0	0	0	0	0	0	0	0	0	0	0	0	0	0	0	0	0	0	0	0	0	0	0
bc3feec3617fc35b268e91a29142f8c9	0	0	0	0	0	0	0	0	0	0	0	0	0	0	0	0	0	0	0	0	0	0	0	0	0	0	0	0	0	0	0	0	0	0	0	0	0	0	0	0	0	0	0	0	0	0	0	0	0
bcc0d4bd12b8e73662db43086b5da904	0	0	0	0	0	0	0	0	0	0	0	0	0	0	0	0	0	0	0	0	0	0	0	0	0	0	0	0	0	0	0	0	0	0	0	0	0	0	0	0	0	0	0	0	0	0	0	0	0
bcefddec6e8836c235488e9040954a4d	0	0	0	0	0	0	0	0	0	0	0	0	0	0	0	0	0	0	0	0	0	0	0	0	0	0	0	0	0	0	0	0	0	0	0	0	0	0	0	0	0	0	0	0	0	0	0	0	0
bd10d21b34774edbf45f47fd1acd985d	0	0	0	0	0	0	0	0	0	0	0	0	0	0	0	0	0	0	0	0	0	0	6	0	0	6	0	0	0	0	6	0	0	0	0	0	0	10	0	0	0	0	0	0	0	0	0	0	0
bd1acc8433c9d5a93f22dcba76db225d	73	69	71	42	25	52	117	64	74	56	30	24	106	114	111	129	152	187	101	119	22	141	85	76	84	148	137	170	144	146	115	140	131	149	172	93	125	196	162	118	228	147	41	56	69	39	54	55	50
bd372d4d597e351f54e9c121ca81f71d	0	0	0	0	0	0	0	0	0	0	0	0	0	0	0	0	0	0	0	0	0	0	0	0	0	0	0	0	1	0	0	0	0	0	0	0	0	0	0	0	0	0	0	0	0	0	0	0	0
bd5a3672765ba5db404dcc362bdde218	18	9	9	0	0	0	4	4	0	0	0	0	0	2	0	0	0	0	0	0	0	0	0	0	0	0	0	0	0	0	0	0	0	0	0	0	0	0	0	0	0	0	0	0	0	0	0	0	0
bd658e1bcbada89deee30a82d7485af1	0	0	0	0	0	0	0	0	0	0	0	0	0	0	0	0	0	0	0	0	0	0	0	0	0	0	0	0	0	0	0	0	0	0	0	0	0	0	0	0	0	0	0	0	0	0	0	0	0
bdabd1bb52003b7f405355c58b155140	0	0	0	0	0	0	0	0	0	0	0	0	0	0	0	0	0	0	0	0	0	0	0	0	0	0	0	0	0	0	0	0	0	0	0	0	0	0	0	0	0	0	0	0	0	0	0	0	0
bdf18e8980906003f3978e5ee578c9ea	7	5	7	0	4	0	0	0	0	3	0	0	4	0	3	2	0	0	0	0	0	6	2	4	0	0	0	2	0	0	0	0	0	0	0	0	0	0	0	0	0	4	11	27	4	7	9	6	8
bdf8a0de426b64470f308d40835dfe50	0	0	0	0	0	0	0	0	0	0	0	0	0	0	0	0	0	0	0	0	0	0	0	0	0	0	0	0	0	0	0	0	0	0	0	0	0	0	0	0	0	0	0	0	0	0	0	0	0
be68cca493bb35ba5660a147adadc369	0	0	0	0	0	0	0	0	0	0	0	0	0	0	0	0	0	0	0	0	0	0	0	0	0	0	0	0	0	0	0	0	0	0	0	0	0	0	0	0	0	0	9	4	0	0	0	0	0
bea16a54e61bab8ce7b0d109741b15cf	11	11	5	0	2	0	5	0	0	4	0	0	0	0	0	0	0	0	0	2	5	9	0	5	3	0	0	0	0	0	0	5	6	0	6	3	0	0	0	0	3	0	0	4	0	0	0	0	0
beb7ebe61d6f442b0929f14a6f3cd189	0	0	0	0	0	0	0	0	0	0	0	0	0	0	0	0	0	0	0	0	0	0	0	0	0	0	0	0	0	0	0	0	0	0	0	0	0	0	0	0	0	0	0	0	0	0	0	0	0
bf72e37b2e27a97ceb53c7b9ce7eea2c	5	0	0	0	0	0	0	0	0	0	0	0	0	0	0	0	0	0	0	0	0	0	0	0	0	0	0	0	0	0	0	0	0	0	0	0	0	0	0	0	0	0	0	0	0	0	0	0	0
bfab286378ceeb34ddc9c20acc482a82	0	0	0	0	0	0	0	0	0	0	0	0	0	0	0	0	0	0	0	0	0	0	0	0	0	0	0	0	0	0	0	0	0	0	0	0	0	0	0	0	0	0	8	6	0	0	5	0	3
c04b599ac5b3cb36c846d64b82512196	75	41	37	0	0	10	0	0	0	0	6	0	0	0	0	0	6	0	0	0	0	0	0	0	0	0	0	0	0	0	0	0	0	0	0	0	0	0	0	0	0	0	0	0	0	0	0	0	0
c05003fd7b36f424185e9ddc399e3299	0	0	0	0	0	0	0	0	0	0	0	0	0	0	0	0	0	0	0	0	0	10	20	5	5	23	16	12	8	12	20	20	14	0	7	5	6	15	8	4	8	6	18	21	28	13	20	18	15
c083d70bfb8ed45cc4a1cc02120ac27c	17	21	15	0	0	0	0	0	0	0	0	0	0	0	0	0	0	0	0	0	0	3	0	0	0	0	0	0	0	0	0	0	0	0	0	0	0	0	0	0	0	0	0	0	0	0	0	0	0
c0a274b95ea07fd7e722d082f326fee8	0	0	0	0	0	0	0	0	0	0	0	0	0	0	0	0	0	0	0	0	0	0	0	0	0	0	0	0	0	0	0	0	4	0	0	0	0	0	0	0	0	0	5	11	0	0	0	0	0
c0d375843b4126dbf571af631c4dcf88	0	0	0	0	0	0	0	0	0	0	0	0	0	0	0	0	0	0	0	0	0	121	152	91	60	82	98	75	80	88	71	72	40	22	32	40	37	27	34	43	32	30	0	0	0	0	0	0	0
c0e1aabfc54d2ae92da58d823a653e31	15	5	5	0	0	0	0	0	0	0	0	0	0	0	0	0	0	0	0	0	0	0	0	0	0	0	0	0	0	0	0	0	0	0	0	0	0	0	0	0	0	0	0	0	0	0	0	0	0
c1015933ca82a043af984b1543c614f6	3	0	2	0	0	0	0	0	0	0	0	0	0	0	0	0	0	0	0	0	0	0	0	0	0	0	0	0	0	0	0	0	0	0	0	0	0	0	0	0	0	0	0	0	0	0	0	0	0
c12b8ae0936129e19a1828acedf50408	35	23	36	0	0	0	0	0	0	0	0	0	0	0	0	0	0	0	0	0	0	0	0	0	0	0	0	0	0	0	0	0	0	0	0	0	0	0	0	0	0	0	0	0	0	0	0	0	0
c19143b82631580efe195324a6d69a6c	0	0	0	0	0	0	0	0	0	0	0	0	0	0	0	0	0	0	0	0	0	0	0	0	0	0	0	0	0	0	0	0	0	0	0	0	0	0	0	0	0	0	0	0	0	0	0	0	0
c1965b24c3300affb79f2833bf2e4934	276	205	185	59	54	62	81	70	55	90	48	94	93	70	67	87	100	82	44	66	71	147	148	124	120	129	138	108	129	147	114	108	126	119	117	78	84	103	96	116	139	128	344	301	150	87	183	148	151
c1e30d868ea3423007952adf2c72e73e	6	5	0	0	0	0	0	0	0	0	0	0	0	0	0	0	0	0	0	0	0	0	0	0	0	0	0	0	0	0	0	0	0	0	0	0	0	0	0	0	0	0	0	0	0	0	0	0	0
c22aed7e5c10dd574321ac3e014ccc7d	0	0	0	0	0	0	0	0	0	0	0	0	0	0	0	0	0	0	0	0	0	0	2	0	0	0	0	0	0	0	0	0	0	0	0	0	0	0	0	0	0	0	0	0	0	0	0	0	0
c2734e1388281e351d2aae34e25a1afc	0	0	0	0	0	0	0	0	0	0	0	0	0	0	0	0	0	0	0	0	0	0	0	0	0	0	0	0	0	0	0	0	0	0	0	0	0	0	0	0	0	0	0	0	0	0	0	0	0
c28780ae34a5636cef7e494cc763f310	0	0	0	2	0	0	0	0	0	0	0	0	0	0	0	0	0	0	0	0	0	0	0	0	0	0	0	0	0	0	0	0	0	0	0	0	0	0	0	0	0	0	0	0	0	0	0	0	0
c2bd9fc72eb24159ba098ff733379421	0	0	0	0	0	0	0	0	0	0	0	0	0	0	0	0	0	0	0	0	0	0	0	0	0	0	0	0	0	0	0	0	0	0	0	0	0	0	0	0	0	0	0	0	0	0	0	0	0
c2f4afb15d8eb9b659ff44af1bf10cce	48	0	62	0	0	0	0	0	0	0	0	0	0	26	0	0	31	32	0	0	0	0	0	0	0	0	0	0	0	0	0	0	0	0	0	0	0	0	0	0	0	0	0	0	0	0	0	16	0
c3387569fe9f755e3d4dd23f2bd72350	3	0	0	0	0	0	0	0	0	0	0	0	0	0	0	0	0	0	0	0	0	0	0	0	0	0	0	0	0	0	0	0	0	0	0	0	0	0	0	0	0	0	0	0	0	0	0	0	0
c37ef8da1b8a054f668c70b4a37e79ec	0	0	0	0	0	0	0	0	0	0	0	0	0	0	0	0	0	0	0	0	0	0	0	0	0	0	0	0	0	0	0	0	0	0	0	0	0	0	0	0	0	0	49	48	38	34	39	37	34
c3db06b7a63186d148f5cdbcc549a392	126	53	63	28	29	22	63	24	38	54	26	47	34	55	38	55	61	50	38	35	59	57	72	47	71	90	75	90	83	106	86	89	80	54	81	25	56	64	65	68	81	81	212	202	299	147	275	181	211
c3e3af816b90df02a0cc14d91a7fee61	76	47	89	0	4	8	0	12	0	10	0	0	0	0	0	0	0	5	0	0	0	0	0	0	0	0	0	0	0	0	0	0	0	0	0	0	0	0	0	0	0	0	0	0	0	0	0	0	0
c404c081c2c11725f5b9eda1ab06f9da	0	0	0	0	0	0	0	0	0	0	0	0	0	0	0	0	0	0	0	0	0	0	0	0	0	0	0	0	0	0	0	0	0	0	0	0	0	0	0	0	0	0	0	0	0	0	0	0	0
c41217963bf1181ec8ab4890472f744a	0	0	0	0	0	0	0	0	0	0	0	0	0	0	0	0	0	0	0	0	0	0	0	0	0	0	0	0	0	0	0	0	0	0	0	0	0	0	0	0	0	0	0	0	0	0	0	0	0
c4876c5b0d986edfc9c4fad3dca1f694	0	0	3	0	0	0	0	0	0	0	0	0	0	0	0	0	0	0	0	0	0	0	0	0	0	0	0	0	0	0	0	0	0	0	0	0	0	0	0	0	0	0	0	0	0	0	0	0	0
c492214a683d68effc0a1309247e4577	0	0	3	0	0	0	0	0	0	0	0	0	0	0	0	0	0	0	0	0	0	5	0	2	0	0	0	0	0	0	0	0	0	2	0	0	0	0	0	0	0	0	5	6	5	7	9	4	11
c505788d5f44bf089ce5324cfcad661a	0	0	0	0	0	0	0	0	0	0	0	0	0	0	0	0	0	0	0	0	0	0	0	0	0	0	0	0	0	0	0	0	0	0	0	0	0	0	0	0	0	0	0	0	0	0	0	0	0
c5091a89af65b4b3e352b10b754659d2	0	0	0	0	0	0	0	0	0	0	0	0	0	0	0	0	0	0	0	0	0	0	0	0	0	0	0	0	0	0	0	0	0	0	0	0	0	0	0	0	0	0	0	0	0	0	0	0	0
c52b7ebe5ebf4065a55311d5940a05f6	17	5	10	4	0	0	0	0	0	5	0	4	0	0	3	0	0	0	0	0	0	13	19	7	10	18	22	11	11	19	9	9	16	7	7	0	12	19	10	5	15	18	0	11	15	21	15	12	16
c54a116abacbb0d03d86e95de127e79d	0	0	0	0	0	0	0	0	0	0	0	0	0	0	0	0	0	0	0	0	0	0	0	0	0	0	0	0	0	0	0	0	0	0	0	0	0	0	0	0	0	0	0	0	0	0	0	0	0
c55311587f01cc42f9e99813385e05b5	15	0	0	0	0	0	0	0	0	0	0	0	0	0	0	0	0	0	0	0	0	0	0	0	0	0	0	0	0	0	0	0	0	0	0	0	0	0	0	0	0	0	0	0	0	0	0	0	0
c58fc13868004744bd77f210d45ea715	0	0	0	0	0	0	0	0	0	0	0	0	0	0	0	0	0	0	0	0	0	0	0	0	0	5	0	0	0	0	0	0	0	0	0	0	4	0	0	0	0	0	0	0	0	0	0	0	0
c596e859fbc8aff5829d76f45a1c8455	80	29	36	0	0	0	0	0	0	0	0	0	0	0	0	0	0	0	0	0	0	30	31	24	0	0	0	0	0	0	0	0	0	0	0	0	0	0	0	0	0	0	65	69	46	40	60	40	42
c5bf1478fa9c2d88abf0f0001bb9e953	0	0	0	0	0	0	0	0	0	0	0	0	0	0	0	0	0	0	0	0	0	0	0	0	0	0	0	0	0	0	0	0	0	0	0	0	0	0	0	0	0	0	0	0	0	0	0	0	0
c6039efb05c61c1bf5db3e87c0845ace	0	0	0	0	0	0	0	0	0	0	0	0	0	0	0	0	0	0	0	0	0	0	0	0	0	0	0	0	0	0	0	0	0	0	0	0	0	0	0	0	0	0	0	0	0	0	0	0	0
c60f22acafac62a83fb5c769ffc9fdb3	0	0	0	0	0	0	0	0	0	0	0	0	0	0	0	0	0	0	0	0	0	108	119	75	65	102	91	80	86	101	80	71	84	0	57	0	0	0	0	0	60	0	0	0	0	0	0	0	0
c68517b7b3ee68b037a181dc580e34a1	0	0	0	0	0	0	0	0	0	0	0	0	0	0	0	0	0	0	0	0	0	0	0	0	0	0	0	0	0	0	0	0	0	0	0	0	0	0	0	0	0	0	74	0	0	0	0	0	0
c6f7fb8f88247de34d460875f05aee45	0	0	0	0	0	0	0	0	0	0	0	0	0	0	0	0	0	0	0	0	0	0	0	0	0	0	0	0	0	0	0	0	0	0	0	0	0	0	0	0	0	0	8	11	0	0	0	0	0
c76526dd2767e5090c0b1e42096ddb92	12	19	13	0	0	0	0	0	0	0	0	0	2	0	0	0	0	0	0	0	0	0	0	0	0	0	0	0	0	0	0	0	0	0	0	0	0	0	0	0	0	0	0	0	0	0	0	0	0
c7926d744655db7eab3a675f8fc1bbb8	0	0	0	0	0	0	0	0	0	0	0	0	0	0	0	0	0	0	0	0	0	0	0	0	0	0	0	0	0	0	0	0	0	0	0	0	0	0	0	0	0	0	2	2	0	0	0	0	0
c7e24be91453fd91bfd56d18dcb5cece	20	0	0	0	0	0	0	0	0	0	0	0	0	0	0	0	0	0	0	0	0	0	13	10	8	0	0	0	0	10	12	13	14	0	0	0	9	7	11	10	0	0	339	330	137	105	168	143	150
c800a865113c753ce9e09b1ecdaa7e5d	0	0	0	0	0	0	0	0	0	0	0	0	0	0	0	0	0	0	0	0	0	0	0	0	0	0	0	0	0	0	0	0	0	0	0	0	0	0	0	0	0	0	0	0	0	0	0	0	0
c844881dd44f857ea20d68dbce286309	180	110	108	21	19	22	50	20	29	62	17	44	37	39	32	27	46	49	24	20	35	95	71	42	44	53	51	39	49	50	43	47	56	16	40	22	41	37	39	36	47	34	220	222	84	59	115	74	73
c8671e0e1234002d024790f891ad3a79	12	0	0	2	0	0	0	6	0	0	0	0	7	0	0	0	0	0	6	0	0	3	0	0	4	0	0	0	0	0	4	3	2	0	0	0	0	0	0	0	0	0	15	19	34	16	39	33	33
c8ae30694628d88926c743be0dfb0943	0	0	0	0	0	0	0	0	0	0	0	0	0	0	0	0	0	0	0	0	0	0	0	0	0	0	0	0	0	0	0	0	0	0	0	0	0	0	0	0	0	0	0	0	0	0	0	0	0
c8c62d3ca7517b677c185a008866c56e	0	0	0	0	0	0	0	0	0	0	0	0	0	0	0	0	0	0	0	0	0	0	0	0	0	0	0	0	0	0	0	0	0	0	0	0	0	0	0	0	0	0	2	0	0	0	0	0	0
c8d733027d65c4cebc18f8ce6d6f0e5e	0	0	0	0	0	0	0	0	0	0	0	0	0	0	0	0	0	0	0	0	0	0	0	0	0	0	0	0	0	0	0	0	0	0	0	0	0	0	0	0	0	0	0	0	0	0	0	0	0
c8df8125198585b1cc1cbaa7ccea58a4	56	18	21	0	0	0	0	0	0	0	0	0	0	0	0	0	0	0	0	0	0	0	0	0	0	0	0	0	0	0	0	0	0	0	0	0	0	0	0	0	0	0	0	0	0	0	0	0	0
c94d227de26cd8171a15db39723a21e9	0	0	0	0	0	0	0	0	0	0	0	0	0	0	0	0	0	0	0	0	0	0	0	0	0	0	0	0	0	0	0	0	0	0	0	0	0	0	0	0	0	0	0	0	0	0	0	0	0
c99fc1bc6cf15a57cae2dcfeddac483b	0	0	0	0	0	0	0	0	0	0	0	0	0	0	0	0	0	0	0	0	0	0	0	0	0	0	0	0	0	0	0	0	0	0	0	0	0	0	0	0	0	0	0	0	0	0	0	27	0
c9c13c06cc6e08f3b83e65ac1bf0c3e8	58	58	56	16	14	17	23	13	11	16	6	25	18	23	24	19	22	15	15	14	19	4	8	3	5	0	0	0	6	7	0	0	0	0	0	0	6	4	0	0	7	4	157	173	78	70	118	76	98
c9d8bcf8b601d6a02768ab2ca1b745a8	5	0	5	0	0	0	0	0	0	0	0	0	0	0	0	0	0	0	0	0	0	11	5	8	6	0	5	0	0	0	0	3	3	3	0	0	0	0	0	0	0	0	0	0	2	0	0	0	0
c9fed1105163bc2db9d147c2b849187f	9	6	15	0	0	0	0	0	2	0	0	2	0	0	3	0	0	2	0	0	0	12	7	0	5	0	0	0	3	3	5	0	4	0	2	0	3	0	0	2	3	0	5	9	3	3	0	6	0
ca100d8282f0f52df4bc27f67d825935	0	0	0	0	0	0	0	0	0	0	0	0	0	0	0	0	0	0	0	0	0	11	7	9	0	0	0	3	0	0	0	3	6	0	0	0	0	0	0	0	0	2	41	104	12	7	15	10	11
ca39c1dfb5e738c293917a0ab7391c33	0	0	0	0	0	0	0	0	0	0	0	0	0	0	0	0	0	0	0	0	0	0	0	0	0	0	0	0	0	0	0	0	0	0	0	0	0	0	0	0	0	0	0	0	0	0	0	0	0
ca4bcb3fbdc65259d55f88c4ac5e1b60	166	154	128	67	61	66	139	100	82	135	66	109	126	136	89	75	153	102	106	83	86	1948	1639	1012	2826	3952	4428	3574	3871	3834	3395	3294	3193	2016	2790	1343	2472	2543	2318	2026	4426	2475	266	246	256	115	208	186	172
ca646ef6ab482fb066f660a9e566e766	0	0	0	0	0	0	0	0	0	0	0	0	0	0	0	0	0	0	0	0	0	0	0	0	0	0	0	0	0	0	0	0	0	0	0	0	0	0	0	0	0	0	0	0	0	0	0	0	0
ca6bcd51b27b38d63c27d84ca80dc2f2	0	0	0	0	0	0	0	0	0	0	0	0	0	0	0	0	0	0	0	0	0	0	0	0	0	0	0	0	0	0	0	0	0	0	0	0	0	0	0	0	0	0	96	145	81	68	0	100	82
cb1f7f367e2f9227fdac0a609a84056d	40	39	11	0	15	13	21	0	16	23	0	25	18	0	0	28	44	29	25	18	18	0	0	4	0	13	0	12	4	0	0	4	0	4	6	0	0	0	0	0	0	0	63	69	36	45	108	61	106
cb40c567d250e4c59caed0a5e4b83e59	0	0	0	0	0	0	0	0	0	0	0	0	0	0	0	0	0	0	0	0	0	0	0	0	0	0	0	0	0	0	0	0	0	0	0	0	0	0	0	0	0	0	15	10	8	11	12	0	4
cb5533ccc31a01ef805591a23f5eaa4a	0	0	0	0	0	0	0	0	0	0	0	0	0	0	0	0	0	0	0	0	0	0	0	0	0	0	0	0	0	0	0	0	0	0	0	0	0	0	0	0	0	0	2	3	0	0	0	0	0
cb8b63cc9ebdb1dd6ffc68b1ecaacd42	0	0	0	0	0	0	0	0	0	0	0	0	0	0	0	0	0	0	0	0	0	0	0	0	0	0	0	0	0	0	0	0	0	0	0	0	0	0	0	0	0	0	0	0	0	0	0	0	0
cbba73d02097309b1b5892ea6f023653	0	0	0	8	0	0	0	14	0	0	10	0	0	26	9	0	0	0	0	0	0	0	0	0	0	0	0	0	0	0	8	0	0	0	0	0	7	8	0	5	0	0	0	0	0	0	0	0	38
cc1e9cc7b5d5c955b025d6e85c5bab2d	0	0	0	0	0	0	0	0	0	0	0	0	0	0	0	0	0	0	0	0	0	0	0	0	0	0	0	0	0	0	0	0	0	0	0	0	0	0	0	0	0	0	0	0	0	0	0	0	0
cca7a921f6622f9ca8d00ae4f28f48f4	6	7	0	0	0	0	0	0	0	0	0	0	0	0	0	0	0	0	0	0	0	0	0	0	0	0	0	0	0	0	0	0	0	0	0	0	0	0	0	0	0	0	0	0	0	0	0	0	0
cd83fd2dac4357bdf433a812fe7ce4ac	0	0	0	0	0	0	0	0	0	0	0	0	0	0	0	0	0	0	0	0	0	0	0	0	0	0	0	0	0	0	0	0	0	2	0	0	0	0	0	0	0	0	0	0	0	0	0	0	0
cd9b5d9ccb0e161afb6b69a32410c4c1	0	0	0	0	0	0	0	0	0	0	0	0	0	0	0	0	0	0	0	0	0	11	24	0	0	0	0	0	0	0	0	0	0	0	0	0	0	0	0	0	0	0	0	0	0	0	0	0	0
ce3fe072f378e30f02479a176fc4be1f	33	30	19	4	0	4	3	0	0	0	2	3	0	0	0	0	0	0	0	0	0	7	5	5	5	0	4	4	5	2	4	3	6	3	0	0	0	8	5	6	0	4	22	22	23	29	32	25	29
cf589db02a39ee68414e5eec1de35002	0	0	0	0	0	0	0	0	0	0	0	0	0	0	0	0	0	0	0	0	0	0	0	0	0	0	0	0	0	0	0	0	0	0	0	0	0	0	0	0	0	0	0	2	0	0	0	0	0
cf7bb25bf71df2ce022aea6211363cb7	0	0	0	0	0	0	0	0	0	0	0	0	0	0	0	0	0	0	0	0	0	0	0	0	0	0	0	0	0	0	0	0	0	0	0	0	0	0	0	0	0	0	24	39	0	0	3	0	0
cf86d36a1134de8cd605d4f0f5232c5b	0	0	0	0	0	0	0	0	0	0	0	0	0	0	0	0	0	0	0	0	0	0	0	4	2	8	3	3	0	0	0	0	0	0	0	0	0	10	0	0	0	0	0	0	0	0	0	0	0
d0d5a104884aeaea44d990e44151e9a3	0	0	0	0	0	0	0	0	0	0	0	0	0	0	0	0	0	0	0	0	0	0	0	0	0	0	0	0	0	0	0	0	0	0	0	0	0	0	0	0	0	0	0	0	0	0	0	0	0
d0ec7f2a454ed03efee8ed04dd78614b	0	0	0	0	0	0	0	0	0	0	0	0	0	0	0	0	0	0	0	0	0	0	0	0	0	0	0	0	0	0	0	0	0	0	0	0	0	0	0	0	0	0	99	89	0	0	0	0	0
d1212dc98330e0918e0bb02c7b3f6ef2	9	0	8	0	0	0	0	0	0	0	0	0	0	0	0	0	0	0	0	0	0	0	0	0	0	0	0	0	0	0	0	0	0	0	0	0	0	0	0	0	0	0	0	0	0	0	0	0	0
d14a1d5e5f7cf5a82771f2a3e1449b8d	0	0	0	0	0	0	0	0	0	0	0	0	0	0	0	0	0	0	0	0	0	0	0	0	0	0	0	0	0	0	0	0	0	0	0	0	0	0	0	0	0	0	0	0	0	0	0	0	0
d16d02522b8fa85f4a3ed57c5731584f	0	0	0	0	0	0	0	0	0	0	0	0	0	0	0	0	0	0	0	0	0	0	0	7	0	0	0	0	0	0	0	0	0	0	0	0	0	0	2	0	0	0	0	0	0	0	0	0	0
d1ec11df4c72bdf4bb3ced896f995a46	0	6	6	0	0	0	0	0	0	0	0	0	0	0	0	0	0	0	0	0	0	0	0	0	0	0	0	0	0	0	0	0	0	0	0	0	0	0	0	0	0	0	0	0	0	0	0	0	0
d219327cb63fda2d4319d6b6cf5368a9	2	0	0	0	0	0	0	0	0	0	0	0	0	0	0	0	0	0	0	0	0	0	0	0	0	0	0	0	0	0	0	0	0	0	0	0	0	0	0	0	0	0	0	0	0	0	0	0	0
d24b2d62ecbe6c6d7c00e200b515fc8c	0	0	3	0	0	0	0	0	0	0	0	0	0	0	0	0	0	0	0	0	0	0	0	0	0	0	0	0	0	0	0	0	0	0	0	0	0	0	0	0	0	0	0	0	0	0	0	0	0
d24ff835d731a79fc0db2e2aa9da42bd	0	0	0	0	0	0	0	0	0	0	0	5	0	0	0	0	0	0	0	0	0	0	0	0	0	0	0	0	0	0	0	0	0	0	0	0	0	0	0	0	0	0	0	0	0	0	0	0	0
d397dcbc24ed37706600bab7f8c1497e	0	0	0	0	0	0	0	0	0	0	0	0	0	0	0	0	0	0	0	0	0	0	0	0	0	0	0	0	0	0	4	0	0	0	0	0	0	0	0	0	0	0	0	0	0	0	0	0	0
d3a4d548c946ee0549b3e54b23684b57	0	0	0	0	0	0	0	0	0	0	0	0	0	0	0	0	0	0	0	0	0	0	0	0	0	0	0	0	0	0	0	0	0	0	0	0	0	0	0	0	0	0	0	0	0	0	0	0	0
d3f904c89fe4ebb73b13e028a5574924	0	0	0	0	0	0	0	0	0	0	0	6	0	0	0	0	0	0	0	0	0	0	0	0	0	0	0	0	0	0	0	0	0	0	0	0	0	0	0	0	0	0	0	0	0	0	0	0	0
d429968b3847ca045da6c68b01b68d1f	0	0	5	0	0	0	0	0	0	0	0	0	0	0	0	0	0	0	0	0	0	0	0	4	0	0	0	0	0	0	0	0	0	0	0	0	0	0	0	0	0	0	0	0	0	0	0	0	0
d42ff5ae074d8ae7b783eac352a53d9b	29	0	23	0	0	0	0	0	0	0	0	0	0	0	0	0	0	0	0	0	0	0	0	0	0	0	0	0	0	0	0	0	0	0	0	0	0	0	0	0	0	0	0	0	0	0	0	0	0
d4669f212ebaa4217d7049c411bbbbe0	0	0	0	0	0	0	0	0	0	0	0	0	0	0	0	0	0	0	0	0	0	0	0	0	0	0	0	0	0	4	0	3	0	0	0	0	0	3	0	0	0	0	0	0	0	0	0	0	0
d526ff685bdee658696975cc873ddb8d	0	0	0	0	0	0	0	0	0	0	0	0	0	0	0	0	0	0	0	0	0	0	0	0	0	0	0	0	0	0	0	0	0	0	0	0	0	0	0	0	0	0	0	0	0	0	0	0	0
d539aed3fd0b225136bcdc73c2ffc55c	61	0	42	0	18	16	32	13	18	16	15	13	16	24	23	23	19	35	20	24	9	0	0	0	0	0	0	0	0	0	0	0	0	0	0	0	0	0	0	0	0	0	0	0	0	0	0	0	0
d5b1cc02a0d4acfa529ad426a5dcd8f8	5	3	8	0	0	0	0	0	0	0	0	0	12	7	0	5	4	0	0	0	7	0	0	0	0	0	0	0	0	0	0	0	0	0	0	0	0	0	0	0	3	0	4	0	7	0	8	0	6
d5ba63b01824138740a9b35e6a82d2ac	0	6	0	0	0	0	0	0	0	0	0	0	0	0	0	0	0	0	0	0	0	0	7	0	0	4	12	4	0	0	0	0	0	0	0	0	0	4	0	0	0	0	0	0	9	0	40	0	0
d6a083e461b291fb3cac49181f773bf9	3	0	0	0	0	0	0	0	0	0	0	0	0	0	0	0	0	0	0	0	0	0	0	0	0	0	0	0	0	0	0	0	0	0	0	0	0	0	0	0	0	0	0	0	0	0	0	0	0
d6e939650d03e58c8d455a8b5339a81e	30	8	13	0	0	0	0	0	0	0	0	0	7	0	0	0	0	18	0	9	0	0	20	0	0	35	0	0	24	0	0	0	11	0	0	0	0	38	20	0	13	14	0	14	14	13	23	0	13
d77c05191c94a75ae6296bef7d581e89	0	0	0	0	0	0	0	0	0	0	0	0	0	0	0	0	0	0	0	0	0	0	0	0	0	0	0	0	0	0	0	0	0	0	0	0	0	0	0	0	0	0	0	0	0	0	0	0	0
d782c14064048e32bac292d4bfa9516d	51	14	24	0	0	0	12	0	0	0	0	7	0	0	0	0	12	9	0	0	0	0	0	0	0	0	0	0	0	0	0	0	0	0	0	0	0	0	0	0	0	0	0	21	0	0	13	0	8
d7b7d946652a4d428622a2ac9ee55b29	0	0	0	0	0	0	0	0	0	0	0	0	0	0	0	0	0	0	0	0	0	0	0	0	1	1	0	0	0	0	1	0	0	0	0	0	0	0	0	0	1	0	1	0	0	0	0	3	0
d7df91c0a9354c5b73ddf9b28799ae43	0	0	0	0	0	0	0	0	0	0	0	0	0	0	0	0	0	0	0	0	0	6	0	0	0	0	0	0	0	0	0	0	0	0	0	0	0	0	0	0	0	0	0	0	0	0	0	6	0
d7f2158a74590fac433054eb29c990f8	0	0	0	0	0	0	0	0	0	0	0	0	0	0	0	0	0	0	0	0	0	0	0	0	0	0	0	0	0	0	0	0	0	0	0	0	0	0	0	0	0	0	52	43	0	50	87	25	21
d83b69fa84ea9e759f449ac1bafecc66	0	0	0	0	0	0	0	0	0	0	0	0	0	0	0	0	0	0	0	0	0	0	0	0	0	0	0	0	0	0	0	0	0	0	0	0	0	0	0	0	0	0	0	0	0	0	0	0	0
d8576f9505c18427657e636974dd503e	0	0	0	0	0	0	0	0	0	0	0	0	0	0	0	0	0	0	0	0	0	0	0	0	0	0	0	0	0	0	0	0	0	0	0	0	0	0	0	0	0	0	0	2	0	0	0	0	0
d8c2b726b8e5c363f89f7b67f925dc6d	18	12	13	0	0	0	0	0	0	0	0	0	5	0	0	0	0	0	0	0	0	0	0	0	0	0	0	0	0	0	0	0	0	0	0	0	0	0	0	0	0	0	0	0	0	0	0	0	0
d8cd306348b2b0395fbeb54d6440ccef	0	0	0	0	0	0	0	0	0	0	0	0	0	0	0	0	0	0	0	0	0	0	0	0	0	0	0	0	0	0	0	0	0	0	0	0	0	0	0	0	0	0	0	0	0	0	0	0	0
d8ecdc9b8fc5c3b976429c04c5cb90a5	49	46	35	30	0	22	32	10	0	28	23	26	0	0	0	0	19	25	0	0	0	25	23	25	0	16	0	16	0	0	0	0	19	0	0	0	0	0	13	0	0	0	0	31	0	0	0	22	0
d8f388fe7972bc6336704f6bcc3f2abd	0	0	0	0	0	0	0	0	0	0	0	0	0	0	0	0	0	0	0	0	0	2	0	0	0	0	0	0	0	0	0	0	0	0	0	0	0	0	0	0	0	0	0	0	0	0	0	0	0
d92a0884bfe4269af1f67b778b5f1c9d	0	0	0	0	0	0	0	0	0	0	0	0	0	0	0	0	0	0	0	0	0	0	0	0	0	0	0	0	0	0	0	0	0	0	0	0	0	0	0	0	0	0	0	0	0	0	0	0	0
d932631a34b5b5cb04d2bb0d6c0637a7	0	0	0	0	0	0	0	0	0	0	0	0	0	0	0	0	0	0	0	0	0	0	0	0	0	0	0	0	0	0	0	0	0	0	0	0	0	0	0	0	0	0	0	0	0	0	0	0	0
d99ea2afa59b049f463d9626672f889a	19	0	9	0	0	0	18	0	0	8	0	0	15	12	0	0	9	19	0	0	9	0	0	0	0	0	0	0	0	0	0	0	0	0	0	0	0	0	0	0	0	0	11	0	0	7	10	16	6
d9a1bb34e7edc1a2865adb3763c04ded	0	0	0	0	0	0	0	0	0	0	0	0	0	0	0	0	0	0	0	0	0	0	0	0	0	0	0	0	0	0	0	0	0	0	0	0	0	0	0	0	0	0	0	0	0	0	0	0	0
d9d8f05151b1451c7e39703b742b3ee8	11	0	10	0	0	0	0	0	0	0	0	0	2	0	0	2	0	0	0	0	0	40	29	36	7	6	16	9	18	15	12	0	0	5	0	0	11	18	8	13	13	11	11	30	16	20	25	12	23
da0743ad03d541244793655fd973d050	22	24	26	0	15	0	0	0	0	0	0	0	12	0	0	0	0	0	0	0	0	0	0	0	0	0	0	0	0	17	0	0	0	0	0	0	14	0	0	0	0	0	0	18	0	19	23	15	16
da9fa445e941ac0a0121dd81c5722ae0	0	0	0	0	0	0	0	0	0	0	0	0	0	0	0	0	0	0	0	0	0	0	0	0	0	0	0	0	0	0	0	0	0	0	0	0	0	0	0	0	0	0	0	0	0	0	0	0	0
db4b245323ecf07bc08b3c41c8e8eca2	30	27	16	0	0	0	15	10	12	13	0	10	26	17	17	13	12	13	17	14	16	12	10	7	0	17	8	0	11	0	16	10	0	0	0	0	0	9	0	0	6	0	44	75	50	36	49	54	50
db52e52817fb4ac254327a11323bb039	5	7	4	0	0	0	0	0	0	0	0	0	0	0	0	0	0	0	0	0	0	3	0	3	0	0	0	0	0	0	2	0	0	0	0	0	0	0	0	0	0	0	12	14	0	4	2	5	3
db9a7025c9bb8ce9ab55c8ebc44f5425	13	0	0	0	0	0	0	0	0	0	0	0	0	0	0	0	0	0	0	0	0	0	0	0	0	0	0	0	0	0	0	0	0	0	0	0	0	0	0	0	0	0	0	0	0	0	0	0	0
db9b0c81cf17d6212e2047449db64965	0	0	0	0	0	0	0	0	0	0	0	0	0	0	0	0	0	0	0	0	0	0	2	0	0	0	2	0	2	0	0	0	0	0	0	0	0	0	0	0	0	0	0	0	0	0	0	0	0
dbf7ae9cd384b9a176058accdfaa47b4	0	0	0	0	0	0	0	0	0	0	0	0	0	0	0	0	0	0	0	0	0	0	0	0	0	0	0	0	0	0	0	0	0	0	0	0	0	0	0	0	0	0	2	2	0	0	0	0	0
dbf93a0585dca46f3971117da832b16c	0	0	0	0	0	0	0	0	0	0	0	0	0	0	0	0	0	0	0	0	0	0	0	0	0	0	0	0	0	0	0	0	0	0	0	0	0	0	0	0	0	0	0	0	0	0	0	0	0
dc306d09a9617f7deebdc08ac215e18f	0	0	0	0	0	0	0	0	0	0	0	0	0	0	0	0	0	0	0	0	0	0	0	0	0	0	0	0	0	0	0	0	0	0	0	0	0	0	0	0	0	0	0	0	0	0	0	0	0
dc8676ef3efba301aff11fd0fef82dcb	0	0	0	0	0	0	0	0	0	0	0	0	0	0	0	0	0	0	0	0	0	0	0	0	0	0	0	0	0	0	0	0	0	0	0	0	0	0	0	0	0	0	0	0	0	0	0	0	0
dc8f1e038f4731421983e5da73775f69	0	0	0	0	0	0	0	0	0	0	0	0	0	0	0	0	0	0	0	0	0	0	0	0	0	0	0	0	0	0	0	0	0	0	0	0	0	0	0	0	0	0	0	0	0	0	0	0	0
dcb6eb8c68eb605b48c13fdf58ada86e	21	12	11	0	0	0	0	0	0	0	0	0	0	0	0	0	0	0	0	0	0	9	4	8	0	0	0	0	0	0	0	0	0	0	0	0	0	0	0	0	0	0	6	8	0	5	3	0	2
dd7ac15fbe57dbf389745fd0d25eeaa0	0	0	0	0	0	0	0	0	0	0	0	0	0	0	0	0	0	0	0	0	0	0	0	0	0	0	0	0	0	0	0	0	0	0	0	0	0	0	0	0	0	0	0	0	0	0	0	0	0
dd9996e88a9fd0fd703899af44e3c9d5	25	0	12	0	0	0	26	13	0	23	0	12	45	31	21	36	38	34	20	27	26	0	0	0	12	19	25	9	8	13	0	0	0	0	15	0	0	22	0	0	13	0	12	12	33	0	15	22	37
dddb5228c378515cb47912dc9248e4b0	25	9	12	11	0	0	11	9	0	0	0	0	0	0	0	0	7	0	0	0	0	22	29	16	22	25	27	34	18	25	27	24	26	18	21	0	18	23	15	18	28	23	34	30	43	26	43	30	50
ddeaca244c8eaee32c107b5eac0e595e	0	0	0	0	0	0	0	0	0	0	0	0	0	0	0	0	0	0	0	0	0	0	0	0	0	0	0	0	0	0	0	0	0	0	0	0	0	0	0	0	0	0	0	0	0	0	0	0	0
de012db41bdf99897da0ad423bed783f	0	0	0	0	0	0	0	0	0	0	0	0	0	0	0	0	0	0	0	0	0	0	0	0	0	0	0	0	0	0	0	0	0	0	0	0	0	0	0	0	0	0	0	0	0	0	0	0	0
de724117b0d0f4973cc5f061a5afcd12	0	0	0	0	0	0	0	0	0	0	0	0	0	0	0	0	0	0	0	0	0	0	0	0	0	0	0	0	0	0	0	5	0	0	0	0	0	0	0	0	0	0	0	0	0	0	0	0	0
df338230664abb1f1b523cb04bbfe9b3	0	0	0	0	0	0	0	0	0	0	0	0	0	0	0	0	0	0	0	0	0	6	0	0	0	0	0	0	4	0	5	5	0	0	0	3	0	8	0	0	6	3	0	0	0	0	13	6	4
df8e58955d57eb795445f284cdf0031d	0	0	0	0	0	0	0	0	0	0	0	0	0	0	0	0	0	0	0	0	0	0	0	0	0	0	0	0	0	0	0	0	0	0	0	0	0	0	0	0	0	0	26	18	0	0	0	0	8
dfbac64914b0673c00f4e83c3ab90cc6	54	26	13	0	0	10	14	9	8	0	4	8	12	15	8	0	20	7	0	0	16	56	72	37	67	150	116	68	78	78	88	75	74	23	21	15	26	87	17	20	37	31	52	96	122	32	116	83	58
e017011906ae35e5c63683959dedfd13	0	0	0	0	0	0	0	0	0	0	0	0	0	0	0	0	0	0	0	0	0	12	14	17	11	31	30	24	21	14	13	22	20	14	30	24	22	23	22	15	27	27	0	0	0	0	0	0	0
e175bfc5eb4771a505231b2b8b5ecf54	0	0	0	0	0	0	0	0	0	0	0	0	0	0	0	0	0	0	0	0	0	0	0	0	0	0	0	0	0	0	0	0	0	0	0	0	0	0	0	0	0	0	0	0	0	0	0	0	0
e1c425060dbc7502a304f86162c5e0ec	0	0	0	0	0	0	0	0	0	0	0	0	0	0	0	0	0	0	0	0	0	0	0	0	0	0	0	0	0	0	0	0	0	0	0	0	0	0	0	0	0	0	0	0	0	0	0	0	0
e1c8bda1c43800f0a4d6570524fc0bc9	0	0	0	0	0	0	0	0	0	0	0	0	0	0	0	0	0	0	0	0	0	0	3	5	0	0	0	0	0	0	0	0	0	0	0	0	4	0	0	6	0	0	0	0	0	0	0	0	0
e1da6cb0c7f09db7a2eab1e560852b22	8	8	0	0	0	0	0	0	0	0	0	0	0	0	0	0	0	0	0	0	0	0	0	0	0	0	0	0	0	0	0	0	0	0	0	0	0	0	0	0	0	0	0	0	0	0	0	0	0
e1f8f2481347a69ad4a25f4b5c462709	0	0	0	0	0	0	0	0	0	0	0	0	0	0	0	0	0	0	0	0	0	0	0	0	0	0	0	0	0	0	0	0	0	0	0	0	0	0	0	0	0	0	0	0	0	0	0	0	0
e1ff4f2cb42beed30536a27d05eca8dd	17	13	13	0	0	0	2	0	0	0	0	0	6	0	0	4	8	7	2	4	0	6	4	2	0	0	0	0	0	0	6	0	0	2	0	0	0	2	0	0	0	0	0	0	7	0	0	6	5
e23ef52862036b6b169219d730488013	0	0	0	0	0	0	0	0	0	0	0	0	0	0	0	0	0	0	0	0	0	0	0	0	0	0	0	0	0	0	0	0	0	0	0	0	0	0	0	6	0	0	0	0	0	0	0	0	0
e2683ee548093ae72b14af486495ce23	0	0	0	0	0	0	0	0	0	0	0	0	0	0	0	0	0	0	0	0	0	0	0	0	0	0	0	0	0	0	0	0	0	0	0	0	0	0	0	0	0	0	0	0	0	0	0	0	0
e2bf43787d65d9838d2a1747e6937878	0	0	0	0	0	0	0	0	0	0	0	0	0	0	0	0	0	0	0	0	0	0	0	0	0	0	0	0	0	0	0	0	0	0	0	0	0	0	0	0	0	0	0	0	0	0	0	0	0
e2f7c93ef6f898a87ce05ddb6c756686	6	6	0	0	0	0	0	0	0	0	0	0	0	0	0	0	0	0	0	0	0	0	0	0	0	0	0	0	0	0	0	0	0	0	0	0	0	0	0	0	0	0	0	0	0	0	0	0	0
e320ad0389e6bb7502b6f783bbb2dc1a	0	0	0	0	0	0	0	0	0	0	0	0	0	0	0	0	0	0	0	0	0	0	0	0	0	0	0	0	0	0	0	0	0	0	0	0	0	0	0	0	0	0	0	0	0	0	0	0	0
e332c6b0be70d9d57b2d4b0914c4241a	0	0	0	0	0	0	0	0	0	0	0	0	0	0	0	0	0	0	0	0	0	0	0	0	0	0	0	0	0	0	0	0	0	0	0	0	0	0	0	0	0	0	0	0	0	0	0	0	0
e33d3823f53b40e82025e619c8ba0316	0	0	0	0	0	0	0	0	0	0	0	0	0	0	0	0	0	0	0	0	0	67	71	41	33	95	89	97	56	52	65	86	78	45	110	42	45	71	43	46	71	35	0	0	0	0	0	0	0
e353645c939342df90755c65eb0090d3	4	0	0	0	0	0	0	0	0	0	0	0	0	0	0	0	0	0	0	0	0	0	0	0	0	0	0	0	0	0	0	0	0	0	0	0	0	0	0	0	0	0	0	0	0	0	0	0	0
e40c6db59d9e1ebfeb07d3b8014d399c	0	0	0	0	0	0	0	0	0	0	0	0	0	0	0	0	0	0	0	0	0	0	0	5	0	0	0	0	0	0	0	0	0	0	0	0	0	0	0	0	0	0	0	0	0	0	0	0	0
e427565e83c73b6514403ef63f412dbb	15	9	8	0	0	0	0	0	0	0	0	0	0	0	0	0	0	0	0	0	0	0	0	0	0	0	0	0	0	0	0	0	0	0	0	0	0	0	0	0	0	0	0	0	0	0	0	0	0
e484501c0f5a842a58454b9f6ab19fe4	0	0	0	0	0	0	0	0	0	0	0	0	0	0	0	0	0	0	0	0	0	0	0	0	0	0	0	0	0	0	0	0	0	0	0	0	0	0	0	0	0	0	0	0	0	0	0	0	0
e4b861735d0c95f2175b865c5622d929	0	0	0	0	0	0	0	0	0	0	0	0	0	0	8	0	0	0	0	0	0	0	0	0	0	0	0	0	0	0	0	0	0	0	0	0	0	0	0	0	0	0	0	0	0	0	0	0	0
e4d7905176776a075914764831f79b18	33	41	21	2	0	0	5	4	0	4	0	0	0	0	0	0	0	0	0	0	0	9	11	8	0	0	0	0	4	0	4	0	0	0	0	0	0	0	0	0	0	0	177	160	29	25	44	30	20
e4e2a309a739468829c88e5471fe1713	0	0	0	0	0	0	0	0	0	0	0	0	0	0	0	0	0	0	3	0	0	0	0	0	0	0	0	0	0	0	0	0	0	0	0	0	0	0	0	0	0	0	0	0	0	0	0	0	0
e500f0339b7892deee341511a120a36a	0	0	0	0	0	3	0	0	0	0	0	0	0	0	0	0	0	0	0	0	0	0	0	0	0	0	0	0	0	0	0	0	0	0	0	0	0	0	0	0	0	0	5	0	0	0	0	0	0
e5417c9544c6b8ade4ca3e333b8e9249	10	11	14	0	0	0	2	0	0	0	0	4	0	17	0	8	12	10	5	7	0	13	9	8	4	2	4	7	10	0	10	6	0	5	10	6	16	17	11	11	14	3	0	13	14	7	29	13	22
e58080c0c6e8bd75fb3e7209da37d460	65	37	52	10	0	0	0	14	9	0	0	0	0	0	0	0	0	0	0	0	0	0	0	0	0	0	0	0	0	0	0	0	0	0	0	0	0	0	0	0	0	0	0	0	0	0	0	0	0
e676e30df88fa253b3d67d8e2655ccf9	0	0	0	0	0	0	0	0	0	0	0	0	0	0	0	0	0	0	0	0	0	3	0	0	0	0	0	0	0	0	0	0	0	0	0	0	0	0	0	0	0	0	0	0	0	0	0	0	0
e698e0f03ef1301feb99ce85646c21fa	2	0	0	0	0	0	0	0	0	0	0	0	0	0	0	0	0	0	0	0	0	0	0	0	0	0	0	0	0	0	0	0	0	0	0	0	0	0	0	0	0	0	0	0	0	0	4	2	0
e69b44c95f09ce0118ee4ca15224bd31	0	0	0	0	0	0	0	0	0	0	0	0	0	0	0	0	0	0	0	0	0	0	0	0	0	0	0	0	0	0	0	0	0	0	0	0	0	0	0	0	0	0	20	23	18	10	17	0	7
e6ddd1f6ce622c5526a14bc5cdc0a5fd	157	119	105	31	17	15	49	33	20	41	23	13	21	23	13	0	21	29	17	17	23	20	14	0	13	13	9	15	7	14	17	0	19	11	0	9	12	7	10	0	18	12	233	284	126	78	132	121	146
e727d1e8902101b39acb97fec005e08f	0	0	0	0	0	0	0	0	0	0	0	0	0	0	0	0	0	0	0	0	0	0	0	0	0	0	0	0	4	0	0	0	0	0	0	0	0	0	0	0	0	0	0	0	0	0	0	0	0
e738c2f96faedbf9aec5785c30b08924	0	0	0	0	0	0	0	0	0	0	0	0	0	0	0	0	0	0	0	0	0	0	0	0	0	0	0	0	0	0	0	0	0	0	0	0	0	0	0	0	0	0	0	0	0	0	0	0	0
e7618e098bd068f84e74ddb28e373cc0	9	0	0	0	0	0	0	0	0	0	0	0	0	0	0	0	0	0	0	0	0	0	0	0	0	0	0	0	0	0	0	0	0	0	0	0	0	0	0	0	0	0	0	0	0	0	0	0	0
e77a1e9caed761e50935a74dea3a1b66	44	19	29	0	0	0	0	0	0	0	0	0	0	0	0	0	0	0	0	0	16	0	0	0	0	0	0	0	0	0	0	0	0	0	0	0	0	0	0	0	0	0	20	24	0	0	22	0	0
e77b5d56facaf1dec4cf0074e4cb8398	0	0	0	0	0	0	0	0	0	0	0	0	0	0	0	0	0	0	0	0	0	0	0	0	0	0	0	0	0	0	0	0	0	0	0	0	0	4	0	0	0	0	0	0	0	0	0	0	0
e7e47d67ef6184fc04aae0f0ae87c5ea	0	0	0	0	0	0	0	0	0	0	0	0	0	0	0	0	0	0	0	0	0	0	0	0	0	57	9	9	10	0	24	0	15	0	15	9	21	67	0	9	0	9	0	0	13	0	26	18	17
e815b4dacdb67bbeafe9e9df4d196b4e	0	0	0	0	0	0	0	0	0	0	0	0	0	0	0	0	0	0	0	0	0	0	0	4	0	0	0	0	0	0	0	0	0	0	0	0	0	0	0	0	0	0	22	37	0	0	0	0	0
e83666c98a00c69e3cb027043c19ce40	30	12	12	0	0	0	0	0	0	0	0	0	0	0	0	0	0	0	0	0	0	3	7	5	0	0	0	0	0	3	0	0	0	0	0	0	0	0	0	0	0	0	8	11	0	0	0	0	3
e89230e06d80b75ce1f1651bfc85c107	0	0	0	0	0	0	0	0	0	0	0	0	0	0	0	0	0	0	0	0	0	0	0	0	0	0	0	0	0	0	0	0	0	0	0	0	0	0	0	0	0	0	45	127	96	80	158	67	101
e8d2de6b1a319dcf6dd7c956d3363c8e	0	0	0	0	0	0	0	0	0	0	0	0	0	0	0	0	0	0	0	0	0	0	0	0	0	0	0	0	0	0	0	0	0	0	0	0	0	0	0	0	0	0	0	0	0	0	0	0	0
e93c85f4986d9e590981cf2d4611b75c	0	0	0	0	0	0	0	0	0	0	0	0	0	0	0	0	0	0	0	0	0	0	0	0	0	0	0	0	0	0	0	0	0	0	0	0	0	0	0	0	0	0	0	0	0	0	0	0	0
e94c43a6a4852fa204461351fbaaa24a	172	101	107	0	0	0	28	0	0	20	0	0	19	18	0	0	0	0	0	0	0	0	0	0	0	0	0	0	0	0	0	0	0	0	0	0	0	0	0	0	0	0	1132	1369	1008	1012	1846	1128	1334
e95544c898a5bdb5ca8db336cf2034ca	0	0	2	0	0	0	0	0	0	0	0	0	0	0	0	0	0	0	0	0	0	0	0	0	0	0	0	0	0	0	0	0	0	0	0	0	0	0	0	0	0	0	0	0	0	0	0	0	0
e971959883cb9c7f04911ab48b6bd1a3	0	0	0	0	0	0	0	0	0	0	0	0	0	0	0	0	0	0	0	0	0	0	2	0	0	0	0	0	0	0	0	0	0	0	0	0	0	0	0	0	0	0	0	0	0	0	0	0	0
e9d747c7d03e85b4045337fac3f6e128	0	0	0	0	0	0	0	0	0	0	0	0	0	0	0	0	0	0	0	0	0	0	2	0	0	0	0	0	0	0	0	0	0	0	0	0	0	0	0	0	0	0	0	0	0	0	0	0	0
e9e40945b6ea0ad3b0b78f3e2b5a8368	11	7	8	0	0	0	0	0	0	0	0	0	0	0	0	0	0	0	3	0	0	0	0	0	0	0	0	0	0	0	0	0	0	0	0	0	0	0	0	0	0	0	51	63	28	21	31	26	20
ea18a8e29bf1f71654862732aedd227c	4	0	0	0	0	0	0	0	0	0	0	0	0	0	0	0	0	0	0	0	0	0	0	0	0	0	0	0	0	0	0	0	0	0	0	0	0	0	0	0	0	0	0	0	0	0	0	0	0
ea702f7b99ff51ce26745ff69c558639	0	0	0	0	0	0	0	0	0	0	0	0	0	0	0	0	0	0	0	0	0	0	0	0	0	0	0	0	0	0	0	0	0	0	0	0	0	0	0	0	0	0	0	0	0	0	0	0	0
ea85720d3f67be227d1b24fe614a3f24	21	15	0	0	0	0	0	0	0	0	0	0	0	0	0	0	0	0	0	0	0	0	0	0	0	0	0	0	0	0	0	0	0	0	0	0	0	0	0	0	0	0	0	0	0	0	0	0	0
eb80b654bdc0095f54b035a7d62a538b	0	0	0	0	0	0	0	0	0	0	0	0	0	0	0	0	0	0	0	0	0	22	11	15	13	6	0	11	8	9	8	8	11	19	20	24	22	16	38	28	28	13	0	0	0	0	0	0	0
eb9221f25bc09f635c1c886719cb84f9	0	0	0	0	0	0	0	0	0	0	2	0	0	0	0	0	0	0	0	0	0	0	0	0	0	0	0	0	0	0	0	0	0	0	0	0	0	0	0	0	0	0	0	0	0	0	0	0	0
eba3fa44fa1cec1753b97df1e48c4123	0	0	0	0	0	0	0	0	0	0	0	0	0	0	0	0	0	0	0	0	0	0	0	0	0	0	0	0	0	0	0	0	0	0	0	0	0	0	0	0	0	0	0	0	0	0	0	0	0
ebde3e9fd49fb3eec9c9005732564dd1	0	0	0	0	0	3	0	0	0	0	0	0	0	0	0	0	0	0	0	0	0	0	4	0	0	0	0	0	0	0	0	0	0	0	0	0	0	0	0	0	0	0	0	0	0	0	0	0	0
ebe348e314ec5f1b9dcfb0649f6f416d	19	4	6	0	3	4	3	6	0	3	0	3	5	0	0	0	4	0	0	0	3	0	0	0	0	0	0	0	0	0	0	0	0	0	0	0	0	0	0	0	0	0	0	0	2	3	0	0	4
ec4ae6fb42be2771f4efbde8c024a282	0	0	0	0	0	0	0	0	0	0	0	0	0	0	0	0	0	0	0	0	0	0	0	0	0	0	0	0	0	0	0	0	0	0	0	0	0	0	0	0	0	0	0	0	0	0	0	0	0
ec716420b2bb28ff5cfc5b19edbe2dfa	0	0	0	0	0	0	0	0	0	0	0	0	0	0	0	0	0	0	0	0	0	0	0	0	0	0	0	0	0	0	0	0	0	0	0	0	0	0	0	0	0	0	0	0	0	0	0	0	0
ec819e878e0ffa393acccca4bd2e4f83	0	7	0	0	0	0	0	0	0	0	0	0	0	0	0	0	0	0	0	0	0	0	0	0	0	0	0	0	0	0	0	0	0	0	0	0	0	0	0	0	0	0	0	0	0	0	0	0	0
ecafd3c57116f95d11c90276b93ace78	0	0	0	0	0	0	0	0	0	0	0	0	0	0	0	0	0	0	0	0	0	0	0	0	0	0	0	0	0	4	2	0	0	0	0	0	0	0	0	0	0	0	0	0	0	0	0	0	0
eccd94516bcf7b060fd4006bf9e7dc45	0	0	0	0	0	0	0	0	0	0	0	0	0	0	0	0	0	0	0	0	0	0	0	0	0	0	0	0	0	0	0	0	0	0	0	0	0	0	0	0	0	0	0	0	0	0	0	0	0
ecd15dda0e78f008a0bb75d9c88ffe29	0	0	0	0	0	0	0	0	0	0	0	0	0	0	0	0	0	0	0	0	0	0	0	0	0	0	3	0	0	0	0	0	0	0	0	0	0	0	2	0	0	0	0	0	0	0	0	0	0
ed5d5180bd0d6d0a797c2e78525db9ad	0	0	0	0	0	0	0	0	0	0	0	0	0	0	0	0	0	0	0	0	0	0	0	0	0	0	0	0	0	0	0	0	0	0	0	0	0	0	0	0	0	0	0	7	0	4	0	0	0
ed8321e5a34ce5d06dac4c8a70eda047	58	31	26	0	0	0	0	0	0	0	0	0	0	0	0	0	0	0	0	0	0	0	0	0	0	0	0	0	0	0	0	0	0	0	0	0	0	0	0	0	0	0	0	0	0	0	0	0	0
edca4627eed254146a832c6a4011f130	0	0	0	0	0	0	0	0	0	0	0	0	0	0	0	0	0	0	0	0	0	0	0	0	0	0	0	0	0	0	0	0	0	0	0	0	0	0	0	0	0	0	0	0	0	0	0	0	0
ee15626584fc953b76bde47fc21c2a36	0	0	0	0	0	0	0	0	0	0	0	0	0	0	0	0	0	0	0	0	0	0	0	0	0	0	0	0	0	0	0	0	0	0	0	0	0	0	0	0	0	0	6	12	0	0	0	0	0
eeaa391bef10d169d35ec735ec5eebff	0	0	0	0	0	0	0	0	0	0	0	0	0	0	0	0	0	0	0	0	0	0	0	0	0	0	0	0	0	0	0	0	0	0	0	0	0	0	0	0	0	0	0	0	0	0	0	0	0
eed5a6220df8e216053902356297ea8a	0	0	0	0	0	0	0	0	0	0	0	0	0	0	0	0	0	0	0	0	0	0	0	0	0	0	0	0	0	0	0	0	0	0	0	0	0	0	0	0	0	0	0	0	0	0	0	0	0
eee744d1c1e1f23736151eca9f53066d	0	0	0	0	0	0	0	0	0	0	0	0	0	0	0	0	0	0	0	0	0	0	0	2	0	0	0	0	0	0	0	0	0	0	0	0	0	0	0	0	0	0	0	0	0	0	0	0	0
ef04494de44f4f7489ba0338581a9e4c	0	0	0	0	0	0	0	0	0	0	0	0	0	0	0	0	0	0	0	0	0	0	0	0	0	0	0	0	0	0	0	0	0	0	0	0	0	0	0	0	0	0	0	0	0	0	0	0	0
ef1e02c53820508661c0b5477d26aab1	0	0	0	0	0	0	0	0	0	0	0	0	0	0	0	0	0	0	0	0	0	0	0	0	0	0	0	0	0	0	0	0	0	0	0	0	0	0	0	0	0	0	0	0	0	0	0	0	0
ef74909c534e2be7f79810c6b5bbc3ab	0	0	0	0	0	0	0	0	0	0	0	0	0	0	0	0	0	0	0	0	0	0	0	0	0	0	0	0	0	0	0	0	0	0	0	0	0	0	0	0	0	0	0	0	0	0	0	0	0
ef7be219a2cabcd00282b91bbf1fa598	0	0	0	0	0	0	0	0	0	0	0	0	0	0	0	0	0	0	0	0	0	0	0	0	0	0	0	0	0	0	0	0	0	0	0	0	0	0	0	0	0	0	25	23	0	6	13	0	0
f0064d1e6eb7b2409028cb2974743158	9	0	0	0	0	0	0	0	0	0	0	0	0	0	0	0	0	0	0	0	0	0	0	0	0	0	0	0	0	0	0	0	0	0	0	0	0	0	0	0	0	0	0	0	0	0	0	0	0
f038bc1f69f88f1cdb3660a6b3930b14	19	0	7	0	0	0	0	0	0	0	0	0	0	0	0	0	0	0	0	0	0	0	0	0	0	5	0	0	0	0	0	0	0	0	0	0	0	0	0	0	0	0	0	0	0	0	0	0	0
f087caa5493fc4ac0c65663dc552e73d	0	0	0	0	0	0	0	0	0	0	0	0	0	0	0	0	0	0	0	0	0	0	0	0	0	0	0	0	0	0	0	0	0	0	0	0	0	0	0	0	0	8	0	0	0	0	0	0	0
f0f8d59f1862b03937e3aadfa3163830	0	0	0	0	0	0	0	0	0	0	0	0	0	0	0	0	0	0	0	0	0	4	0	0	0	0	0	0	0	0	0	0	0	0	0	0	0	0	0	0	0	0	0	7	0	0	5	4	0
f18bd460369357941db28fb3036552fd	0	0	0	0	0	0	0	0	0	0	0	0	0	0	0	0	0	0	0	0	0	18	11	8	5	4	4	4	0	0	4	2	0	0	0	2	0	0	2	5	0	0	0	0	0	0	0	0	0
f1924dae3760d59e882ff0622e3a0ebf	0	0	0	0	0	0	0	0	0	0	0	0	0	0	0	0	0	0	0	0	0	6	0	6	0	0	7	8	0	10	0	7	3	0	8	0	0	0	6	0	4	0	0	0	0	0	0	0	0
f1a2d046e4208ba026f026053e38fb83	0	0	0	0	0	0	0	0	0	0	0	0	0	0	0	0	0	0	0	0	0	0	0	0	0	0	0	0	0	0	0	0	0	0	0	0	0	0	0	0	0	0	0	0	0	0	0	0	0
f1d387cb0cca4e2a5ee57731f768e2f8	8	0	0	0	0	0	0	0	0	0	0	0	0	0	0	0	0	0	0	0	0	4	0	6	0	0	0	0	4	7	0	0	5	2	0	0	0	0	5	0	0	0	0	0	0	0	0	0	0
f2227b68f59daa96a71c98e3f859f19b	22	18	21	0	0	0	0	0	3	0	0	0	0	0	0	0	0	0	0	0	0	8	6	6	2	0	2	0	0	0	4	4	3	0	0	0	0	0	0	0	0	0	0	4	0	0	0	0	0
f2241b627305d5c688a5d34c9abc2a5d	9	3	0	0	0	0	0	0	0	0	0	0	0	0	0	0	0	0	0	0	0	23	16	0	0	0	11	14	9	0	0	6	8	0	0	0	4	6	0	0	5	4	0	0	0	3	9	0	0
f23157465a708f759e8239198447aca3	18	4	0	0	0	0	0	0	0	0	0	0	0	0	0	0	0	0	0	0	0	29	18	14	17	27	16	27	12	14	22	13	15	0	10	5	0	0	10	0	0	5	0	0	0	0	6	0	0
f2341a27d19717deb73d4879674d986d	0	0	0	0	0	0	0	0	0	0	0	0	0	0	0	0	0	0	0	0	0	0	0	0	0	0	0	0	0	0	0	0	0	0	0	0	0	0	0	0	0	0	0	0	0	0	0	0	0
f23505a5c004add64a3a0f99510dd3a5	62	35	22	7	0	8	0	9	8	0	0	10	0	3	0	0	6	6	0	0	6	0	9	0	5	0	0	0	0	0	0	0	0	0	0	0	0	0	0	0	0	0	27	25	0	12	7	6	12
f25c311d509defd7545b0a037d391d64	0	0	0	0	0	0	0	0	0	0	0	0	0	0	0	0	0	0	0	0	0	0	0	0	0	0	0	0	0	0	0	0	0	0	0	0	0	0	0	0	0	0	0	0	0	0	0	0	0
f2d71e9e40e4599d6b740180f2a0b509	0	0	0	0	0	0	0	0	0	0	0	0	0	0	0	0	0	0	0	0	0	0	0	0	0	0	0	0	0	0	0	0	0	0	0	0	0	0	0	0	0	0	0	0	0	0	0	0	0
f32a0ed8c3f58c8a84b5ae0dba56f1e0	0	0	0	0	0	0	0	0	0	0	0	0	0	0	0	0	0	0	0	0	0	0	0	0	0	0	0	0	0	0	0	0	0	0	0	0	0	0	0	0	0	0	0	0	0	0	0	0	0
f35c0a576bb1ab3577191cb12352c249	135	44	82	76	66	76	184	89	104	219	53	84	446	384	238	365	411	428	192	311	310	157	90	81	381	778	923	498	484	622	573	342	345	374	688	288	409	700	584	458	883	472	119	196	308	120	195	160	183
f35e22bbc30a072caa6b6f67fb160027	145	103	100	93	71	80	266	79	87	120	53	91	375	430	235	259	269	450	134	242	219	107	78	60	104	164	176	137	146	190	172	152	129	121	194	60	112	186	153	101	227	113	110	137	247	97	189	185	181
f37d859012d886786167e5e86393537e	0	0	0	0	0	0	0	0	0	0	0	0	0	0	0	0	0	0	0	0	0	0	0	0	0	0	0	0	0	0	0	0	0	0	0	0	0	0	0	0	2	0	0	0	0	0	0	0	0
f3824e8252ec821a8987a6204904ec5f	0	0	0	0	0	0	0	0	0	0	0	0	0	0	0	0	0	0	0	0	0	9	0	0	0	0	0	0	0	0	0	0	0	0	0	0	0	0	0	0	0	0	0	0	0	0	0	0	0
f3867ccb9f5b0fc240dc553918bc18fd	0	0	0	0	0	0	0	0	0	0	0	0	0	0	0	0	0	0	0	0	0	0	0	0	0	0	0	0	0	0	0	0	0	0	0	0	0	0	0	0	0	0	0	0	0	0	0	0	0
f391ecd74c714a32e026f47477ad7c47	0	0	0	0	0	0	0	0	0	0	0	0	0	0	0	0	0	0	0	0	0	0	0	0	0	0	0	0	0	0	0	0	0	0	0	0	0	0	0	0	0	0	0	0	0	0	0	0	0
f39351c86593ce6653ab1ff7b6d83055	0	2	0	0	0	0	0	0	0	0	0	0	0	0	0	0	0	0	0	0	0	0	0	0	0	0	0	0	0	0	0	0	0	0	0	0	0	0	0	0	0	0	0	0	0	0	0	0	0
f3bfe4d479c95e96729164c1e8384194	0	0	0	0	0	0	0	0	0	0	0	0	0	0	0	0	0	0	0	0	0	0	4	0	0	0	0	0	0	0	0	0	2	0	0	0	0	0	0	0	2	0	0	0	0	0	0	0	0
f3e521ed3d10f39958de5ec87a6b7f47	4	0	6	0	0	0	0	2	0	0	0	0	0	0	0	0	0	0	0	0	0	0	0	0	0	0	0	0	0	0	0	0	0	0	0	0	0	0	0	0	0	0	0	0	0	0	0	0	0
f3e9142e8731da133f8962bd228ff26a	0	0	0	0	0	0	0	0	0	0	0	0	0	0	0	0	0	0	0	0	0	0	0	0	0	0	0	0	0	0	0	0	0	0	0	0	0	0	0	0	0	0	0	0	0	0	0	0	0
f413f684ff2890686763ea90ce9d3ee2	0	0	14	0	0	0	0	0	0	0	0	0	0	0	0	0	0	0	0	0	0	0	0	0	0	0	0	0	0	0	0	0	0	0	0	0	0	0	0	0	0	0	0	0	0	0	0	0	0
f435233e7759bd2874194538e9c7d7fb	0	0	0	0	0	0	0	0	0	0	0	0	0	0	0	0	0	0	0	0	0	0	0	0	0	0	0	0	0	0	0	0	0	0	0	0	0	0	0	0	0	0	3	4	0	0	0	0	0
f44bb268e70b368f845ca7e35870d8f9	0	0	0	0	0	0	0	0	0	0	0	0	0	0	0	0	0	0	0	0	0	0	0	0	0	0	0	0	0	0	0	0	0	0	0	0	0	0	0	0	0	0	9	0	0	0	0	0	0
f45bb14d1b09e28640b489ef28f4fd1a	0	0	0	0	0	0	0	0	0	0	0	0	0	0	0	0	0	0	0	0	0	0	0	0	0	0	0	0	0	0	0	0	0	0	0	0	0	0	0	0	0	0	0	0	0	0	0	0	0
f4af2b727873e71e04bee3e6f802a2bc	0	0	0	0	0	0	0	0	0	0	0	0	0	0	0	0	0	0	0	0	0	0	0	0	0	0	0	0	0	0	0	0	0	0	0	0	0	0	0	0	0	0	0	5	0	0	0	0	0
f4bc14e63b207b46230daa270b6e4f8f	0	0	0	0	0	0	0	0	0	2	0	0	0	0	0	0	0	0	0	0	0	0	0	0	0	0	0	0	0	0	0	0	0	0	0	0	0	0	0	0	0	0	0	0	0	0	0	0	0
f4c112d507f437036684f499401d4e8b	0	0	0	0	0	0	0	0	0	0	0	0	0	0	0	0	0	0	0	0	0	0	0	0	0	0	0	0	0	0	0	0	0	0	0	0	0	0	0	0	0	0	0	0	0	0	0	0	0
f4d63f14df851820641d9b4d7a30bd33	51	0	28	0	0	0	21	0	0	0	0	0	0	0	0	0	0	0	0	0	0	20	18	0	0	0	0	0	16	0	0	0	0	0	0	0	0	0	0	0	0	0	113	116	108	70	99	111	115
f513eb719069fb984404fdd0e8b11ba9	0	0	0	0	0	0	0	0	0	0	0	0	0	0	0	0	0	0	0	0	0	6	5	7	3	10	5	0	4	0	8	3	0	2	5	0	8	15	7	0	0	0	0	0	0	0	0	4	6
f5b65d544499ff6bef9d505e5e5dbf89	0	0	0	0	0	0	0	0	0	0	0	0	0	0	0	0	0	0	0	0	0	0	0	0	0	0	0	0	0	0	0	0	0	0	0	0	0	0	0	0	0	0	0	0	0	0	0	0	0
f5e41c4abb7f6e6a33a0c15dcf65db3a	37	167	43	13	17	10	29	16	28	13	0	12	27	12	9	18	19	19	17	15	19	64	112	51	55	106	63	27	25	15	30	31	73	14	35	26	46	111	31	20	29	61	7	18	6	0	12	4	7
f6aa4d08f36e63945722488d13745478	0	0	0	0	0	0	0	0	0	0	0	0	0	0	0	0	0	0	0	0	0	0	0	0	0	0	0	0	0	0	0	0	0	0	0	0	0	0	0	0	0	0	0	10	0	4	4	0	0
f6d7d0b5bbd65e3256220f2efbd18557	0	0	0	0	0	0	0	0	0	0	0	0	4	0	0	0	0	0	0	0	6	0	0	0	5	12	12	0	0	0	0	0	0	0	6	0	0	8	0	0	0	0	0	0	0	0	0	0	0
f6e11e630ab9f9396e285ed8580ed4c1	0	0	0	0	0	0	0	0	0	0	0	0	0	0	0	0	0	0	0	0	0	0	0	0	0	0	0	0	0	0	0	0	0	0	0	0	0	0	0	0	0	0	0	0	0	0	0	0	0
f6f5b996c4aa1781adbc8883a21d0a5f	23	0	0	0	0	0	0	0	0	0	0	0	0	0	0	0	0	0	0	0	0	0	0	0	0	0	0	0	0	0	0	0	0	0	0	0	0	0	0	0	0	0	0	0	0	0	0	0	0
f74d0c689c40cf6845c95352ccf33322	0	0	0	0	0	0	0	0	0	0	0	0	0	0	0	0	0	0	0	0	0	0	0	0	0	0	0	0	0	0	0	0	0	0	0	0	0	0	0	0	0	0	0	0	0	0	0	0	0
f752e67ebf6c52d40f99164cef71911e	0	0	0	0	0	0	0	0	0	0	0	0	0	0	0	0	0	0	0	0	0	0	0	0	0	0	0	0	0	0	0	0	0	0	0	0	0	0	0	0	0	0	0	23	0	0	0	0	0
f76ab1112b0881968e70dadf87ebd08f	0	0	0	0	0	0	0	0	0	0	0	0	0	0	0	0	0	0	0	0	0	0	0	0	0	0	0	0	0	0	0	0	0	0	0	0	0	0	0	0	0	0	0	0	0	0	0	0	0
f76b35b083cfa766abe2743c1532ca11	8	0	0	0	0	0	0	0	0	0	0	0	0	0	0	0	4	0	0	0	0	0	5	0	0	7	0	0	0	10	11	5	5	0	0	0	0	12	8	0	0	0	16	22	15	8	14	16	7
f76dba45785ad557b1736fbbc79043d6	0	0	0	0	0	0	0	0	0	0	0	0	0	0	0	0	0	0	0	0	0	0	0	0	0	0	0	0	0	0	0	0	0	0	0	0	0	0	0	0	0	0	0	0	0	0	0	0	0
f7a7aaf7c9808708c7816a482edf9827	3	0	0	0	0	0	0	0	0	0	0	0	0	0	0	0	0	0	0	0	0	0	0	0	0	0	0	0	0	0	0	0	0	0	0	0	0	0	0	0	0	0	0	0	8	0	11	0	0
f8ace929dc8b111c1814ab319f1c39fb	5	0	0	0	0	0	0	0	0	0	0	0	0	0	0	0	0	0	0	0	0	0	0	0	0	0	0	0	0	0	0	0	0	0	0	0	0	0	0	0	0	0	0	0	0	0	0	0	0
f8cea0fb3092456505b66bdb9be51f97	38	15	27	33	0	33	91	23	20	63	22	22	184	233	141	108	201	256	96	93	112	0	0	0	0	0	0	0	0	0	0	0	0	0	0	0	0	0	0	0	0	0	0	0	0	0	0	0	0
f920e7e986ea3810a93dc7d457bd3d69	28	16	10	0	0	0	0	0	0	2	0	0	0	0	0	0	3	0	0	0	0	6	8	8	0	0	0	0	0	0	0	3	0	0	0	0	0	0	0	0	0	0	5	11	0	6	8	3	5
f944fda10627225600d523fd7390dd70	0	0	0	0	0	0	0	0	0	0	0	0	0	0	0	0	0	0	0	0	0	0	0	0	0	0	0	0	0	0	0	0	0	0	0	0	0	0	0	0	0	0	0	0	0	0	0	0	0
f9cccff0d4dc0c2936b0406d20b77e4d	0	2	0	0	0	0	0	0	0	0	0	0	0	0	0	0	0	0	0	0	0	7	12	10	3	6	5	6	5	8	4	8	8	9	14	3	7	5	5	4	8	8	0	0	0	0	0	0	0
fa504ae20384a12ebc22e37208e985d1	0	0	0	0	0	0	0	0	0	0	0	0	0	0	0	0	0	0	0	0	0	0	0	0	0	0	0	0	0	0	0	0	0	0	0	0	0	0	0	0	0	0	5	0	0	5	5	4	0
fa8a99254a60a5dc6b92be20aed5e8ac	0	0	6	0	0	0	0	0	0	0	0	0	0	0	0	0	0	0	0	0	0	0	0	0	0	0	0	0	0	0	0	0	0	0	0	0	0	0	0	0	0	0	0	0	0	0	0	0	0
fadcd4ec9d9783bdfd953378fab61161	0	0	0	0	0	0	0	0	0	0	0	0	0	0	0	0	0	0	0	0	0	0	0	0	0	0	0	0	0	0	0	0	0	0	0	0	0	0	0	0	0	0	0	6	0	0	0	0	0
fb0a032170ec5cd8f19345d99bc46bbf	0	0	0	0	0	0	0	0	0	0	0	0	0	0	0	0	0	0	0	0	0	0	0	0	0	0	0	0	0	0	0	0	0	0	0	0	0	0	0	0	0	0	0	9	0	0	0	0	0
fb1057126d90597f4eca013fddf6698a	0	0	0	0	0	0	0	0	0	0	0	0	0	0	0	0	0	0	0	0	0	0	0	0	0	0	0	0	0	0	0	0	0	0	0	0	0	0	0	0	0	0	0	0	0	0	0	7	0
fc212ed633dbc9c7f3e618e60115ae6c	0	0	0	0	0	0	0	0	0	0	0	0	0	0	0	0	0	0	0	0	0	0	0	0	0	0	0	0	0	0	0	0	0	0	0	0	0	0	0	0	0	0	0	0	0	0	0	0	0
fc2ac5a9f4c42d2c6690d8f55065e827	0	0	0	0	0	0	0	0	0	0	0	0	0	0	0	0	0	0	0	0	0	0	0	0	0	0	0	0	0	0	0	0	0	0	0	0	0	0	0	0	0	0	0	0	0	0	0	0	0
fc5609e0a591a3784de2297f4c1cf16c	0	0	0	0	0	0	0	0	0	0	0	0	0	0	0	0	0	0	0	0	0	0	0	0	0	0	0	0	0	0	0	0	0	0	0	0	0	0	0	0	0	0	130	238	81	144	145	123	137
fc885284839360a26fc14ddfc160e5ae	0	0	0	0	0	0	0	0	0	0	0	0	0	0	0	0	0	0	0	0	0	0	0	0	0	0	0	0	0	0	0	0	0	0	0	0	0	0	0	0	0	0	0	0	0	0	0	0	0
fcac8c9709ad4fb62c21a556bb399801	0	0	0	0	0	0	0	0	0	0	0	0	0	0	0	0	0	0	0	0	0	0	0	0	0	0	0	0	0	0	0	0	0	0	0	0	0	0	0	0	0	0	0	0	0	0	0	0	0
fcdf748b995170a081d78ffe30572e2e	0	0	0	0	0	0	0	0	0	0	0	0	0	0	0	0	0	0	0	0	0	0	0	0	0	0	0	0	0	0	0	0	0	0	0	0	0	0	0	0	0	0	0	0	0	0	0	0	0
fcf11ec8b80994412cebcb3c12ac3d58	0	0	0	0	0	0	0	0	0	0	0	0	0	0	0	0	0	0	0	0	0	0	0	0	0	0	0	0	0	0	0	0	0	0	0	0	0	0	0	0	0	0	0	0	0	0	0	0	0
fcfbd86ecc7ef700ff138cfa8f2f3d40	0	6	3	0	0	0	0	0	0	0	0	0	0	0	0	0	0	0	0	0	0	0	0	0	0	0	0	0	0	0	0	0	0	0	0	0	0	0	0	0	0	0	0	0	0	0	0	0	0
fd0080564dc9b964dee24c4a0af2714b	0	0	0	0	0	0	0	0	0	0	0	0	0	0	0	0	0	0	0	0	0	20	21	0	0	44	42	25	23	14	30	20	16	0	26	0	25	28	13	12	16	0	0	0	0	0	0	0	0
fd471a6f3a1f29933e5899e309f483e0	4	0	0	0	0	0	0	0	0	0	0	0	0	0	0	0	0	0	0	0	0	0	6	0	0	0	0	0	0	0	0	4	0	7	0	0	0	0	0	0	0	0	0	0	0	0	0	0	0
fd51e3f0ce6c0f3bb2ae3a05f7aa1e07	0	0	4	0	0	0	0	0	0	0	0	0	0	0	0	0	0	0	0	0	0	4	0	0	0	0	0	0	0	0	0	0	0	0	0	0	0	0	0	0	0	0	0	7	0	0	0	0	4
fd5e0b4c4df83b4914062331d6ee2085	0	0	0	0	0	0	0	0	0	0	0	0	0	0	0	0	0	0	0	0	0	2	0	0	0	0	0	0	0	0	0	0	0	0	0	0	0	0	0	0	0	0	0	0	0	0	0	0	0
fd5eeee9dda082827512f461eae9139e	69	45	54	0	15	11	14	0	18	16	0	13	18	0	0	0	23	27	0	0	15	0	8	0	12	8	0	0	0	0	10	0	0	0	0	0	0	7	0	0	0	0	18	33	18	11	0	11	0
fd70a312c626eebbbbfa9ce6b13e0340	0	0	0	0	0	0	0	0	0	0	0	0	0	0	0	0	0	0	0	0	0	0	0	0	0	0	0	0	0	0	0	0	0	0	0	0	0	0	0	0	0	0	0	0	0	0	0	0	0
fddf7a3839a5b4d66536752b81755c87	0	0	0	0	0	0	0	0	0	0	0	0	0	0	0	0	0	0	0	0	0	0	0	0	0	20	6	0	0	0	8	0	10	0	11	0	0	0	0	5	0	0	0	0	0	0	4	0	5
fe72da9a7ec2459986eaa92ca9d23137	24	16	0	0	0	0	0	0	0	0	0	0	5	0	0	0	6	5	0	0	0	0	0	6	0	0	2	0	3	0	0	0	0	0	2	0	3	0	0	0	0	0	0	0	0	0	0	0	0
fe980881c8f03bec356a75c8186100ae	0	0	0	0	0	0	0	0	0	0	0	0	0	0	0	0	0	0	0	0	0	13	0	12	6	11	6	0	0	0	0	0	0	0	0	0	9	12	0	0	0	0	0	6	8	0	12	0	0
fec0dd5393d335e1e76e8408c0a4d5ea	0	0	0	0	0	0	0	0	0	0	0	0	0	0	0	0	0	0	0	0	0	0	0	0	3	0	0	0	0	0	0	0	0	0	4	0	0	0	3	4	4	3	5	0	0	0	0	0	0
fee1f347b681687c0f97d1aebcbfa0c6	0	0	4	0	0	0	0	0	0	0	0	0	0	0	0	0	0	0	0	0	0	0	0	0	0	0	0	0	0	0	0	0	0	0	0	0	0	0	0	0	0	0	0	0	0	0	0	0	0
ff17e3a19f8c6e36f89c6be1bd3b641a	0	0	0	0	0	0	0	0	0	0	0	0	0	0	0	0	0	0	0	0	0	0	0	0	0	0	0	0	0	0	0	0	0	0	0	0	0	0	0	0	0	0	0	0	0	0	0	0	0
ff27120fe9a52006c2d2ad7104be76ac	0	0	0	0	0	0	0	0	0	0	0	0	0	0	0	0	0	0	0	0	0	0	0	0	0	0	0	0	0	0	0	0	0	0	0	0	0	0	0	0	0	0	0	0	0	0	2	0	0
ff3b4d0459c8fb12eb4b391fe1f26bca	12	14	0	0	0	0	0	0	0	0	0	0	0	0	0	4	0	0	0	6	0	0	0	0	0	0	0	0	0	0	0	0	0	0	0	0	0	0	0	0	0	3	9	7	0	0	0	0	0
ff4d13f73b0cab35e9d51345127caf19	0	0	6	0	0	0	0	0	0	3	0	0	6	4	0	0	8	0	0	0	0	0	7	0	0	0	0	0	0	0	5	3	0	0	0	0	0	8	4	0	0	0	0	0	0	0	0	0	0
ffaf96118e33f4329eaae89f1d7ad5ce	78	53	51	15	0	9	20	15	0	26	0	13	19	17	14	18	0	17	0	12	16	14	0	0	0	0	0	0	0	0	0	0	0	0	0	0	0	0	0	0	0	0	0	0	0	0	0	0	0
ffb78a649297ca29bb776a6a8e61f2ed	0	0	0	0	0	0	0	0	0	0	0	0	0	0	0	0	0	0	0	0	0	0	0	0	0	0	0	0	0	0	0	0	0	0	0	0	0	0	0	0	0	0	0	0	0	0	0	0	0
ffea7457de7711f0b6e83c715de10cce	30	17	12	10	0	9	19	0	11	19	13	12	8	14	0	10	0	7	0	0	4	130	151	89	167	188	202	121	151	161	160	134	151	89	107	76	100	114	101	80	156	101	98	88	214	70	148	129	131
ffec0d080d61f2b82dde351ab6f0a910	0	0	0	0	0	0	0	0	0	0	0	0	0	0	0	0	0	0	0	0	0	0	0	0	0	0	0	0	0	0	0	0	0	0	0	0	0	0	0	0	0	0	0	0	0	0	0	0	0
[truncated: 33 more columns]
