# Supplementary material for: Short-term acidification promotes diverse iron acquisition and conservation mechanisms in upwelling-associated phytoplankton
Source: Nat Commun. 2023 Nov 8;14:7215. doi: 10.1038/s41467-023-42949-1 (PMC10632500; doi:10.1038/s41467-023-42949-1)
Supplement: Supplementary file 5 — Supplementary Data 2 [file 41467_2023_42949_MOESM5_ESM.csv]

Feature.ID	E1_T0_A	E1_T0_B	E1_T0_C	E1_T48_1200_A	E1_T48_1200_B	E1_T48_1200_C	E1_T48_400_A	E1_T48_400_B	E1_T48_400_C	E1_T48_800_A	E1_T48_800_B	E1_T48_800_C	E1_T72_1200_A	E1_T72_1200_B	E1_T72_1200_C	E1_T72_400_A	E1_T72_400_B	E1_T72_400_C	E1_T72_800_A	E1_T72_800_B	E1_T72_800_C	E2_T0_A	E2_T0_B	E2_T0_C	E2_T24_1200_A	E2_T24_1200_B	E2_T24_1200_C	E2_T24_400_A	E2_T24_400_B	E2_T24_400_C	E2_T24_800_A	E2_T24_800_B	E2_T24_800_C	E2_T48_1200_A	E2_T48_1200_B	E2_T48_1200_C	E2_T48_400_A	E2_T48_400_B	E2_T48_400_C	E2_T48_800_A	E2_T48_800_B	E2_T48_800_C	E3_T0_B	E3_T0_C	E3_T48_1200_A	E3_T48_1200_B	E3_T48_1200_C	E3_T48_400_A	E3_T48_400_B
001a653230e17ef4393ee0c145acfa5a	804	1274	2087	1184	977	1320	880	1430	1027	862	1064	798	469	603	770	688	935	834	343	716	528	0	0	0	0	0	0	0	0	0	12	0	0	0	0	0	8	0	0	0	0	0	14	0	38	12	18	15	14
001ccfdaee8e2c5eb66d1a0b31eea8e3	0	0	0	0	0	0	0	0	0	0	0	0	0	0	0	0	0	0	0	0	0	0	0	0	0	0	0	0	0	0	0	0	0	0	0	0	0	0	0	0	0	0	0	0	0	0	0	0	0
002ceb129b006f61f0af2b0697d1106d	0	0	0	0	0	0	0	0	0	0	0	0	0	0	0	0	0	0	0	0	0	0	0	0	0	0	0	0	0	0	0	0	0	5	0	0	0	0	0	0	0	0	0	0	0	0	0	0	0
003cfcb16834f1103bf4cf90b377539e	0	0	0	0	0	0	0	0	0	0	0	0	0	0	0	0	0	0	0	0	0	20	0	0	0	0	0	0	0	0	0	0	0	0	0	0	0	0	0	0	0	0	0	0	0	0	0	0	0
007573c546478557b57dc6ee5f5ebd1e	0	0	0	0	0	0	0	0	0	0	0	0	0	0	0	0	0	0	0	0	0	0	0	0	0	0	0	0	0	0	0	0	0	0	0	0	0	0	0	0	0	0	0	0	0	0	0	0	0
00910ab10989eb3eefe86ec25e44016c	0	0	0	0	0	0	0	0	0	0	0	0	0	0	0	0	0	0	0	0	0	0	7	3	0	0	0	0	0	6	0	0	0	0	0	0	0	0	0	0	0	0	0	0	0	0	0	0	0
009e21cd521e008ead505fd3f28b0b59	0	0	0	0	0	0	0	0	0	0	0	0	0	0	0	0	0	0	0	0	0	0	0	0	0	0	0	0	0	0	0	0	0	0	0	0	0	0	0	0	0	0	0	0	0	0	0	0	0
00b07fe2af808abe991d517c54af3063	0	0	0	0	0	0	0	0	0	0	0	0	0	0	0	0	0	0	0	0	0	0	0	0	0	0	0	0	0	0	0	0	0	0	0	0	0	0	0	0	0	0	0	0	0	0	0	0	0
00c6e0c8404794166b82a61ef0634fdb	0	3	0	0	0	0	0	0	0	0	0	0	0	0	0	0	0	0	0	0	0	0	0	0	2	0	0	0	0	0	0	0	0	0	0	0	0	0	0	0	0	0	6	5	0	0	0	0	0
00d2d039fd6f11c63f1788825cef84cd	0	0	0	0	0	0	0	0	0	0	0	0	0	0	0	0	0	0	0	0	0	30	32	14	0	0	0	0	0	0	0	0	0	0	0	0	0	0	0	0	0	0	9	0	0	0	0	0	0
00e7dca07725ba3e3ee91d286e6c2024	43	60	56	43	44	36	27	51	46	23	43	40	22	18	13	20	33	25	0	23	35	0	0	0	0	0	0	0	0	0	0	0	0	0	0	0	0	0	0	0	0	0	0	0	0	0	0	0	0
00f921721cdbc5bcb5938ce796054e0d	0	0	1059	0	0	0	0	0	0	0	0	0	0	0	0	0	0	0	0	0	0	0	0	0	62	0	0	0	0	0	0	0	0	0	0	0	0	0	0	0	0	0	0	0	0	0	0	0	0
00ff0f4282af64ca5eb88aa0a1daf3ad	415	1110	464	85	63	67	73	271	110	82	79	89	98	69	143	53	236	113	96	76	86	311	295	238	84	128	212	393	237	241	238	112	108	59	96	121	214	217	194	195	59	88	0	0	0	0	0	0	0
011f117cf5dfa9e4790fb31010bc093f	0	5	13	0	0	0	0	0	0	0	0	0	0	0	0	0	0	0	0	0	0	0	3	2	0	0	0	0	0	0	2	0	0	0	3	0	0	0	3	2	0	0	0	0	0	0	0	0	0
01302a3477d6a40cbad80d6750e7b075	0	0	0	0	0	8	0	0	0	0	0	0	0	0	0	11	0	0	0	3	0	0	0	0	0	0	0	0	0	0	0	0	0	0	0	0	0	0	0	0	0	0	0	0	0	0	0	0	0
01316eb33f31ee153311322c3e1d4ee9	0	6	0	0	0	0	0	0	0	0	0	0	0	0	0	0	0	0	0	0	0	0	0	0	0	0	0	6	0	0	39	0	0	0	0	0	0	0	0	0	0	0	0	0	0	0	0	0	0
013b8df655d4b9b59de9896142a83d34	0	0	0	0	0	0	0	0	0	0	0	0	0	0	0	0	0	0	0	0	0	11	5	0	0	0	0	0	0	0	0	0	0	0	0	0	0	0	0	0	0	0	0	0	0	0	0	0	0
0148be77afafc84c4974e291e5817142	10	25	7	0	7	0	13	9	0	6	0	6	15	0	17	11	9	11	12	20	8	17	23	13	0	7	0	17	5	12	11	0	11	15	11	15	0	0	0	6	0	21	9	10	12	0	0	0	0
014a8e369e82db5515363bad26f074c6	4	0	0	0	0	0	0	0	0	0	0	0	0	0	0	0	0	0	0	0	0	0	0	0	0	0	0	0	0	0	0	0	0	0	0	0	0	0	0	0	0	0	0	0	0	0	0	0	0
01540ec0c3f1adc38dd185aed557f62e	0	34	75	6	4	7	21	8	16	32	7	506	37	8	22	10	19	23	13	16	17	28	16	290	485	846	6	33	1014	25	18	34	350	331	108	7	791	10	14	15	209	0	0	0	0	0	0	0	0
01575e40797b93ba0f368691e99d7422	0	0	0	0	0	0	0	0	0	0	0	0	0	0	0	0	0	0	0	0	0	0	0	0	0	0	0	0	0	0	0	0	0	0	0	0	0	0	0	0	0	0	0	0	0	0	0	0	0
015c6c794d20b19e25e5afe151fdcf94	0	0	0	0	0	0	0	0	0	0	0	0	0	0	0	0	0	0	0	0	0	0	0	10	0	0	0	0	11	0	0	0	0	0	0	11	0	0	0	0	5	6	0	0	0	0	0	0	0
017be0f96793fc0e410565ea40433123	0	19	0	0	0	0	0	0	0	0	0	0	0	0	0	0	0	0	0	0	0	23	265	110	0	61	0	8	0	2	4	0	0	0	0	0	0	0	0	0	0	0	18	121	3	0	4	0	0
018d935362bab59f919011a7d9e6ca20	0	13	9	8	5	0	6	0	0	0	6	11	0	7	0	0	11	0	0	8	11	0	0	0	0	0	0	0	0	0	0	0	0	0	0	0	0	0	0	0	0	0	0	0	0	0	0	6	11
018e830d8b311b533afedc9c17c38e39	0	9	0	0	0	0	0	0	0	0	0	0	0	0	0	0	0	0	0	0	0	11	13	4	5	9	15	3	6	9	13	6	17	0	5	9	6	5	4	12	18	7	0	0	0	0	0	0	0
01bbccbebff2541b6ca40d28a41a388b	0	0	0	0	0	0	0	0	0	0	0	0	0	0	0	0	0	0	0	0	0	0	0	0	0	0	0	0	0	0	0	0	0	0	0	0	0	0	0	0	0	0	0	0	0	0	0	0	0
01bcdb7dcc8eec2ddda3fce720120ed8	0	0	0	0	0	0	0	0	0	0	0	0	0	0	0	0	0	0	0	0	0	0	0	0	0	0	0	0	0	0	0	0	0	0	0	0	0	0	0	0	0	0	0	0	0	0	0	0	0
01dc0e8f3d91b000e04be70fc900fb1c	3	0	0	0	0	0	0	0	0	0	0	0	0	0	0	0	0	0	0	0	0	0	0	0	0	0	0	0	0	0	0	0	0	0	0	0	0	0	0	0	0	0	0	0	0	0	0	0	0
01e3a93f8866c4caa3a6403faa5bcc62	0	0	0	0	0	0	0	0	0	0	0	0	0	0	0	0	0	0	0	0	0	0	0	0	0	0	0	0	0	0	0	0	0	0	0	0	0	0	0	0	0	0	0	0	0	0	0	0	0
01f4cc1021b62dab40b97142e7cfe2ea	0	0	0	0	0	0	0	0	0	0	0	0	0	0	0	0	0	0	0	0	0	0	0	0	0	0	0	0	0	0	0	0	0	0	0	0	0	0	0	0	0	0	0	0	0	0	0	0	0
01f6d61ef85bef5020d32d074efd066a	0	0	0	0	0	0	0	0	0	0	0	0	0	0	0	0	0	0	0	0	0	0	0	0	0	0	0	0	0	0	0	0	0	0	0	0	0	0	0	0	0	0	24	39	14	12	8	15	13
022a02d6ce9498d6c3b451c13069779c	0	7	0	0	0	0	0	0	0	0	0	0	0	0	0	0	2	0	0	0	0	0	0	0	0	0	0	0	0	0	3	0	0	0	0	0	0	0	0	0	0	0	0	0	0	0	0	0	0
028230ff6c041c95f13f6cb9bb2650eb	0	0	0	0	0	0	0	0	0	0	0	0	0	0	0	0	0	0	0	0	0	0	0	0	0	0	0	0	0	0	0	0	0	0	0	0	0	0	0	0	0	0	0	0	0	0	0	0	0
02855c05548babf4c2b95e6f7353e568	0	0	4	0	0	0	0	0	0	0	0	0	0	0	0	0	0	0	0	0	0	0	0	0	0	0	0	0	0	0	0	0	0	0	0	0	0	0	0	0	0	0	0	0	0	0	0	0	0
02970b3043f1bdf8b773a938b4d13bb0	0	0	0	0	0	0	0	0	0	0	0	0	0	0	0	0	0	0	0	0	0	0	0	0	0	0	0	0	0	0	0	0	0	0	0	0	0	0	0	0	0	0	0	0	0	0	0	0	0
0298cca45de7687e746b784f82257e66	0	0	0	0	0	0	0	0	0	0	0	0	0	0	0	0	0	0	0	0	0	3	5	8	0	0	0	0	0	0	0	0	0	0	0	0	0	0	0	0	0	0	0	0	0	0	0	0	0
02d98de2e90a730671be190a846fb416	0	0	28	0	0	0	0	0	0	0	0	0	0	0	0	0	0	0	0	0	0	0	0	0	0	0	0	0	0	0	0	0	0	0	0	0	0	0	0	0	0	0	0	0	0	0	0	0	0
02daf5c71b31e30091062d35cefa2a9a	11	0	0	0	0	7	0	0	0	0	0	0	0	0	0	0	0	0	0	0	0	0	4	0	0	0	3	0	0	0	0	0	0	0	0	0	0	0	0	0	0	0	0	0	0	0	3	0	0
02db0de9f971a714632404b112594ee3	278	438	203	976	629	746	1621	968	811	961	1076	698	2677	2974	1837	3562	1501	2741	1946	3582	2393	0	0	0	0	0	0	0	0	0	0	0	0	0	0	0	0	0	0	0	0	0	0	0	0	0	0	0	0
0314c5e9db206fd5162dcf0f41e1871c	0	0	0	0	0	0	0	0	0	0	0	0	0	0	0	0	0	0	0	0	0	0	0	0	0	0	0	0	0	0	0	0	0	0	0	0	0	0	0	0	0	0	0	0	0	0	0	0	0
032866ad059074cb9c126d8940d9eb59	0	0	0	0	0	0	13	0	0	0	0	0	0	0	0	0	0	0	0	0	0	0	0	0	0	0	0	0	0	0	0	0	11	0	0	0	0	0	0	0	0	0	0	0	0	0	0	0	0
032be264d26c445f1e2e5afa205769ea	0	40	57	3	3	3	0	0	0	0	0	2	0	0	11	0	0	0	8	0	4	0	0	0	0	0	0	0	0	0	0	4	0	0	0	0	0	0	0	0	0	0	15	32	0	6	0	0	0
033b8be85186943ef4bbb0be3370ae48	0	0	4	0	0	0	0	0	0	0	0	0	0	0	0	0	0	0	0	0	0	0	0	0	0	0	0	0	0	0	0	0	0	0	0	0	0	0	0	0	0	0	0	0	0	0	0	0	0
034a0a55e56f5dc7090c70e1eac21060	303	412	447	40	42	56	26	100	45	60	66	18	13	7	31	16	34	16	25	19	0	22	18	19	20	0	16	11	12	17	18	15	12	6	8	0	0	7	0	0	0	0	0	0	0	0	0	0	0
03526fad43b177a596d71e68f9e0e143	0	0	0	0	0	0	0	0	0	0	0	0	0	0	0	0	0	0	0	0	0	0	0	0	0	0	0	0	0	0	0	0	0	0	0	0	0	0	0	0	0	0	0	0	0	0	0	0	0
0389fe41f5c7e7ab935afcb1fe07a327	0	0	0	0	0	0	0	0	0	0	0	0	0	0	0	0	0	0	0	0	0	0	0	0	0	0	0	0	0	0	0	0	0	0	0	0	0	0	0	0	0	0	0	0	0	0	0	0	0
03b58bf8e52386f3617187cb026221dd	0	0	0	0	0	0	0	0	0	0	0	0	0	0	0	0	0	0	0	0	0	0	0	0	0	0	0	0	0	0	0	0	0	0	0	0	0	0	0	0	0	0	0	0	0	0	0	0	0
03bef12674b9589b9950b476cd009351	0	0	0	0	0	0	0	0	0	0	0	0	0	0	0	0	0	0	0	0	0	0	0	0	0	0	0	0	0	0	0	7	0	0	0	0	0	0	0	0	0	0	0	53	0	56	0	0	0
03ec0e1afcac248e4f035eadfc235c87	40	62	40	0	0	0	0	0	0	0	0	0	0	0	0	0	0	0	0	0	0	20	19	9	0	0	0	0	5	6	0	0	0	0	0	0	0	0	0	0	0	0	0	0	0	0	0	0	0
03ecfc27e25e124e2411a58292d8fb8c	0	0	0	0	0	0	0	0	0	0	0	0	0	0	0	0	0	0	0	0	0	0	0	0	0	0	0	0	0	0	0	0	0	0	0	0	0	0	0	0	0	0	0	0	0	0	0	0	0
03f8de8d640e930c92d2b6663e70f822	0	6	0	0	0	0	0	0	0	0	0	0	0	0	0	0	0	0	0	0	0	19	11	8	0	0	0	0	0	0	0	0	0	0	0	0	0	0	0	0	0	0	0	0	0	0	0	0	0
03fe0b27a12c64894eb895079806cc1d	0	0	0	0	0	0	0	0	0	0	0	0	0	0	0	0	0	0	0	0	0	0	0	0	0	0	0	0	0	2	0	0	0	0	0	0	0	0	0	0	0	0	0	0	0	0	0	0	0
041b627e02c91c3ff8d4da98d086fb18	0	0	0	0	0	0	0	0	0	0	0	0	0	0	3	0	0	0	0	0	0	0	3	0	0	0	0	0	0	0	0	0	0	0	0	0	0	0	0	0	0	0	0	0	0	0	0	0	0
041cfedabfd11f1bcb030051ddb3ecfb	0	0	0	0	0	0	0	0	0	0	0	0	0	0	0	0	0	0	0	0	0	0	7	14	0	0	0	0	0	0	0	0	0	0	0	0	0	0	0	0	0	0	0	0	0	0	0	0	0
041dbd2f6110295f6f7e403734528b12	0	0	0	0	0	0	0	0	0	0	0	0	0	0	0	0	0	0	0	0	0	0	0	0	0	0	0	0	0	0	0	0	0	0	0	0	0	0	0	0	0	0	0	0	0	0	0	0	0
0424adb6d811229d73ce92cf63dd7f6b	0	0	0	0	0	0	0	0	0	0	0	0	0	0	0	0	0	0	0	0	0	0	10	30	8	0	0	0	0	0	10	10	41	0	0	0	0	0	6	0	0	0	0	41	0	0	0	0	0
042600b0455684b59179be09c3d849f0	0	4	0	0	0	0	0	0	0	0	0	0	0	0	0	0	0	0	0	0	0	0	0	0	0	0	0	0	0	0	0	0	0	0	0	0	0	0	0	0	0	0	0	0	0	0	0	0	0
043d3a0a227cc909ead7292bb161d3fb	0	0	0	0	0	0	0	0	0	0	0	0	0	0	0	0	0	0	0	0	0	0	0	0	0	0	0	0	0	0	0	0	0	0	0	0	0	0	0	0	0	0	0	0	0	0	0	0	0
04462468a8bae2d6d4c99c3a23a70f85	0	0	0	0	0	0	0	0	0	0	0	0	0	0	0	0	0	0	0	0	0	0	0	0	0	0	0	0	0	0	0	0	0	0	0	0	0	0	0	0	0	0	19	0	0	0	0	0	0
048101228d46e8b6c6e177907f0f90b6	7	0	49	0	0	0	0	0	0	0	0	0	0	0	0	0	0	0	0	0	0	0	0	0	0	0	0	0	0	0	0	0	0	0	0	0	0	0	0	0	0	0	0	0	0	0	0	0	0
04ad68817c4a53f089728aaf72c96179	0	0	0	0	0	0	0	0	0	0	0	0	0	0	0	0	0	0	0	0	0	0	0	0	0	0	0	0	0	0	0	0	0	0	0	0	0	0	0	0	0	0	0	0	0	0	0	0	0
04d35532ca55c65d9c4da330f41ff6e6	0	0	0	0	0	0	0	0	0	0	0	0	0	0	0	0	0	0	0	0	0	21	20	31	13	20	36	28	31	39	14	22	8	30	22	41	35	11	31	23	24	17	0	11	0	0	0	0	0
04fa7b3452c2173dc2ebb215452d320a	0	0	0	0	0	0	0	0	0	0	0	0	0	0	0	0	0	0	0	0	0	0	0	0	0	0	0	0	0	0	0	0	0	0	0	0	0	0	0	0	0	0	0	0	0	0	0	0	0
0506ec2993ae2d5711b19882b4130e7a	0	15	14	0	0	0	0	0	0	0	3	0	0	5	0	0	5	0	3	0	0	0	0	0	0	0	0	0	0	0	0	0	0	0	0	0	0	0	0	0	0	0	0	0	0	0	0	0	0
051241a37b2677d53e9f1a44fcb05e1d	92	137	98	79	42	73	37	94	63	106	44	69	9	14	42	11	21	18	31	16	14	0	10	0	0	6	11	0	15	6	6	0	9	0	0	0	0	5	0	7	0	0	23	22	33	39	48	20	24
051ccbc9d546bae7505e0d05eccb3c16	0	0	0	0	0	0	0	0	0	0	0	0	0	0	0	0	0	0	0	0	0	0	0	0	0	0	0	0	0	0	0	0	0	0	0	0	0	0	0	0	0	0	0	0	0	0	0	0	0
051d118eaee2b8604a388bd8aa60d6de	27	38	37	8	0	10	7	18	7	9	6	12	0	0	10	5	13	0	4	3	5	0	0	0	0	0	0	0	0	0	0	0	0	0	0	0	0	0	0	0	0	0	31	0	6	7	0	8	5
0548f198725c7b88841f9291e7974237	0	0	0	0	0	0	0	0	0	0	0	0	0	0	0	0	0	0	0	0	0	0	0	0	0	0	0	0	0	0	0	0	0	0	0	0	0	0	0	0	0	0	0	0	0	0	0	0	0
054cbb6c05bd74589cc9631d902ddce9	0	0	0	0	0	0	0	0	0	0	0	0	0	0	0	0	0	0	0	0	0	0	0	0	0	0	0	0	0	0	0	0	0	0	0	0	0	0	0	0	0	0	30	44	0	12	0	0	0
0566df7102beedd7e1183bd51785843d	0	0	0	0	0	0	0	0	0	0	0	0	0	0	0	0	0	0	0	0	0	0	0	0	0	0	0	0	0	0	0	0	0	0	0	0	0	0	0	0	0	0	0	0	0	0	0	0	0
057f851229e817913ebb5ac3236bfb3e	0	0	0	0	0	0	0	0	0	0	0	0	0	0	0	0	0	0	0	0	0	0	0	0	0	0	0	0	0	0	0	0	0	0	0	0	0	0	0	0	0	0	0	0	0	0	0	0	0
05925def5aeb7d26b38499aac9b698ab	0	0	0	0	0	0	0	0	0	0	0	0	0	0	0	0	0	0	0	0	0	0	0	0	0	0	0	0	0	0	0	0	0	0	0	0	0	0	0	0	0	0	0	0	0	0	0	0	0
05975a274e0d13637c17ae37879238d3	0	0	0	0	0	0	0	0	0	0	0	0	0	0	0	0	0	0	0	0	0	0	0	0	0	0	0	0	0	0	0	0	0	0	0	0	0	0	0	0	0	0	0	0	0	0	0	0	0
0597ac525a34cbbd68f43124703d4eaa	6	0	0	0	0	0	0	0	0	0	6	0	0	0	0	0	0	0	0	0	0	0	0	0	0	0	0	0	0	0	0	0	0	0	0	0	0	0	0	0	0	0	0	0	0	0	0	0	0
05a58316522bfb78bdaefce8bef5658b	0	0	0	0	0	0	0	0	0	0	0	0	0	0	0	0	0	0	0	0	0	0	0	0	0	0	0	0	0	0	0	0	0	0	0	0	0	0	0	0	0	0	0	0	0	0	0	0	0
05a981ec0e8cd70721823854ae5f2451	0	0	0	0	0	0	0	0	0	0	0	0	0	0	0	0	0	0	0	0	0	0	0	0	0	0	0	0	0	0	0	0	0	0	0	0	0	0	0	0	0	0	0	0	0	0	0	0	0
05b2912ee9c43443c68162c85c536ba4	0	13	6	0	0	8	0	6	0	0	0	0	21	6	9	7	39	17	13	7	13	40	70	63	13	14	36	74	37	42	22	26	22	25	27	54	36	22	48	44	24	43	80	61	0	0	2	0	0
05d975d76eef07541eb7fa0de6cc83b1	0	0	0	0	0	0	0	0	0	0	0	0	0	0	0	14	0	0	0	0	0	0	0	0	0	0	0	0	0	0	0	0	0	0	0	0	0	0	0	0	0	0	0	0	0	0	0	0	0
05f1a0970545b020bfaa5e09d7c9ee8c	0	0	0	0	0	0	0	0	0	0	0	0	0	0	0	0	0	0	0	0	0	15	0	0	0	0	0	0	0	0	0	0	0	0	0	0	0	0	0	0	0	0	0	0	0	0	0	0	0
05ffde2dd5a246218a16e36d391a1217	0	0	0	0	0	0	0	0	0	0	0	0	0	0	4	0	5	0	0	0	0	0	0	0	0	5	0	0	0	0	0	0	0	0	6	0	10	4	12	19	0	0	15	30	157	91	51	125	79
0604c4dbf4161b8eff5b2f9cc25e174d	141	164	124	5	5	3	0	2	3	3	5	0	0	0	0	0	0	0	0	0	0	524	592	498	99	61	72	62	94	54	107	106	87	27	8	18	18	12	17	37	18	21	1010	1236	101	65	53	38	39
06221857ea45ce13745bdb8af1622282	0	0	0	0	0	0	0	0	0	0	0	0	0	0	0	0	0	0	0	0	0	0	0	0	0	0	0	0	0	0	0	0	0	0	0	0	0	0	0	0	0	0	72	88	20	21	14	17	16
06468673b331ae7c53cbb0796910c392	0	0	0	0	0	0	0	0	0	0	0	0	0	0	0	0	0	0	0	0	0	0	0	0	0	0	0	0	4	0	0	0	0	0	0	0	0	0	0	0	0	0	0	0	0	0	0	0	0
065a1fd62db6eece1e7993d5f461dcb3	0	0	0	0	0	0	0	0	0	0	0	0	0	0	0	0	0	0	0	0	0	0	0	0	0	0	0	0	0	0	0	0	0	0	0	0	0	0	0	0	0	0	0	0	0	0	0	0	0
06699fa6f4fa37b3dd51472a43c9b9a7	0	0	0	0	0	0	0	0	0	0	0	0	0	0	0	0	0	0	0	0	0	0	0	0	0	0	0	0	0	0	0	0	0	0	0	0	0	0	0	0	0	0	0	0	0	0	0	0	0
0670cfb332733ecb08c6bab62ba474db	6	34	12	0	0	0	0	2	0	2	0	0	0	0	0	0	3	0	4	0	0	0	0	0	0	0	0	0	0	0	0	0	0	0	0	0	0	0	0	0	0	0	0	0	0	0	0	0	0
067cb1f89e9919198491ce82ee357102	0	0	0	0	0	0	0	0	0	0	0	0	0	0	0	0	0	0	0	0	0	0	0	0	0	0	0	0	0	0	0	0	0	0	0	0	0	0	0	0	0	0	0	0	0	0	0	0	0
06a959b96436017d7e98c53d321b0543	0	0	0	0	0	0	0	0	0	0	0	0	0	0	0	0	0	0	0	0	0	0	0	0	0	0	0	0	0	0	0	0	0	0	0	0	0	0	0	0	0	0	0	0	0	0	0	0	0
06b7127262392570d1a325343e1f76dd	0	0	0	0	0	0	0	0	0	0	0	0	0	0	0	0	0	0	0	0	0	0	0	0	0	0	0	0	0	0	0	0	0	0	0	0	0	0	0	0	0	0	0	0	0	0	0	0	0
06bc9c75f1c7c6bdc2187feabbba9d7c	0	6	10	0	0	0	0	0	5	0	0	0	0	0	0	0	0	0	2	3	0	0	6	0	0	0	0	0	0	0	0	0	0	0	0	0	0	0	0	0	0	0	10	13	0	11	13	8	4
06e5f045439293d5deaa8399dff135ea	0	0	0	0	0	0	0	0	0	0	0	0	0	0	0	0	0	0	0	0	0	0	0	0	0	0	0	0	0	0	0	0	0	0	0	0	0	0	0	0	0	0	0	4	3	0	0	0	0
06ec169ad6f0bb2793800780b4822d85	313	474	442	289	295	530	273	568	372	489	289	414	244	247	917	130	507	325	353	226	204	0	0	0	0	0	0	0	0	0	0	0	0	0	0	0	0	0	0	0	0	0	0	0	0	0	0	0	0
06f5c5d008961b9acf332631746a3b5b	0	0	0	0	0	0	0	0	0	0	0	0	0	0	0	0	0	0	0	0	0	0	0	0	0	0	0	0	0	0	0	0	0	0	0	0	0	0	0	0	0	0	0	0	0	0	0	0	0
0706b35dcd2642b84e49c0d2c4533b74	0	0	0	0	0	0	0	0	0	0	0	0	0	0	0	0	0	0	0	0	0	0	0	0	0	0	0	0	0	0	0	0	0	0	0	0	0	0	0	0	0	0	13	0	7	14	16	12	19
070fff891b724270f4fc9f1abc23149c	0	0	0	0	0	0	0	0	0	0	0	0	0	0	0	0	0	0	0	0	0	0	9	0	0	0	0	0	0	0	0	0	0	0	0	0	0	0	0	0	0	0	0	0	0	0	0	0	0
071ed808ca710270e11e3e78a8c01b66	0	0	0	0	0	0	0	0	0	0	0	0	0	0	0	0	0	0	0	0	0	0	0	0	0	0	0	0	0	0	0	0	0	0	0	0	0	0	0	0	0	0	0	0	0	0	0	0	0
072b79de56c15bf19d27fd556a0a0590	7	0	0	0	0	0	0	0	5	4	0	0	0	0	0	0	0	0	0	0	0	9	10	6	0	0	0	0	0	12	0	0	2	0	0	0	0	3	0	0	0	0	0	0	0	0	0	0	0
0773783a906804e5c70d01937ec4f4f9	0	2	0	0	0	0	0	0	0	0	0	0	0	0	0	0	0	0	0	0	0	0	0	0	0	0	0	0	0	0	0	0	0	0	0	0	0	0	0	0	0	0	0	0	0	0	0	0	0
0779e619e6d725d1d9b28528038b611b	0	25	0	0	0	0	0	0	0	0	0	0	0	0	0	0	0	0	0	0	0	0	0	0	0	0	0	0	0	0	0	0	0	0	0	0	0	0	0	0	0	0	106	183	164	124	67	179	121
07af29e3517b16404799fa6a70777ec1	895	1957	1107	662	480	850	273	1083	625	940	596	309	111	141	409	163	296	294	275	257	128	13	11	17	11	0	14	8	12	17	19	22	24	14	20	16	7	7	13	15	11	18	17	23	23	55	38	38	44
07b195653e7357960653003cf3fc7470	76	182	119	25	14	18	7	26	12	33	16	6	0	0	12	0	0	0	7	0	0	0	0	0	0	0	0	0	0	0	0	0	0	0	0	0	0	0	0	0	0	0	0	0	0	0	0	4	0
07d63939131fee6a2c1ec71205b9bbd7	0	0	0	0	0	0	0	0	0	0	0	0	0	0	0	0	0	0	0	0	0	0	0	0	0	0	0	0	0	0	0	0	0	0	0	0	0	0	0	0	0	0	0	0	0	0	0	0	0
07da2844d992604c28c3028ab956c103	0	0	0	0	0	0	0	0	0	0	0	0	0	0	0	0	0	0	0	0	0	0	0	0	0	0	0	0	0	0	0	0	0	0	0	0	0	0	0	0	0	0	40	0	54	25	0	0	0
07e02ca2aab1a7e54c6be6a38f0c739b	0	0	0	0	0	0	0	0	0	0	0	0	0	0	0	0	0	0	0	0	0	0	0	0	0	0	0	0	0	0	0	0	0	0	0	0	0	0	0	0	0	0	0	0	0	0	0	0	0
07e065802609b65d716c1f22ce588088	0	0	0	0	0	0	6	0	0	0	0	0	0	0	0	0	0	0	0	0	0	0	0	0	0	0	0	0	0	0	0	0	0	0	0	0	0	0	0	0	0	0	0	0	0	0	0	0	0
07e1d16055fbb1afebb60804093919a8	21	59	31	70	69	112	155	95	77	96	116	108	171	133	192	235	144	168	176	235	198	5	0	6	6	27	0	26	20	15	12	16	13	11	13	12	13	8	15	18	18	10	9	6	17	12	0	21	18
07f8558c9933429e2c2bf0254d773a22	0	0	0	0	0	0	0	0	0	0	0	0	0	0	0	0	0	0	0	0	0	0	0	0	0	0	0	0	0	0	0	0	0	0	0	0	0	0	0	0	0	0	0	4	0	0	0	2	6
081ba69af889454c5a92dafa428b2c71	0	0	0	0	0	0	0	0	0	0	0	0	0	0	0	0	0	0	0	0	0	0	0	0	0	0	0	0	0	0	0	0	0	0	0	0	0	0	0	0	0	0	0	0	0	0	0	0	0
0830bdf08f4efe0ce29c89b23812cb48	0	0	0	0	0	0	0	0	0	0	0	0	0	0	0	0	0	0	0	0	0	0	0	0	0	0	0	0	0	0	0	0	0	0	0	0	0	0	0	0	0	0	0	0	0	0	0	0	0
083b452997f2b87375f056ba473c3b69	0	3	7	0	0	0	6	0	5	0	8	12	6	8	22	12	13	13	12	3	18	0	4	0	6	0	0	0	8	0	9	0	0	17	13	17	15	12	17	25	28	31	42	36	325	148	169	262	243
084f514f9c4d6f3a3e2f93c93efcf2a9	318	445	608	47	81	66	39	64	42	61	47	51	17	59	49	55	40	66	21	22	15	435	437	436	152	99	146	444	347	257	187	207	193	157	113	86	178	28	118	151	78	121	1750	1020	898	793	557	850	983
086db44fe70381bc6cc512105e8c254f	0	0	0	0	0	0	0	0	0	0	0	0	0	0	0	0	0	0	0	0	0	4	0	0	0	0	0	0	0	0	0	0	0	0	0	0	0	0	0	0	0	0	0	0	0	0	0	0	0
08836699d3315ae3c5c1631c1640e49f	0	0	0	0	0	0	0	0	0	0	0	0	0	0	0	0	0	0	0	0	0	0	0	0	0	19	0	0	0	0	0	0	0	0	0	0	0	0	0	0	0	0	0	0	0	0	0	0	0
089813148bbe3f41d42d8cdcb80dbf60	9	13	12	0	0	5	4	4	4	6	0	0	0	11	13	12	5	3	10	10	7	0	0	3	8	0	9	0	3	0	8	0	10	0	8	10	0	0	15	5	6	5	4	3	0	4	6	10	5
08aa67ce99d5aa77cd4a3aa6b2312e15	0	0	0	0	0	0	0	0	0	7	0	0	0	0	0	0	0	0	0	0	0	7	17	0	0	8	0	6	0	0	0	0	0	0	0	0	0	0	0	0	0	0	0	0	0	0	0	0	0
08bf66324d28bfd81d645e471781d6d9	0	0	0	0	0	0	0	0	0	0	0	0	0	0	0	0	0	0	0	0	0	0	0	0	0	0	0	0	0	0	0	0	0	0	0	0	0	0	0	0	0	0	0	0	0	0	0	0	0
08c3fcc899551392799c300655a56ac8	0	0	0	0	0	0	0	0	0	0	0	0	0	0	0	0	0	0	0	0	13	0	0	0	0	0	0	20	25	0	0	0	0	0	0	0	0	0	0	0	0	0	0	0	0	0	0	0	0
08d0f943d469a61d0dcd575d2d60bf47	0	0	0	0	0	0	0	0	0	0	0	0	0	0	0	0	0	0	0	0	0	24	28	19	0	0	0	0	2	0	0	0	0	3	6	0	0	0	3	0	0	0	23	31	0	0	0	0	0
08d35ff203e425fd60cb7f507a98f10a	0	0	0	0	0	0	0	0	0	0	0	0	0	0	0	0	0	0	0	0	0	0	0	0	0	0	0	0	0	0	0	0	0	0	0	0	0	0	0	0	0	0	0	0	0	0	0	0	0
08d486edfa0b0c49dae43b75468dd5d0	12	17	12	0	0	0	0	11	0	7	0	0	0	0	0	0	0	0	0	0	0	22	40	40	31	10	17	17	19	16	22	13	17	12	5	6	10	0	6	10	8	10	327	464	138	169	42	194	168
08e1cd99b8f9c1b5c1f6f58fd8b18e4c	0	0	0	0	0	0	0	0	0	0	0	0	0	0	0	0	0	0	0	0	0	0	0	0	0	0	0	0	0	0	0	0	0	0	0	0	0	0	0	0	0	0	0	0	0	0	0	0	0
08f93568a12edd11524dba532514a1c5	0	0	0	0	0	0	0	0	0	0	0	0	0	0	0	0	0	0	0	0	0	0	0	0	0	0	0	0	0	0	0	0	0	0	0	0	0	0	0	0	0	0	108	0	0	0	0	0	0
0914c00b3d68e77f0df8db8ff63dde21	0	0	0	0	0	0	0	0	0	0	0	0	0	0	0	0	0	0	0	0	0	0	8	0	0	0	0	0	0	0	0	0	0	0	0	0	0	0	0	0	0	0	0	0	0	0	0	0	0
095a275210fadc06cd4982ae281dcaeb	0	8	13	0	0	0	11	0	0	0	0	6	0	8	0	0	10	0	0	0	0	0	0	7	0	0	0	18	0	0	3	0	3	0	0	0	5	4	0	0	0	4	0	0	0	0	0	0	0
095cac4b4b1845db0740a2555997de0b	0	2	0	0	0	0	0	0	0	0	0	0	0	0	0	0	0	0	0	0	0	0	0	0	0	0	0	0	0	0	0	0	0	0	0	0	0	0	0	0	0	0	0	0	0	0	0	0	0
095ebe4b265dabc34d87479243d29174	0	0	0	0	0	0	0	0	0	0	0	0	0	0	0	0	0	0	0	0	0	0	0	0	0	0	0	0	0	0	0	0	0	0	0	0	0	0	0	0	0	0	0	0	0	0	0	0	0
0966489c42817a7991377dde084a17b0	0	0	0	0	0	0	2	0	7	0	0	3	4	3	5	0	0	0	4	0	0	0	0	0	0	0	0	0	0	0	0	0	0	0	0	0	0	0	0	0	0	0	9	6	72	56	46	54	53
097a343c23ad6da206f0c1910bffcaf2	13	21	6	0	0	0	0	0	0	0	0	0	0	0	0	0	0	0	0	0	0	109	79	92	0	0	23	0	0	8	10	5	4	0	0	6	0	0	2	0	0	0	41	108	0	20	13	0	4
098840c92d8e6ab3f767febcf944dc3d	9	0	0	0	0	0	0	0	0	0	0	0	0	0	0	0	0	0	0	0	0	4	0	0	0	0	0	0	0	0	0	0	0	0	0	0	0	0	0	0	0	0	0	0	0	0	0	0	0
098cdee4530f538fea8e1a8d42b46900	0	0	0	0	0	0	0	0	0	0	0	0	0	0	0	0	3	0	0	0	0	0	0	0	0	0	0	0	0	0	0	0	0	0	0	0	0	0	0	0	0	0	0	0	0	0	0	0	0
09a39d80909baef8eab9fa2212e47524	8	15	0	7	6	10	4	14	3	0	4	0	6	7	21	0	16	14	16	8	0	5	7	8	23	9	15	14	21	36	28	18	25	32	72	76	80	52	92	119	65	52	0	3	39	23	36	33	25
09aca5965ddc603246bb6a6361000de4	20	18	11	8	7	8	0	4	6	3	9	6	0	0	0	0	0	7	0	4	0	0	0	0	0	0	0	7	0	0	0	0	0	0	0	0	0	0	0	3	0	0	9	13	11	29	17	24	11
09b8dfb1f47bcb6ebbafb97995d8da81	0	28	0	0	0	0	0	0	0	0	0	0	0	0	0	0	0	0	0	0	0	9	0	0	0	0	0	0	0	0	0	0	0	0	0	0	0	0	0	0	0	0	0	0	0	0	0	0	0
09c1f64980c946bf1980282e20adaefc	9	22	29	10	12	20	0	14	9	7	12	19	0	0	15	11	0	6	5	0	9	0	0	0	0	0	0	0	0	0	0	0	0	0	0	0	0	0	0	0	0	0	0	0	0	0	7	7	0
09c7be2cf54de35aaee7a02e89741a68	7	0	0	0	0	0	0	0	0	0	0	0	0	0	0	0	0	0	0	0	0	0	0	0	0	0	0	0	0	0	0	0	0	0	0	0	0	0	0	0	0	0	0	0	0	0	0	0	0
09c964c3655c2dfb86fd948a10b3a72c	0	0	0	0	0	0	0	0	0	0	0	0	0	0	0	0	0	0	0	0	0	0	0	0	0	0	0	0	0	0	0	0	0	0	0	0	0	0	0	0	0	0	0	0	0	0	0	0	0
09e790fa166491f14405df5fb6453a35	0	0	0	0	0	0	0	0	0	0	0	0	0	0	0	0	0	0	0	0	0	0	0	0	0	0	0	0	0	0	0	0	0	0	0	0	0	0	0	0	0	0	0	0	0	0	0	0	0
09ec1a8d9977681acc2682b61054ab72	0	0	11	0	0	2	0	0	0	0	0	0	0	0	0	0	0	0	0	0	0	4	6	7	0	0	0	0	0	3	0	4	0	0	0	0	0	0	0	0	0	0	4	0	0	0	0	0	0
09f56ae0feab3fb87e05aaff79b00a1d	0	0	0	0	0	0	0	0	0	0	0	0	0	0	0	0	0	0	0	0	0	0	0	0	0	0	0	0	0	0	0	0	0	0	0	0	0	0	0	0	0	0	0	0	0	0	0	0	0
0a259e92618ac68a15907c32c68f4e99	0	0	0	0	0	0	0	0	0	0	0	0	0	0	0	0	0	0	0	0	0	0	0	0	0	0	0	0	0	0	0	0	0	0	0	0	0	0	0	0	0	0	0	0	0	0	0	0	0
0a2a866116f5f5f6ae5ddce71bc06417	0	0	0	0	0	0	0	0	0	0	0	0	0	0	0	0	0	0	0	0	0	0	0	0	0	0	0	0	0	0	0	0	0	11	0	0	0	0	0	22	15	0	0	14	29	30	22	22	18
0a394225900f1040929ac90b72404e2c	0	0	0	0	0	0	0	0	0	0	0	0	0	0	0	0	0	0	0	0	0	0	0	0	0	0	0	0	0	0	0	0	0	0	0	0	0	0	0	0	0	0	0	0	0	0	0	0	0
0a3ebc54c922b330768b589bbd680dd8	0	0	0	0	0	0	0	0	0	0	0	0	0	0	0	0	0	0	0	0	0	0	0	0	0	0	0	0	0	0	0	0	0	0	0	0	0	0	0	0	0	0	0	0	0	0	0	0	0
0a6197214ca9d8d51b74ba1c966ba31b	0	0	0	0	15	0	0	0	0	0	42	31	0	0	0	6	0	0	24	0	19	76	71	31	20	20	0	86	14	0	4	5	6	15	26	5	0	0	45	4	24	0	23	72	0	92	0	25	0
0a75d18237c3f90bf176f06bec2a3b7b	0	0	0	0	0	0	0	0	0	0	0	0	0	0	0	0	0	0	0	0	0	0	0	0	0	0	0	0	0	0	0	0	0	0	0	0	0	0	0	0	0	0	0	0	0	0	0	0	0
0a798f858ab01f41a98c8124decb4de0	8	0	0	0	0	0	0	0	0	0	0	0	0	0	0	0	0	0	0	0	0	0	0	0	0	0	0	0	0	0	0	0	0	0	0	0	0	0	0	0	0	0	0	0	0	0	0	0	0
0a7a967572befd433128d1af81d778e0	0	0	0	0	0	0	0	0	0	0	0	0	0	0	0	0	0	0	0	0	0	0	0	0	0	0	0	0	0	0	0	0	0	0	0	0	0	0	0	0	0	0	0	0	0	0	0	0	0
0a80d77f64f21000fe9d71fe9d029ad3	0	0	0	0	0	0	0	0	0	0	0	0	0	0	0	0	0	0	0	0	0	0	0	0	0	0	0	0	0	0	0	0	0	0	0	0	0	0	0	0	0	0	8	0	0	0	0	0	0
0ac1d20365372a5236d9ce4471cf7401	41	48	5	0	0	3	0	0	0	0	0	0	0	0	0	0	0	0	0	0	0	80	59	617	180	17	0	5	71	80	29	8	64	87	0	0	50	16	7	0	0	0	0	19	0	155	6	8	21
0ac7e696500618e3afdedec597403281	0	0	0	0	0	0	0	0	0	0	0	0	0	0	0	0	0	0	0	0	0	0	0	0	0	0	0	0	0	0	0	0	0	0	0	0	0	0	0	0	0	0	0	0	0	0	0	0	0
0ac8c0ea7a244a1cff2a9639b934e62b	0	0	0	0	0	0	0	0	0	0	0	0	0	0	0	0	0	0	0	0	0	0	0	0	0	0	0	0	0	0	0	0	0	0	0	0	0	0	0	0	0	0	0	0	0	0	0	0	0
0ae505ddb12a48494a08cd24ff85e7f3	0	0	0	0	0	0	0	0	0	0	0	0	0	0	0	0	0	0	0	0	0	2	0	0	0	0	0	0	0	0	0	0	0	0	0	0	0	0	0	0	0	0	0	0	0	0	0	0	0
0aeb178c71b9fafc1e82ed6c036073ca	0	0	0	0	0	0	0	0	2	0	0	0	0	0	0	0	0	0	0	0	0	0	0	0	0	0	0	0	0	0	0	0	0	0	0	0	0	0	0	0	0	0	0	0	0	0	0	0	0
0aed743ba52b855215992d80e7a379e2	0	0	0	0	0	0	0	0	0	0	0	0	0	0	0	0	0	0	0	0	0	0	0	0	0	0	0	0	0	0	0	0	0	0	0	0	0	0	0	0	0	0	0	0	0	0	0	0	0
0afa0a6d594ad6e959961f64676475ff	0	0	0	0	0	0	0	0	0	0	0	0	0	0	0	0	0	0	0	0	0	0	0	0	6	0	0	0	0	0	0	0	0	0	0	0	0	0	0	0	0	0	0	0	0	0	0	0	0
0afe8cd30db98c3292e6c2460ef6a406	0	0	0	0	0	0	0	0	0	0	0	0	0	0	0	0	0	0	0	0	0	0	0	0	0	0	0	0	0	0	0	0	0	0	0	0	0	0	0	0	0	0	0	0	0	0	0	0	0
0b07f0d10887ec3b8cf4e0a0948a9bf3	1108	1188	1033	763	821	901	1065	1829	840	748	1154	788	1647	1686	2818	3118	3374	3780	3699	3629	1535	0	0	0	0	0	0	0	0	0	0	0	0	0	0	0	0	0	0	0	0	0	0	0	0	0	0	0	0
0b187b62f8d7a66dce6e4a8c64e52bb2	0	0	0	0	0	0	0	0	0	0	0	0	0	0	0	0	0	0	0	0	0	0	0	0	0	0	0	0	0	0	0	0	0	0	0	0	0	0	0	0	0	0	0	0	0	0	0	0	0
0b282cf2a1d22aa3ed58402637b2fc8e	0	0	0	0	0	0	0	0	0	0	0	0	0	0	0	0	0	0	0	0	0	0	0	0	0	0	0	0	0	0	0	0	0	0	0	0	0	0	0	0	0	0	0	0	0	0	0	0	0
0b3487469cf208b842dc539e057fb779	0	0	0	0	0	0	0	0	0	0	0	0	0	0	0	0	0	0	0	0	0	0	0	0	0	0	0	0	0	0	0	0	0	0	0	0	0	0	0	0	0	0	0	0	0	0	0	0	0
0b3691f559cf6f699319504e5739fdb0	0	0	0	0	0	0	0	0	0	0	0	0	0	0	0	0	0	0	0	0	0	0	0	0	0	0	0	0	0	0	0	0	0	0	0	0	0	0	0	0	0	0	0	0	0	0	0	0	0
0b3b4d9645b2a0daf42f2169149271d7	0	0	0	0	0	0	0	0	0	0	0	0	0	0	0	0	0	0	0	0	0	0	0	0	0	0	0	0	0	0	0	0	0	0	0	0	0	0	0	0	0	0	0	0	0	0	0	0	0
0b4b6e97b07d8590aca20f4e68538238	0	10	11	5	0	9	0	0	0	9	0	0	0	0	0	0	0	0	0	0	0	0	0	0	0	0	0	0	0	0	0	0	0	0	0	0	0	0	0	0	0	0	0	0	0	0	0	0	0
0b5a1d11789383286589ff23321de17b	0	0	5	0	0	0	0	0	0	0	0	0	0	0	0	0	0	0	7	0	0	6	5	4	0	0	163	0	3	0	0	0	0	5	2	0	0	0	0	0	0	11	0	0	0	0	0	0	0
0b600d0a15aeaa83e20e099d07dacd75	0	0	0	0	0	0	0	0	0	0	0	0	0	0	0	0	0	0	0	0	0	0	0	0	0	0	0	0	0	0	0	0	0	0	0	0	0	0	0	0	0	0	0	0	0	0	0	0	0
0b6fb1e3cc1857314ac85732d3ff5a8a	0	0	0	0	0	0	0	0	0	0	0	0	0	0	0	0	0	0	0	0	0	0	0	0	0	0	0	0	0	0	0	0	0	0	0	0	0	0	0	0	0	0	0	0	0	0	0	0	0
0b703ece49d55dce0e647f9815d58917	0	0	0	0	0	0	0	0	0	0	0	0	0	0	0	0	0	0	0	0	0	0	0	0	0	0	0	0	0	0	0	0	0	0	0	0	0	0	0	0	0	0	0	0	0	0	0	0	0
0b72d6960b2c23de9c44bb0af72a284d	0	0	0	33	24	49	0	28	0	40	36	38	67	103	212	107	133	86	116	156	147	0	0	0	0	0	0	0	0	0	0	0	0	44	45	71	77	0	77	118	66	61	0	0	0	22	0	0	0
0b797f1ebddaef42c501a64c99d2bc87	0	0	0	0	0	0	0	0	0	0	0	0	0	0	0	0	0	0	0	0	0	0	226	0	0	0	0	0	0	0	0	0	0	0	0	0	0	0	0	0	0	0	0	0	0	0	0	0	0
0b816150cb96ce6a16ce5612c66ddb12	0	0	0	0	0	0	0	0	0	0	0	0	0	0	5	0	0	0	0	4	0	0	0	0	0	0	0	0	0	0	0	0	0	0	0	0	0	0	0	0	0	0	0	0	0	0	0	0	0
0b830dc8a874f9f5a92e3ec7cb275674	154	131	144	113	21	66	30	121	75	100	36	49	12	22	130	38	71	56	78	15	23	12	24	9	0	0	6	0	0	0	5	0	0	0	0	0	0	0	0	0	0	0	68	49	14	69	50	24	52
0b8585dedf2475b81a5b4d8b73db6dc7	0	0	0	0	0	0	0	0	0	0	0	0	0	0	0	0	0	0	0	0	0	32	0	0	0	0	0	0	0	0	0	0	0	0	0	0	0	0	0	0	0	0	11	0	0	0	0	0	0
0ba94e0c35615a809c6d7e6c077b110b	0	0	0	0	0	0	0	0	0	0	0	0	0	0	0	0	0	0	0	0	0	0	0	0	0	0	0	0	0	0	0	0	0	0	0	0	0	0	0	0	0	0	0	0	0	0	0	0	0
0bc3d4a8869b1ca0d63882e4accdbfd1	0	0	0	0	0	0	0	0	0	0	0	0	0	0	0	0	0	0	0	0	0	0	0	0	0	0	0	0	0	0	0	0	0	0	0	0	0	0	0	0	0	0	0	0	0	0	0	0	0
0bd75913a66c9b1cdd4867eedfee665c	59	92	51	17	7	30	16	46	19	34	6	16	0	0	0	0	11	0	0	0	0	0	0	0	0	0	0	0	0	0	0	0	0	0	0	0	0	0	0	0	0	0	0	0	0	0	0	0	0
0bf206238c0166af1878ee825cefe273	0	0	0	0	0	0	0	0	0	0	0	0	0	0	0	0	0	0	0	0	0	0	0	0	0	0	0	4	0	0	0	0	0	0	0	0	0	0	0	0	0	0	0	0	0	0	0	0	0
0c166a0a042510d5f58d8e55e8d271a6	26	21	0	43	41	35	0	0	0	0	32	0	0	0	0	0	0	0	0	0	0	0	7	0	17	6	20	12	16	31	11	32	7	0	0	18	10	25	15	16	7	10	0	0	0	0	0	0	0
0c20b331ac54c7bbb1af3e12e6551ee9	0	0	0	0	0	0	0	0	0	0	0	0	0	0	0	0	0	0	0	0	0	0	25	19	15	0	31	21	12	18	27	14	0	0	12	0	0	0	0	24	0	9	0	0	0	0	0	0	0
0c21acac4063e4cfe181590bc8eb11fe	0	0	0	0	0	0	0	0	0	0	0	0	0	0	0	0	0	0	0	0	0	0	0	0	0	0	0	0	0	0	0	0	0	0	0	0	0	0	0	0	0	0	0	0	45	55	0	0	0
0c2882cfda4983109cfea4ecd544d1e8	0	8	0	0	0	0	0	0	2	0	0	0	0	0	0	0	0	0	0	0	0	0	0	0	0	0	0	0	0	0	0	0	0	0	0	0	0	0	0	0	0	0	0	0	0	0	0	0	0
0c4d552b3059875b7324a4b9dc5dfb92	0	0	0	0	0	0	0	0	0	0	0	0	0	0	0	0	0	0	0	0	0	0	0	0	0	0	0	0	0	0	0	0	0	0	0	0	0	0	0	0	0	0	0	0	0	0	0	0	0
0c56212c37319b94727c2b37c476dd8b	0	0	0	0	0	0	0	0	0	0	0	0	0	0	0	0	0	0	0	0	0	0	0	5	0	0	0	0	0	0	0	0	0	0	0	0	0	0	0	0	0	0	30	9	0	0	0	0	0
0c5b3e60ce9dfadae187a43c862fe0a9	0	0	0	0	0	0	0	0	0	0	0	0	0	0	0	0	0	0	0	0	2	0	0	0	0	0	0	0	0	0	0	0	0	0	0	0	0	0	0	0	0	0	0	0	0	0	0	0	0
0caf46e1c25c971f280b218ed9422455	0	0	0	0	0	0	0	0	0	0	0	0	0	0	0	0	0	0	0	0	0	0	0	0	0	0	0	0	0	0	0	0	0	0	0	0	0	0	0	0	0	0	0	0	0	0	0	0	0
0cba65ed7e33ec29055b481596f4cbd9	0	0	0	0	0	0	0	0	0	0	0	0	0	0	0	0	0	0	0	0	0	0	10	0	0	0	0	0	0	0	0	0	0	0	0	0	0	0	0	0	0	0	80	88	21	15	15	11	24
0cf68e14bf5c1e1216ce118c99e0c8b9	23	43	42	7	4	5	0	16	8	0	0	0	12	0	11	0	8	9	9	0	0	281	411	239	98	115	185	185	127	132	104	105	68	59	63	152	92	77	75	94	44	58	0	10	0	0	0	0	0
0cf823bdff1c336f054f95de562fed0b	35	15	58	0	6	3	9	12	0	6	8	0	4	0	16	4	8	0	8	9	0	0	0	0	0	0	0	0	0	4	0	0	0	0	0	0	0	0	0	0	0	0	22	9	4	4	0	4	7
0cf87b496de8585dc8dec8de8f1fc76e	117	202	188	34	35	40	0	31	25	24	28	22	0	0	25	0	0	20	18	0	0	180	265	211	130	66	140	165	126	118	135	120	81	50	24	66	75	37	35	51	19	53	417	576	187	227	104	162	150
0cfbba4071772fc63af64f38deee346c	0	0	0	0	0	0	0	0	0	0	0	0	0	0	0	0	0	0	0	0	0	0	0	0	0	0	0	0	0	0	0	0	0	0	0	0	0	0	0	0	0	0	0	0	0	0	0	0	0
0d0138ef7b1b5edc565abc5d546fdf8a	0	0	0	0	0	0	0	0	0	0	0	0	0	0	0	0	0	0	0	0	0	0	0	0	0	0	0	0	0	0	0	0	0	0	0	0	0	0	0	0	0	0	0	0	0	0	0	0	0
0d1cce574feb47d4d2d9b9549575a96f	0	18	15	6	0	0	0	8	0	0	0	0	0	0	7	6	15	9	19	6	11	0	0	10	0	9	7	5	0	9	5	0	0	0	10	0	12	0	0	17	0	0	0	0	8	0	0	0	12
0d298cf49fed17be01ea25ebe42e91cc	0	0	0	0	0	0	0	0	0	0	0	0	0	0	0	0	0	0	0	0	0	0	0	0	0	0	0	0	0	0	0	0	0	0	0	0	0	0	0	0	0	0	0	0	0	0	0	0	0
0d565f98ffd905e4d54c46044e5a692c	0	0	0	0	0	0	0	0	0	0	0	0	0	0	0	0	0	0	0	0	0	0	0	0	0	0	0	0	0	0	0	0	0	0	0	0	0	0	0	0	0	0	0	0	0	0	0	0	14
0d639b9778bf0c49fae1bae26af4e336	0	0	0	0	0	0	0	2	0	0	0	0	0	0	0	0	0	0	0	0	0	0	0	0	0	0	0	0	0	0	0	0	0	0	0	0	0	0	0	0	0	0	0	0	0	0	0	0	0
0d73b74cfd4aeea9fcebef15b51cae0f	0	0	0	0	0	0	0	0	0	0	0	0	0	0	0	0	0	0	0	0	0	0	0	0	0	0	0	0	0	0	0	0	0	0	0	0	0	0	0	0	0	0	0	0	0	0	0	0	0
0d9587725068ecc8ea24651039498de3	0	0	0	0	0	0	0	0	0	0	0	0	0	0	0	0	0	0	0	0	0	0	0	0	0	0	0	0	0	0	0	0	0	0	0	0	0	0	0	0	0	0	0	0	0	6	0	0	0
0da185bc43b8cbe84872e6f9c2a0a458	9	0	0	0	0	0	0	0	0	0	0	0	0	0	0	0	0	0	0	0	0	0	0	0	0	0	0	0	0	0	0	0	0	0	0	0	0	0	0	0	0	0	0	0	0	0	0	0	0
0da1e63aba74550f09a02a58391a4892	0	4	6	0	0	0	0	0	0	0	0	0	0	0	0	0	4	0	0	0	0	0	0	0	0	0	0	0	0	0	0	0	0	0	0	0	0	0	0	0	0	0	0	0	0	0	0	0	0
0db50ecb7a94eb49cca50a48bcc68e88	0	0	0	0	0	0	0	0	0	0	0	0	0	0	0	0	0	0	0	0	0	0	0	0	0	0	0	0	0	0	0	0	0	0	0	0	0	0	0	0	0	0	0	0	0	0	0	0	0
0db7a8f8f1a5c39407731084abaaf57f	0	0	0	0	0	0	0	0	0	0	0	0	0	0	0	0	0	0	0	0	0	0	0	0	0	0	0	0	0	0	0	0	0	0	0	0	0	0	0	0	0	0	0	0	6	10	13	15	18
0dd05d0dc367ae5d639d57945ee7cec6	0	0	0	0	0	0	0	0	0	0	0	0	0	0	0	0	0	0	0	0	0	0	0	0	0	0	0	0	0	0	0	0	0	0	0	0	0	0	0	0	0	0	0	0	0	0	0	0	0
0ddaaa9977aaceed52809664054e851e	1158	139	82	197	126	195	494	410	201	194	241	407	426	252	359	608	358	336	367	364	522	116	138	83	219	301	91	170	242	80	160	172	287	215	146	168	395	738	206	224	221	188	17	0	101	40	32	178	173
0df1fe44e6ca2ff02afa71d84e923848	281	572	266	270	191	216	474	382	177	162	205	390	517	532	444	914	509	495	589	604	891	2183	2901	2503	2442	3723	2685	5119	6321	2611	3246	4362	3253	4424	2987	3824	5400	2659	3645	5157	3784	3341	0	0	0	0	0	6	0
0df4f3d6412c1fe9b0d3659e371cf751	0	0	0	0	0	0	0	0	0	0	0	0	0	0	0	0	0	0	0	0	0	0	0	0	0	0	0	0	0	0	0	0	0	0	0	0	0	0	0	0	0	0	0	0	0	0	0	0	0
0e0ede582683bcbcc536baaf21dc5591	0	0	0	0	0	0	0	0	0	0	0	0	0	0	0	0	0	0	0	0	0	0	0	0	0	0	0	0	0	0	0	0	0	0	0	0	0	0	0	0	0	0	0	0	0	0	0	0	0
0e176cb7cac14b1f3cb60ec4aa1ee2df	0	0	0	0	0	0	0	0	0	0	0	0	0	0	0	0	0	0	0	0	0	0	0	0	0	0	0	0	0	0	0	0	0	0	0	0	0	0	0	0	0	0	0	0	0	0	0	0	0
0e1a5685a78b77b1b918a96e76867379	0	0	0	0	0	0	0	0	0	0	0	0	0	0	0	0	0	0	0	0	0	0	0	0	0	0	0	0	0	0	0	0	0	0	0	0	0	0	0	0	0	0	0	0	0	0	0	0	0
0e4c71aaf111678c2745916785744f07	0	0	0	0	0	0	0	0	0	0	0	0	0	0	0	0	0	0	0	0	0	0	0	0	3	0	2	0	0	0	0	0	0	8	7	59	0	0	0	0	0	0	0	7	49	0	3	0	0
0e53da24009cb8e492c71960a0c8c5f8	0	0	0	0	0	0	0	0	0	0	0	0	0	0	0	0	0	0	0	0	0	0	0	0	0	0	0	0	0	0	0	0	0	0	0	0	0	0	0	0	0	0	0	0	0	0	0	0	0
0e562e472e40e3a9d495da943e97a250	0	0	0	0	0	0	0	0	0	0	0	0	0	0	0	0	0	0	0	0	0	0	0	0	0	0	0	0	0	0	0	0	0	0	0	0	0	0	0	0	0	0	0	0	0	0	0	0	0
0e721c5655290b806fbc9678bac5ff49	0	0	0	0	0	0	0	0	0	0	0	0	0	0	0	0	0	0	0	0	0	7	0	0	0	0	0	0	0	0	0	0	0	0	0	0	0	0	0	0	0	0	0	0	0	0	0	0	0
0e8fbe22a041cc741958d6628592753f	0	0	0	0	0	0	0	0	0	0	0	0	0	0	0	0	0	0	0	0	0	0	0	0	0	0	0	0	0	0	0	0	0	0	0	0	0	0	0	2	0	0	0	0	0	0	0	0	0
0eadae03bb9e59c6e631017b056d6950	8	21	8	0	0	0	0	4	0	0	0	0	0	0	0	0	0	0	0	0	0	0	0	0	0	0	0	0	0	0	0	0	0	0	0	0	0	0	0	0	0	0	53	75	51	123	86	64	64
0ebc772288dc464873bcd630eff5d8bf	0	0	0	0	0	0	0	0	0	0	0	0	0	0	0	0	0	0	0	0	0	0	0	0	0	0	0	0	0	0	0	0	0	0	0	0	0	0	0	0	0	0	14	9	0	0	0	0	0
0ec19fb12571a5e3b2b011bed927ce33	0	0	0	0	0	0	0	0	0	0	0	0	0	0	0	0	0	0	0	0	0	39	0	0	0	0	0	0	0	0	0	0	0	0	0	0	0	0	0	0	0	0	0	0	0	0	0	0	0
0ec7f2e1eb9ee111fc5ea6e04c352329	0	0	0	0	0	0	0	0	0	0	0	0	0	0	0	0	0	0	0	0	0	0	0	0	0	0	0	0	0	0	0	0	0	0	0	0	0	0	0	0	0	0	0	0	0	0	0	0	0
0ec9bd8b8f33269cea651d6aad074df1	26	18	0	0	0	0	0	10	0	0	0	0	0	0	0	0	0	0	0	0	0	37	43	20	21	0	9	0	15	0	0	0	0	3	0	0	0	0	0	0	0	0	0	0	0	0	0	0	0
0eda3c5b92692ffeee1115aa04eb77e2	0	0	0	0	0	0	0	0	0	0	0	0	0	0	0	0	0	0	0	0	0	3	6	5	0	0	0	0	0	0	0	0	0	0	0	0	0	0	0	0	0	0	0	0	0	0	0	0	0
0eea35bf50f0e9a09d8ea39a6842d896	0	0	0	0	0	0	0	0	0	0	0	0	0	0	0	0	0	0	0	0	0	0	0	0	0	0	0	0	0	0	0	0	0	0	0	0	0	0	0	0	0	0	0	0	0	0	0	0	0
0f096216657fb63d57d6dd391c7d5b68	0	0	0	0	0	0	0	0	0	0	0	0	0	0	0	0	0	0	0	0	0	0	0	0	0	0	0	0	0	0	0	0	0	0	0	0	0	0	0	0	0	0	0	0	0	0	0	7	0
0f18858032281003917048e93fd25e41	0	0	0	0	0	0	0	0	0	0	0	0	0	0	0	0	0	0	0	0	0	0	0	0	0	0	0	0	0	0	0	0	0	0	0	0	0	0	0	0	0	0	0	9	0	0	0	0	0
0f1c118ccafa86492c1e2a059cd85fd4	0	0	0	0	0	0	0	0	0	0	0	0	0	0	0	0	0	0	0	0	0	0	0	0	0	0	0	0	0	0	0	0	0	0	0	0	0	0	0	0	0	0	0	0	0	0	0	0	0
0f244598b4856ee0f399f423a4543100	0	0	0	0	0	0	0	0	0	0	0	0	0	0	0	0	0	0	0	0	0	0	0	23	0	3	0	0	0	0	4	0	4	0	3	0	0	2	0	0	10	0	0	16	0	0	0	0	0
0f250e3ea5c297b17e02e917dd8a4a3f	0	3	5	0	0	0	0	0	0	0	0	0	0	0	0	0	0	0	0	0	0	0	0	0	0	0	0	5	0	0	0	0	0	0	0	0	0	0	0	0	0	0	0	0	0	0	0	0	0
0f2f521bda33b86962c968bb91d36a96	0	0	0	0	0	0	0	0	0	0	0	0	0	0	0	0	0	0	0	0	0	0	0	0	0	0	0	0	0	0	0	0	0	0	0	0	2	0	0	0	0	0	0	0	0	0	0	0	0
0f33bc565f696b12708cdf46356cf07d	12	44	38	13	10	11	10	18	13	11	7	5	20	7	13	9	10	9	12	8	8	4	0	0	0	0	0	0	0	0	0	0	0	0	0	0	0	0	4	0	0	0	7	0	0	12	8	10	7
0f36d66e4927fa00fb06afab3cfa10f3	0	0	0	0	0	0	0	0	0	0	0	0	0	0	0	0	0	0	0	0	0	0	0	0	0	0	0	0	0	0	0	0	0	0	0	0	0	0	0	0	0	0	0	0	0	0	0	0	0
0f38719a77e6718bcaa571ba957a3580	0	0	0	0	0	0	0	0	0	0	0	0	0	0	0	0	0	0	0	0	0	0	0	0	0	0	0	0	0	0	0	0	0	0	0	0	0	0	0	0	0	0	0	0	0	0	0	0	0
0f454ceb3b5706a765257b8bbccf492b	0	0	0	0	0	0	0	0	0	0	0	0	0	0	0	0	0	0	0	0	0	0	0	0	0	0	0	0	0	0	0	0	0	0	0	0	0	0	0	0	0	0	0	0	0	0	0	0	0
0f68cc5eeed5bfb4acf8c1ea685f93ad	134	149	191	90	42	40	36	230	114	106	87	68	20	15	47	43	103	93	60	70	39	11	0	0	0	0	0	9	0	0	0	0	0	0	0	0	0	0	0	0	0	0	0	0	0	0	0	0	0
0f69d9337f0380233caed01a44bb3a5d	0	0	0	0	0	0	0	0	0	0	0	0	0	0	0	0	0	0	0	0	0	0	0	0	0	0	0	0	0	0	0	0	0	0	0	0	0	0	0	0	0	0	0	0	0	0	0	0	0
0f8baf508dd41cf32488e32c5c50a84e	0	0	0	0	0	0	0	0	0	0	0	0	0	0	0	0	0	0	0	0	0	0	0	0	0	0	0	0	0	0	0	0	0	0	0	0	0	0	0	0	0	0	0	9	0	0	0	0	0
0f9c945d2336eed4bbfdc645e86245c2	0	0	0	0	0	0	0	0	0	0	0	0	0	0	0	0	0	0	0	0	0	0	0	0	0	0	0	0	0	0	0	0	0	0	0	0	0	0	0	0	0	0	0	0	0	0	0	0	0
0f9cca677bf9f05d500338e4344356af	17	12	21	2	2	0	4	0	0	4	2	0	0	0	0	0	0	0	0	0	0	23	34	36	10	10	11	4	11	23	29	5	11	0	0	8	8	17	5	5	2	4	12	10	16	0	4	2	4
0fa7c0189b6326875f72c94b884a0450	0	0	0	0	0	0	0	0	0	0	0	0	0	0	0	0	0	0	0	0	0	7	0	0	0	0	0	0	0	0	0	0	0	0	0	0	0	0	0	0	0	0	0	0	0	0	0	0	0
0fb415f6630c3de766e13fb436edb79b	0	0	0	0	0	0	0	0	0	0	0	0	0	0	0	0	0	0	0	0	0	45	32	30	4	9	11	14	23	20	7	12	10	6	4	5	0	0	7	5	0	4	0	0	0	0	0	0	0
0fd279c8b6249d5fc6b45f6b8a61806f	19	0	0	0	0	0	0	0	0	0	0	0	0	0	0	0	0	0	0	0	0	0	0	0	0	0	0	0	0	0	0	0	0	0	0	0	0	0	0	0	0	0	0	0	0	0	0	0	0
0fd83597e7bd2aedffca154ef9db1e1a	0	0	0	0	0	0	0	0	0	0	0	0	0	0	0	0	0	0	0	0	0	0	0	0	0	0	0	0	0	0	0	0	0	0	0	0	0	0	0	0	0	0	0	0	0	0	0	0	0
0fed436759b2eb18844e315b458baeaa	0	0	0	0	0	0	0	0	0	0	0	0	0	0	0	0	0	0	0	0	0	0	0	0	0	0	0	0	0	0	0	0	0	0	0	0	0	0	0	0	0	0	0	0	0	0	0	0	0
102166fa098df45a5510ba09b8aadd95	91	100	89	62	43	86	46	132	90	72	53	67	126	67	201	152	224	152	125	96	94	0	0	0	0	0	0	0	0	0	0	0	0	0	0	0	0	0	0	0	0	0	0	0	0	0	0	0	0
102d03f6e1b701483b2118a8f831cb69	0	0	0	0	0	0	0	0	0	0	0	0	0	0	0	0	0	0	0	0	0	0	0	0	0	0	0	0	0	4	0	4	0	0	0	0	0	0	0	0	0	0	0	0	0	0	0	0	0
102f493c661139d66140c9d0e11f1f5f	5492	121	13195	95	261	0	3001	0	301	281	269	272	203	37	822	0	1828	1785	2322	4326	726	3728	219	700	149	0	0	481	1292	0	0	405	0	1539	297	5320	4412	262	3333	17506	156	382	568	189	2216	100	0	3461	2081
102fe46450345675edbd00ec5bec9343	0	0	0	0	0	0	0	0	0	0	0	0	0	0	0	0	0	0	0	0	0	0	8	0	0	0	0	0	0	0	0	0	0	0	0	0	0	0	0	0	0	0	0	0	0	0	0	0	0
1035a08eb3f8ae893d09f50a35480bf1	0	0	0	0	0	0	0	0	0	0	0	0	0	0	0	0	0	0	0	0	0	0	0	0	0	0	0	0	0	0	0	0	0	0	0	0	3	0	0	0	0	0	0	0	0	0	0	0	0
1061b0151fe627ebb3a35154c60e5a7c	0	0	0	0	0	0	0	0	0	0	0	0	0	0	0	0	0	0	0	0	0	0	0	0	0	0	0	0	0	0	0	0	0	0	0	0	0	0	0	0	0	0	0	0	0	0	0	0	0
107d50c711e25c0302daf8336310e88f	0	0	0	0	0	0	0	0	0	0	0	0	0	0	0	0	0	0	0	0	0	9	9	24	0	0	0	0	0	0	0	0	0	0	0	0	0	0	0	0	0	0	0	0	0	0	0	0	0
108b6eeaef4c9738ab80628a9639de47	0	0	0	0	0	0	0	0	0	0	0	0	0	0	0	0	0	0	0	0	0	0	0	0	0	0	0	0	0	0	0	0	0	0	0	0	0	0	0	0	0	0	0	0	0	0	0	0	0
10af0d3addf2bab7cec08e7f2f2d052a	0	0	0	0	0	0	0	0	0	0	0	0	0	0	0	0	0	0	0	0	0	0	0	0	0	0	0	0	0	0	0	0	0	0	0	0	0	0	0	0	0	0	0	0	0	0	0	0	0
10fd52c9814f6f7648e06bf170953226	7	10	11	0	0	0	0	0	0	0	0	3	0	0	0	0	0	0	0	3	0	0	0	0	0	0	0	0	0	0	0	0	0	0	0	0	0	0	0	0	0	0	0	0	0	0	0	0	0
11000589049a4bea4151a80e3a926488	12	11	11	19	7	23	0	11	13	15	8	20	13	15	54	18	19	24	26	26	26	0	0	0	0	0	0	0	0	0	0	0	0	0	0	0	0	0	0	0	0	0	0	0	0	0	0	0	0
113b4774c91df2bbba9a28a125c644ac	0	0	0	0	0	0	0	0	0	0	0	0	0	0	0	0	0	0	0	0	0	0	0	0	0	0	0	0	0	0	0	0	0	0	0	0	0	0	0	0	0	0	9	13	0	0	0	0	0
115b908cf176e6ef23b09507a0c9d3d4	0	0	0	0	0	0	0	0	0	0	0	0	0	0	0	0	0	0	0	0	0	0	0	0	0	0	0	0	0	0	0	0	0	0	0	0	0	0	0	5	0	0	0	0	0	0	0	0	0
1160e30b6f9031c352ea89ba7d3eff42	0	0	0	0	0	0	0	0	0	0	0	0	0	0	0	0	0	0	0	0	0	0	0	0	0	0	0	0	0	0	0	0	0	0	0	0	0	0	0	0	0	0	0	0	0	0	0	0	0
117ad8e153398acbee8878d331c67e1e	0	0	0	0	0	0	0	0	0	0	0	0	0	0	0	0	0	0	0	0	0	0	0	0	0	0	0	0	0	0	0	0	0	0	0	0	0	0	0	0	0	0	0	0	0	0	0	0	0
11812f24abf6ac9c02a47d544ea34616	0	0	0	0	0	0	0	0	0	0	0	0	0	0	0	0	0	0	0	0	0	0	0	0	0	0	0	0	0	0	0	0	0	0	0	0	0	0	0	0	0	0	0	0	0	0	0	0	0
1191267760943bb1758512e01578fa6b	0	0	0	0	0	0	0	0	0	0	0	0	0	0	0	0	0	0	0	0	0	0	0	0	0	0	0	0	0	0	0	0	0	0	0	0	0	0	0	0	0	0	0	0	0	0	0	0	0
119241d3f0f9963ac9c2cc82ddb73b93	11	0	12	0	0	0	0	6	0	0	0	0	0	0	0	0	0	0	0	6	0	0	0	0	0	0	0	0	0	0	0	0	0	0	0	0	0	0	0	0	0	0	0	0	0	0	0	0	0
11a632a4b17126261027953251f10761	5	10	4	15	7	9	4	12	7	7	0	8	7	3	6	10	3	0	5	8	3	0	0	0	0	0	0	0	0	0	0	0	0	0	0	0	0	0	0	0	0	0	7	8	14	14	13	20	12
11c652004154f93013ce707612057d8b	0	0	15	0	0	0	0	0	0	0	0	0	0	0	0	0	0	0	0	0	0	0	0	0	0	0	0	0	0	0	0	0	0	0	0	0	0	0	0	0	0	0	0	0	0	0	0	0	0
11ce9aab73d058a9f90a16b0b9e16188	0	0	0	0	0	0	0	0	0	0	0	0	0	0	0	0	0	0	0	0	0	0	0	0	0	0	0	0	0	0	0	0	0	0	0	0	0	0	0	0	0	0	0	0	0	0	0	0	0
11df8e751e8b47a68102aa9193a6060d	4	0	0	0	0	0	0	0	0	0	0	0	0	0	0	0	0	0	0	0	0	0	0	0	0	0	0	0	0	0	0	0	0	0	0	0	0	0	0	0	0	0	0	0	0	0	0	0	0
1227125404b657194bed758f7e5e2c9c	0	0	0	0	0	0	0	0	0	0	0	0	0	0	0	0	0	0	0	0	0	0	0	0	0	0	0	0	0	0	0	0	0	0	0	0	0	0	0	0	0	0	0	0	0	0	0	0	0
122866900a5b9586e26ea3b621b1760d	0	0	0	0	0	0	0	0	0	0	0	0	0	0	0	0	0	0	0	0	0	0	0	0	0	0	0	0	0	0	0	0	0	0	0	0	0	0	0	0	0	0	58	64	22	31	25	24	31
122c13005eccc88730c4f1d20eaf639d	0	0	0	0	0	0	0	0	0	0	0	0	0	0	0	0	0	0	0	0	0	5	0	5	0	0	0	0	0	0	0	0	3	0	0	0	0	0	0	0	0	0	0	0	0	0	0	0	0
123099db2fb1323d09142e48e69041fd	0	0	0	0	0	0	0	0	0	0	0	0	0	0	0	0	0	0	0	0	0	0	0	0	0	0	0	0	0	0	0	0	0	0	0	0	0	0	0	0	0	0	0	0	0	0	0	0	0
12491d070e56af8d90f17319a70912c6	0	0	0	0	0	0	0	0	0	0	0	0	0	0	0	0	0	0	0	0	0	0	0	0	0	0	0	0	0	0	0	0	0	0	0	0	0	0	0	0	0	0	0	0	0	0	0	0	0
1270ebb40411f94c09f6782cfca92654	0	0	0	0	0	0	0	0	0	0	0	0	0	0	0	0	0	0	0	0	0	0	0	14	0	0	0	0	0	0	0	0	0	0	0	0	0	0	0	0	0	0	0	0	0	0	0	0	0
127c661ba04b5679ed205ecc5c101b06	0	0	0	0	0	0	0	0	0	0	0	0	0	0	0	0	0	0	0	0	0	0	0	4	0	0	0	0	0	0	0	0	0	0	0	0	0	0	0	0	0	0	0	0	0	0	0	0	0
12960fbc1b277dad6a255f42f9870fe9	0	0	0	0	0	0	0	11	0	0	0	0	0	0	0	0	8	0	0	0	0	0	0	21	0	13	0	48	0	22	0	12	1308	0	11	0	5	0	0	0	0	0	0	0	0	0	0	0	0
129a2c5edd22b265bdff5d728960a3be	4	7	3	0	0	0	0	0	0	0	0	0	0	0	0	0	0	0	0	0	0	0	0	0	0	0	0	0	0	0	0	0	0	0	0	0	0	0	0	0	0	0	0	0	0	0	0	0	0
12b1603ae68b364dafbe1f4dea0cc091	0	0	0	0	0	0	0	0	0	0	0	0	0	0	0	0	0	0	0	0	0	0	0	0	0	0	0	0	0	0	0	0	0	0	0	0	0	0	0	0	0	0	0	0	0	0	0	0	0
12cf1ad0e91ccb34d647c5312a58da50	0	0	0	0	0	0	0	0	0	0	0	0	0	0	0	0	0	0	0	0	0	0	7	0	0	0	0	0	0	0	0	0	0	0	0	0	0	0	0	0	0	0	0	0	0	0	0	0	0
12d45ef194331efd758d4bec47427e3f	0	0	0	0	0	0	0	0	0	0	0	0	0	0	0	0	0	0	0	0	0	0	0	0	0	0	0	0	0	0	0	0	0	0	0	0	0	0	0	0	0	0	0	0	0	0	0	0	0
12ef08d3fb35836739178b023ee3a364	0	0	0	0	0	0	0	0	0	0	0	0	0	0	0	0	0	0	0	0	0	0	0	0	0	0	0	0	0	0	0	0	0	0	0	0	0	0	0	0	0	0	0	0	0	0	0	0	0
130df146a28d4ce2e6ffa76141dfb842	0	0	0	0	0	0	0	0	0	0	0	0	0	0	0	0	0	0	0	0	0	0	0	0	0	0	0	0	0	0	0	0	0	0	0	0	0	0	0	0	0	0	0	0	0	0	0	0	0
13316726cd75e39e03080be70b218e08	0	0	0	0	0	0	0	0	0	0	0	0	0	0	0	0	0	0	0	0	0	0	0	0	0	0	0	0	0	0	0	0	0	0	0	0	0	0	0	0	0	0	0	0	0	0	0	0	0
133a12cb70602188aab670acd1256a92	95	37	50	11	0	15	0	54	28	30	0	0	0	0	17	0	11	0	43	0	14	75	40	23	28	0	43	13	63	23	0	10	0	9	0	0	8	11	0	18	0	0	172	149	135	124	71	107	167
133a6d76b96391f59bb830b695ca658c	0	0	0	0	0	0	0	0	0	0	0	0	0	0	0	0	0	0	0	0	0	0	0	0	0	0	0	0	0	0	0	0	0	0	0	0	0	0	0	0	0	0	0	0	0	0	0	0	0
135fc01a8bc37aa8f4849e09507ca400	0	0	0	0	0	0	0	0	0	0	0	0	0	0	0	0	0	0	0	0	0	0	0	0	0	0	0	0	0	0	0	0	0	0	0	0	0	0	0	0	0	0	0	0	0	0	0	0	0
13610730c177a749a3c85e5b9b6d0359	0	0	9	0	0	0	0	0	0	0	0	0	0	0	0	0	0	0	0	0	0	0	0	0	0	0	0	0	0	0	0	0	0	0	0	0	0	0	0	0	0	0	0	0	0	0	0	0	0
136ff994bb940d20ccc8cefa2203bf3e	0	0	0	0	0	0	0	0	0	0	0	0	0	0	0	0	0	0	0	0	0	0	0	0	0	0	0	0	0	0	0	0	0	0	0	0	0	0	0	0	0	0	0	0	0	0	0	0	0
13778b8ed32fa750dc60a3dd690dfdc3	342	392	215	208	187	167	98	199	119	182	107	182	53	94	146	57	78	65	77	0	63	253	299	208	410	214	477	463	416	384	522	450	431	250	247	450	299	216	278	445	345	342	0	0	0	0	0	0	0
138a6510f6e53e89a4fc4ef523fff14d	0	0	0	0	0	0	0	0	0	0	0	0	0	0	0	0	0	0	0	0	0	0	0	0	0	0	0	0	0	0	0	0	0	0	0	0	0	0	0	0	0	0	0	0	0	0	0	0	0
138ef1f3a1a6286f69e8735a9a21648b	0	0	0	0	0	0	0	0	0	0	0	0	0	0	0	0	0	0	0	0	0	0	0	0	0	0	0	0	0	0	0	0	0	0	0	0	0	0	0	0	0	0	0	0	0	0	0	0	0
13b3c299e40ed2b1f82ddc61a1ff3247	0	0	0	0	0	0	0	0	0	0	0	0	0	0	0	0	0	0	0	0	0	0	0	0	0	0	0	0	0	0	0	0	0	0	0	0	0	0	0	0	0	0	0	0	0	0	0	0	0
13f5791b5a90afdcc3a81c8b773b1f85	0	0	0	0	0	0	0	0	0	0	0	0	4	0	0	0	0	0	0	0	0	0	0	0	0	0	0	0	0	0	0	0	0	0	0	0	0	0	0	0	0	0	0	0	0	0	0	0	0
1400e87f81ace7b0488375365434f75c	0	0	0	0	0	0	0	0	0	0	0	0	0	0	0	4	0	2	0	0	0	0	0	0	0	0	3	0	0	0	0	0	0	2	4	0	8	4	3	6	10	11	0	0	26	13	17	11	13
14394d052751d55d3b143b0fda8e6bba	0	0	0	0	0	0	0	0	0	0	0	0	0	0	0	0	0	0	0	0	0	0	0	0	0	0	0	0	0	0	0	0	0	0	0	0	0	0	0	0	0	0	0	0	0	0	0	0	0
145c264fa811f2f4b12eb49c74c4d675	0	0	0	0	0	0	0	0	0	0	0	0	0	0	0	0	0	0	0	0	0	0	0	0	0	0	0	0	0	0	0	0	0	0	0	0	0	0	0	0	0	0	0	0	0	0	0	0	0
146dd6fde291ad59a12b433c080367fb	32	36	20	7	0	9	4	30	7	12	4	5	8	3	0	15	28	5	5	4	0	31	52	27	4	5	3	16	0	5	5	10	9	0	0	5	4	5	7	0	3	0	0	0	0	0	0	0	0
148a5ba9e16ddbacfddf440c6bdaefdc	0	0	0	0	0	0	0	0	0	0	0	0	0	0	0	0	0	0	0	0	0	0	13	0	0	0	0	0	0	0	0	0	0	0	0	0	0	0	0	0	0	0	0	0	0	0	0	0	0
149804a74315db1c87932d2193fb3b03	0	0	0	0	0	0	0	0	0	0	0	0	0	0	0	0	0	0	0	0	0	10	7	0	0	0	2	0	0	0	2	0	0	0	0	0	0	0	0	0	0	0	11	17	0	0	0	0	0
149c6ba0056ed025b1a44dedd718279f	0	0	0	0	0	0	0	0	0	0	0	0	0	0	0	0	0	0	0	0	0	0	0	8	0	0	0	0	0	0	0	0	0	19	0	0	0	0	0	0	0	7	0	0	0	0	0	0	0
14eea3211074b192119753825b6c6603	0	0	0	0	0	0	0	0	0	0	0	0	0	0	0	0	0	0	0	0	0	0	0	0	0	0	0	0	3	0	0	3	0	0	2	0	0	0	0	0	0	0	0	0	0	0	0	0	0
15381603f78517a347022d857da9b465	0	0	0	0	0	2	0	4	3	0	0	0	0	0	5	0	3	0	0	0	2	0	0	0	0	0	0	0	2	0	2	0	0	0	0	0	0	0	0	0	0	0	0	0	0	0	0	3	0
154a64c49d20d3f8220e161322940fef	0	0	0	0	0	0	0	0	0	0	0	0	0	0	0	0	0	0	0	0	0	0	0	0	0	0	0	0	0	0	0	0	0	0	0	0	0	0	0	0	0	0	0	0	0	0	0	0	0
157e56481373ed14a4089e3fb2f202b2	0	0	0	0	0	0	0	0	0	0	0	0	0	0	0	0	0	0	0	0	0	0	0	0	0	0	0	0	0	0	0	0	0	0	0	0	0	0	0	0	0	0	0	0	0	0	0	0	0
15c6beca9cd59c191c847302561ae238	0	0	0	0	0	0	0	0	0	0	0	0	0	0	0	0	0	0	0	0	0	0	0	0	0	0	0	0	0	0	0	0	0	0	0	0	0	0	0	0	0	0	0	0	0	0	0	0	0
15d3c8ef4c2f1086768ce364b11f2b23	0	0	0	0	0	0	0	0	0	0	0	0	0	0	0	0	0	0	3	0	0	0	0	0	0	0	0	0	0	0	0	0	0	0	0	0	0	0	0	0	0	0	0	0	0	0	0	0	0
16293de7f03bcace2de26149beaefadf	0	0	0	0	0	0	0	0	0	0	0	0	0	0	0	0	0	0	0	0	0	0	0	0	0	0	0	0	0	0	0	0	0	0	0	0	0	0	0	0	0	0	44	121	0	0	0	0	0
1647aaefaee363c35be34e37f9e0ad4d	0	0	4	0	0	0	0	0	0	0	0	0	0	0	0	0	0	0	0	0	0	7	0	7	0	0	0	0	0	0	0	0	0	0	0	0	0	0	0	0	0	0	0	0	0	0	0	0	0
1671a32fed7a56c9472c36bb1f5617d5	0	0	0	0	0	0	0	0	0	0	0	0	0	0	0	0	0	0	0	0	0	0	0	0	0	0	0	0	0	0	0	0	0	0	0	0	0	0	0	0	0	0	0	0	0	0	0	0	0
167ae1008611219b6c060b3e01319c1c	13	8	5	0	0	0	0	0	0	0	0	0	0	0	0	0	0	3	0	0	0	7	13	8	5	0	6	0	3	5	0	0	5	0	0	0	0	0	5	0	0	4	19	12	4	0	6	6	6
16a378d521fb7910ba2e2b5482219ac6	0	0	0	0	0	0	0	0	0	0	0	0	0	0	0	0	0	0	0	0	0	0	0	0	0	0	0	0	0	0	0	0	0	0	0	0	0	0	0	0	0	0	0	0	0	0	0	0	0
16b9c0304d4fa66d00a139cf893500aa	0	0	0	18	0	0	0	0	0	0	0	0	12	0	0	0	40	0	7	0	7	0	0	0	0	0	0	0	0	0	0	0	0	0	0	0	0	0	0	0	0	0	0	0	0	0	0	0	0
16c71c3baa96d951f36cd265c6505d7e	0	0	0	0	0	0	0	0	0	0	0	0	0	0	0	0	0	0	0	0	0	0	0	0	0	0	0	0	0	0	0	0	0	0	0	0	0	0	0	0	0	0	0	0	0	0	0	0	0
16d6128309cbb7bc5477ee7459be58a4	0	0	0	0	0	0	0	0	0	0	0	0	0	0	0	0	0	0	0	0	0	0	0	0	0	0	0	0	0	0	0	0	0	0	0	0	0	0	0	0	0	0	0	0	0	0	0	0	0
16deaa8aa6c2f9b32f589727b9d619c8	0	0	0	0	0	0	0	0	0	0	0	0	0	0	0	0	0	0	0	0	0	0	0	0	0	0	0	0	0	0	0	0	0	0	0	0	216	0	0	0	0	0	0	0	0	0	0	0	0
16e0d5f03d7265b7ce6be2887adca7ae	0	0	0	0	0	0	0	0	0	0	0	0	0	0	0	0	0	0	0	0	0	0	0	0	0	0	0	0	0	0	0	0	0	0	0	0	0	0	0	0	0	0	0	0	0	0	0	0	0
16eaa22faa9110c47abbc3b7cf19fbc1	0	0	0	0	0	0	0	0	0	0	0	0	0	0	0	0	0	0	0	0	0	0	0	0	0	0	0	0	0	0	0	0	0	0	0	0	0	0	0	0	0	0	5	9	0	0	0	5	6
16edaec7a30d11e759726eeaada63af8	23	55	54	0	0	0	0	7	7	12	0	0	0	0	0	0	0	0	0	0	0	11	13	14	7	0	7	0	10	7	5	0	3	0	0	0	0	0	0	0	0	0	0	0	0	0	0	0	0
170ba0aaa2ebf429b41c2005f71a812a	0	10	9	15	0	12	0	7	9	0	4	0	0	0	8	8	4	0	0	0	0	4	8	10	10	3	11	10	3	9	11	7	14	0	0	9	8	5	13	9	12	17	0	0	0	0	0	0	4
172b04036cf4f911eaff406fc4ab5624	0	0	3723	0	1955	0	0	0	0	0	0	0	0	0	0	0	0	701	0	0	0	0	596	3987	0	0	6	0	0	0	0	0	0	8	0	0	0	0	0	0	0	0	0	0	0	0	0	0	0
173b9a8e6ea639daf5573da262737a68	0	0	0	0	0	0	0	0	0	0	0	0	0	0	0	0	0	0	0	0	0	30	50	28	0	28	40	39	32	46	40	28	28	0	57	53	65	0	50	80	55	48	100	107	80	74	59	87	74
176b15b5419d8fb9b182445660aa63db	0	0	0	0	0	0	0	0	0	0	0	0	0	0	0	0	0	0	0	0	0	0	0	0	0	0	0	0	0	0	0	0	0	0	0	0	0	0	0	0	0	0	27	26	0	0	0	0	0
1780d0c0731e98f52a4fb36ddebdf292	0	0	0	0	0	0	0	0	0	0	0	0	0	0	0	0	0	0	0	0	0	0	0	0	0	0	0	0	0	0	0	0	0	0	0	0	0	0	0	0	0	0	0	0	0	0	0	0	0
178ed3007e4de9db92330fde5facf76a	6550	8090	6034	16345	11159	13101	10869	16527	12496	16072	13913	9839	5401	5824	8442	5546	5804	4855	6283	5776	5618	9	9	0	5	7	11	12	17	4	15	6	4	7	5	6	7	6	12	6	5	7	7	11	23	10	15	17	16
1793b459689a6ed9c231f4a804570cf6	0	0	9	0	0	0	0	0	0	4	0	0	0	0	0	0	0	0	0	0	0	0	0	0	0	5	0	11	13	0	0	8	0	0	0	0	3	0	0	0	0	0	0	4	0	3	0	0	8
17b6bc2b79d5b084d5a78a2852e103eb	0	0	0	0	0	0	0	0	0	0	0	0	0	0	0	0	0	0	0	0	0	0	0	14	0	0	0	0	0	0	0	0	0	0	0	0	0	0	0	0	0	0	0	10	0	0	0	0	0
17ba56d95ed9af9b17e12a255b79d561	0	0	4	0	0	0	0	0	0	0	0	0	0	0	0	0	0	0	0	0	0	0	0	0	0	0	0	0	0	0	0	0	0	0	0	0	0	0	0	0	0	0	0	0	0	0	0	0	0
17c154f9d23fefc169600700566ac3e0	0	0	0	0	0	0	0	0	0	0	0	0	0	0	0	0	1716	98	0	0	0	0	0	85	0	76	0	299	861	72	634	0	221	360	72	192	72	0	0	30	0	0	0	0	0	0	0	0	0
17cd11390d12cd53bfeecb98d694f59b	0	0	0	0	0	0	0	0	0	0	0	0	0	0	0	0	0	0	0	0	0	0	0	0	0	0	0	0	0	0	0	0	0	0	0	0	0	0	0	0	0	0	0	0	0	0	0	0	0
17de9d95c8e0829b190007fd209c94d4	0	0	0	0	0	0	0	0	0	0	0	0	0	0	0	0	0	0	0	0	0	10	17	0	0	0	0	0	0	0	0	0	0	0	0	0	0	0	0	0	0	0	0	0	0	0	0	0	0
17f48d8ff62f7ce2242855f28bf3cc97	0	0	22	0	0	0	0	0	0	0	0	0	0	0	0	0	0	0	0	0	0	0	0	0	0	0	0	0	0	0	0	0	0	0	0	0	0	0	0	0	0	0	0	0	0	0	0	0	0
181fd44e2fa4046eecf0cb510e813532	0	0	0	0	0	0	0	0	0	0	0	0	0	0	0	0	0	0	0	0	0	33	19	26	133	61	0	27	32	51	26	0	30	34	21	54	35	22	23	0	19	34	0	0	0	0	0	0	0
182f4d3f4e8565eee552e9932ec30d13	0	0	0	0	0	0	0	0	2	0	0	0	0	0	0	0	0	0	0	0	0	0	0	0	0	0	0	0	0	0	0	0	0	0	0	0	0	0	0	0	0	0	0	0	0	0	0	0	0
185d3d1cf3db8773b4349870e5abe675	0	0	0	0	0	0	0	0	0	0	0	0	0	0	0	0	0	0	0	0	0	0	0	0	0	0	0	0	0	0	0	0	0	0	0	0	0	0	0	0	0	0	0	0	0	0	0	0	0
185e7ca44a755bf4de247333a0749eb4	0	0	0	0	0	0	0	0	0	0	0	0	71	0	0	0	0	0	0	0	0	0	0	0	0	0	0	0	0	0	0	0	0	0	0	0	0	0	0	0	0	0	0	0	0	0	0	0	0
185ed46fff02b187c019d630406e224b	0	11	6	0	0	0	0	0	0	0	0	0	0	0	0	0	0	0	0	0	0	0	0	0	0	0	0	0	0	0	0	0	0	0	0	0	0	0	0	0	0	0	0	0	0	0	0	0	0
186083d9b8a0b84de24ce47bd4ba887b	0	0	0	0	0	0	0	0	0	0	0	0	0	0	0	0	0	0	0	0	0	10	0	0	0	0	0	0	0	0	0	0	0	0	0	0	0	0	0	0	0	0	0	0	0	0	0	0	0
187724c1b8851826eaa8d67d628049c0	3	4	0	0	0	0	0	4	0	0	0	0	0	0	0	0	0	0	0	0	0	0	0	0	0	0	0	0	0	0	0	0	0	0	0	0	0	0	0	0	0	0	0	0	0	0	0	0	0
1889cd817b4ed02954becfb00c855f3a	0	0	0	0	0	0	0	0	0	0	0	0	0	0	0	0	0	0	0	0	0	0	0	0	0	0	0	0	0	0	0	0	0	0	0	0	0	0	0	0	0	0	0	0	0	0	0	0	0
1889efa4f6781dab1054a03b579a1f53	0	0	0	0	0	0	0	0	0	0	0	0	0	0	0	0	0	0	0	0	0	21	0	0	0	205	0	0	0	0	0	0	0	0	52	71	0	0	0	0	0	25	571	0	0	0	0	0	271
18a24c705efc90693ea100f7cd5790d6	7	20	12	8	6	5	0	5	7	10	6	7	0	0	0	0	0	0	0	0	0	5	0	0	0	0	0	0	0	8	0	6	0	0	0	3	0	0	0	0	0	0	7	11	12	14	0	10	5
18a5b3a1a77761ff88c639d727090a1e	0	0	8	0	0	0	0	0	0	0	0	0	0	0	0	0	0	0	0	0	0	0	0	0	0	0	0	0	0	0	0	0	0	0	0	0	0	0	0	0	0	0	0	0	0	0	0	0	0
18be93e4ce4048dbde3186126dcfe6fe	9	0	5	0	0	0	0	0	0	0	0	0	0	0	4	0	9	5	0	0	0	3	9	0	10	3	3	11	5	10	7	6	11	14	14	12	23	13	19	24	22	28	37	47	128	76	69	102	111
18d880fd5e9b1d4b08fadf4a1766e8d1	0	0	0	0	0	0	0	0	0	0	0	0	0	0	0	0	0	0	0	0	0	0	0	0	0	0	0	0	0	0	0	0	0	0	0	0	0	0	0	0	0	0	0	0	0	0	0	0	0
18de41a4fa53498d373f52b22ccf4bad	0	0	0	0	0	0	0	0	0	0	6	0	27	0	0	0	0	24	0	0	12	0	0	0	0	0	0	0	0	0	0	0	0	0	0	0	0	0	0	0	0	0	0	0	0	0	0	0	0
18dee76cef3986b78093ebc45f49c9fb	0	0	0	0	0	0	0	0	0	0	0	0	0	0	0	0	0	0	0	0	0	0	0	0	0	0	0	0	0	0	0	0	0	0	0	0	0	0	0	0	0	0	0	0	0	0	0	0	0
1912a6d1d08a7aaac6723347696b9d91	0	0	0	0	0	0	0	0	0	0	0	0	0	0	0	0	0	0	0	0	0	0	0	0	0	0	0	0	0	0	0	0	0	0	0	0	0	0	0	0	0	0	0	0	0	0	0	0	0
191b49a0826a5cf5737dba00d35fcc58	0	0	0	0	0	0	0	0	0	0	0	0	0	0	0	0	0	0	0	0	0	0	0	0	0	0	0	0	0	0	0	0	0	0	0	0	0	0	0	0	0	0	0	0	0	0	0	0	0
1939e32c6308d0fc0595a1a86a1ae77f	0	0	3	0	0	0	0	0	0	0	0	0	0	0	0	0	0	0	0	0	0	0	0	0	0	0	0	0	0	0	0	0	0	0	0	0	0	0	0	0	0	0	0	0	0	0	0	0	0
193e1464359303664517ddf97a44c6d9	0	0	0	5	0	0	0	0	0	0	0	0	0	5	0	0	0	0	0	0	0	0	0	0	0	0	0	0	0	0	0	0	0	0	0	0	0	40	0	0	0	0	0	0	0	0	0	0	0
1962cb48ee92df4b9d98ad6706918f67	0	0	0	0	0	0	0	0	0	0	0	0	0	0	0	0	0	0	0	0	0	0	0	0	0	0	0	0	0	0	0	0	0	0	0	0	0	0	0	0	0	0	0	0	0	0	0	0	0
1970115439baddc56e239746d6703685	12	13	0	0	0	0	0	0	0	0	0	0	0	0	0	0	0	0	0	0	0	143	64	47	15	17	34	34	33	0	20	18	23	21	0	0	22	0	20	16	11	12	0	0	0	0	0	0	0
1986535ac561f6a7960e6b0052d155d4	20	19	23	0	0	8	0	11	3	0	6	0	4	0	10	14	9	8	8	0	3	31	33	22	19	9	15	6	23	12	18	10	8	11	8	19	10	10	11	12	4	7	0	0	0	0	0	0	0
1987cef92ab9c78f2d95b69f82d8e0b9	0	0	0	0	0	0	0	0	0	0	0	0	0	0	0	0	0	0	0	0	0	0	0	0	0	0	0	0	0	0	0	0	0	0	0	0	0	0	0	0	0	0	0	0	0	0	0	0	0
19c681e886e6523979060ea9aa697f39	0	0	0	0	0	0	0	0	0	0	0	0	0	0	0	0	0	0	0	0	0	0	0	0	0	0	0	0	0	0	0	0	0	0	0	0	0	0	0	0	0	0	0	0	0	0	0	0	0
19c74ab41789bf1b1ab2dc6fe714498a	0	0	5	0	0	0	0	0	0	0	0	0	0	0	0	0	0	0	0	0	0	0	0	5	0	0	0	0	0	0	0	0	0	0	0	0	0	0	0	0	0	0	0	0	0	0	0	0	0
19eeba508097b73937dc008d30e49fa9	10	0	14	0	0	0	0	0	0	0	0	0	0	0	0	0	0	0	0	0	0	16	45	44	0	8	0	7	22	6	12	8	5	0	0	0	0	0	0	0	0	0	48	63	17	16	10	22	18
19f8775e27892ef3bdfc46e81cec3f06	0	0	0	0	0	0	0	0	0	0	0	0	0	0	0	0	0	0	0	0	0	0	0	0	0	0	0	0	0	0	0	0	0	0	0	0	0	0	0	0	0	0	0	0	0	0	0	0	0
19ffe3e386de852603ea9b56ce38afe3	0	0	2	0	0	0	0	0	0	0	0	0	0	0	0	0	0	0	0	0	0	0	0	0	0	0	0	0	0	0	0	0	0	0	0	0	0	0	0	0	0	0	0	0	0	0	0	0	0
1a119bb02081ea8eb4f621f9c54dd86b	0	0	0	0	0	0	0	0	0	0	0	0	0	0	0	0	0	0	0	0	0	0	0	0	0	0	0	0	0	0	0	0	0	0	0	0	0	0	0	0	0	0	18	31	18	13	8	24	26
1a36c817afbcb0d7ba92cab4a85df089	187	164	169	55	37	62	33	89	47	47	41	48	69	41	48	60	70	35	46	49	38	0	2	0	0	0	0	4	5	4	0	0	0	0	0	0	3	0	0	0	0	0	0	0	0	0	0	0	0
1a3ce8af7545698b05fb65a4f2cd58d7	0	0	0	0	0	0	0	0	0	0	0	0	0	0	0	0	0	0	0	0	0	0	0	0	0	0	0	0	0	0	0	0	0	0	0	0	0	0	0	0	0	0	0	0	0	0	0	0	0
1a3e134c32b3d4197f53c8a6f0156d60	0	0	0	0	0	0	0	0	0	0	0	0	0	0	0	0	0	0	0	0	0	0	0	0	0	0	0	0	0	0	0	0	0	0	0	0	0	0	0	0	0	0	0	0	0	0	0	0	0
1a4ebc2a2b80f9fd22c734672e5c839a	0	0	0	0	0	0	0	0	0	0	0	0	0	0	0	0	0	0	0	0	0	0	0	0	0	0	0	0	0	0	0	0	0	0	0	0	0	0	0	0	0	0	0	0	0	0	0	0	0
1a506c3a0748fe272226f2abaae3452a	0	0	0	0	0	0	0	0	0	0	0	0	0	0	0	0	0	0	0	0	0	0	0	0	0	0	0	0	0	0	0	0	0	0	0	0	0	0	0	0	0	0	2	0	0	0	0	0	0
1a53fcaaa6cf1a1a0aaf4665ec90a9e3	0	0	0	0	0	0	0	0	0	0	0	0	0	0	0	0	0	0	0	0	0	0	0	0	0	0	0	0	0	0	0	0	0	0	0	0	0	40	0	0	0	0	0	0	0	0	0	0	0
1a9aa9869895d622bafe801e381efdff	41	0	0	0	0	0	0	0	0	0	0	28	0	0	0	0	0	0	0	34	0	0	0	0	0	0	19	66	0	0	0	0	0	0	42	0	0	0	0	0	0	0	0	0	0	0	0	0	0
1a9dd623bdae188ecc66c280b7ce1cf3	0	0	0	0	0	0	0	0	0	0	0	0	0	0	0	0	0	0	0	0	0	6	0	0	0	0	0	0	0	0	0	0	0	0	0	0	0	0	0	0	0	0	0	0	0	0	0	0	0
1ac758ee88344c0ab0b840ab50a9e5ba	0	0	0	0	0	0	0	0	0	0	0	0	0	0	0	0	0	0	0	0	0	0	0	0	0	0	0	0	0	0	0	0	0	0	0	0	0	0	0	0	0	0	0	0	0	0	0	0	0
1acd48b0e5e565b56df696b681f8865c	233	317	155	598	385	538	1198	621	626	621	786	449	1662	1977	1232	2562	1086	2300	1520	2673	1529	0	0	0	0	0	0	0	0	0	0	0	0	0	0	0	0	0	0	0	0	0	0	0	0	0	0	0	0
1aed83ef51626491db5cae6feedbc6f4	0	0	0	0	0	0	0	0	0	0	0	0	0	0	0	0	0	0	0	0	0	7	10	7	0	0	0	0	0	0	0	0	0	0	0	0	0	0	0	0	0	0	9	9	0	0	0	0	0
1af93f8dfe6c7f3a98292614896ad013	0	0	0	0	0	0	0	0	0	0	0	0	0	0	0	0	0	0	0	0	0	0	0	0	0	0	0	0	0	0	0	0	0	0	0	0	0	0	0	0	0	0	0	0	0	0	0	0	0
1b21b7f2811836a67f06485125eb4bb4	0	0	0	0	4	0	0	0	0	0	0	0	0	0	7	0	0	0	0	0	0	0	0	0	0	0	0	0	0	0	0	0	0	0	0	0	0	0	0	0	0	0	0	0	0	0	0	0	0
1b2973ce3b4c8c709d939abbfa9ebdf9	0	0	0	0	0	0	0	0	0	0	0	0	0	0	0	0	0	0	0	0	0	0	0	0	0	0	0	0	0	0	0	0	0	0	0	0	0	0	0	0	0	0	0	0	0	0	0	0	0
1b365460d5b0f3b5eb647af4ef40ca3b	0	0	0	0	0	0	0	0	0	0	0	0	0	0	0	0	0	0	0	0	0	0	0	0	0	0	0	0	0	0	0	0	0	0	0	0	0	0	0	0	0	0	0	0	0	0	0	0	0
1b54f214607cae070663e7113a74182e	53	57	45	221	104	202	62	264	225	185	213	209	71	126	272	84	146	134	100	128	186	42	57	0	87	38	96	60	78	116	106	135	88	29	60	99	71	41	74	69	60	50	0	0	0	0	0	0	0
1b5907f0e80507edda95590ff7810068	389	1038	710	21	17	13	8	15	12	28	12	8	4	0	8	0	0	0	0	9	0	15	0	12	5	0	0	0	0	0	0	0	0	0	0	0	0	0	0	0	0	0	0	0	0	0	0	0	0
1b66c6a8b341ab98d64678f317ad67be	41	104	0	7	0	0	0	31	12	0	0	0	0	0	0	0	29	0	0	0	0	0	0	0	0	0	0	0	0	0	0	0	0	0	0	0	0	0	0	0	0	0	0	0	0	0	0	0	0
1b6f334a42ac152be697497779d06361	0	0	0	0	0	0	0	0	0	0	0	0	0	0	0	0	0	0	0	0	0	0	0	0	0	0	0	0	0	0	0	0	0	0	0	0	0	0	0	0	0	0	42	85	10	0	0	0	0
1b73455746bacf2832dc3036de722aa2	14	27	33	0	0	7	0	0	0	0	0	0	0	4	0	0	0	0	0	0	0	0	0	0	0	0	0	15	0	0	0	0	0	0	0	0	0	0	0	0	0	0	12	16	0	26	14	6	8
1b776e85f4de8d51c084ebbbab0018fe	0	0	0	0	0	0	0	0	0	0	0	0	0	0	0	0	0	0	0	0	0	0	0	0	0	0	0	0	0	0	0	0	0	0	0	0	0	0	0	0	0	0	0	0	0	0	0	0	0
1b7fac9947557e63d04fee6a84ea8ea3	0	0	0	0	0	0	0	0	0	0	0	0	0	0	0	0	0	0	0	0	0	0	0	0	0	0	0	0	0	0	0	0	0	0	0	0	0	0	0	0	0	0	0	0	0	0	0	0	0
1b81ea6b1d78ed45ceb23f2f22249664	0	0	0	0	0	0	0	0	0	0	0	0	0	0	0	0	0	0	0	0	0	0	0	0	0	0	0	0	0	0	0	0	0	0	0	0	0	0	0	0	0	0	0	0	0	0	0	0	0
1b8e88be8071c3eda73c6bbb96f43dbf	290	520	530	336	212	360	213	584	284	309	231	236	125	55	447	69	298	188	376	125	59	33	36	32	17	8	19	16	16	29	23	20	10	5	0	9	6	0	14	5	9	8	0	0	0	0	0	0	0
1ba046172f8f016f71bd8b12d1fc1e4a	0	5	0	0	0	0	0	0	0	0	0	0	0	0	0	0	0	0	0	0	0	0	0	0	0	0	0	0	0	0	0	0	0	0	0	0	0	0	0	0	0	0	0	0	0	0	0	0	0
1ba1b3ad548b386bfc790fa6eb57b87f	0	0	0	0	0	0	0	0	0	0	0	0	0	0	0	0	0	0	0	0	0	0	0	0	0	0	0	0	0	0	0	0	0	0	0	0	0	0	0	0	0	0	0	0	0	0	0	0	0
1bb192c376e21e1baf52d457b2a6efdb	0	0	0	0	0	0	0	0	0	0	0	0	0	0	0	0	0	0	0	0	0	0	0	0	0	0	0	0	0	0	0	0	0	0	0	0	0	0	0	0	0	0	0	0	0	0	0	0	0
1bd74473c0c2003b54cff431932ca2d5	0	0	0	0	0	0	0	0	0	0	0	0	0	0	0	0	0	0	0	0	0	0	0	0	0	0	0	0	0	0	0	0	0	0	0	0	0	0	0	0	0	0	0	0	0	0	0	0	0
1bde9f4af55a8a06216c97012c8a6ba9	0	0	0	0	0	0	0	0	0	0	0	0	0	0	0	0	0	0	0	0	0	0	0	0	0	0	0	0	0	0	0	0	0	0	0	0	0	0	0	0	0	0	0	0	0	0	0	0	0
1bdf9e690a326ae558cbfb4b8a4c7364	0	0	0	0	0	0	0	0	0	0	0	0	0	0	0	0	0	0	0	0	0	9	0	0	0	7	0	17	4	14	0	0	0	0	0	4	10	0	0	4	2	0	0	0	0	0	0	0	0
1c16f0a97e9bec468a3b0519faf6379d	0	0	0	0	0	0	0	0	0	0	0	0	0	0	0	0	0	0	0	0	0	0	0	0	0	0	0	0	0	0	0	0	0	0	0	0	0	0	0	0	0	0	0	0	0	0	0	0	0
1c1cccba9c162d396da0f6cb8caf14eb	0	0	0	0	0	0	0	0	0	0	0	0	0	0	0	0	0	0	0	0	0	0	0	0	0	0	0	0	0	0	0	0	0	0	0	0	0	0	0	0	0	0	0	0	0	0	0	0	0
1c243c7bfb3942bb7f516671b034be6e	0	0	218	0	0	0	0	8	0	0	0	0	0	0	0	0	0	0	0	0	0	0	0	0	0	0	0	0	0	0	0	0	0	94	0	0	0	0	0	0	0	0	0	0	0	0	0	0	0
1c45a13d5a334f0dd19d0d45de288b36	38	69	33	14	13	20	14	22	16	14	10	20	17	10	36	12	38	30	23	6	6	0	0	0	0	0	0	0	0	0	0	0	0	0	0	0	0	0	0	0	0	0	0	0	0	0	0	0	0
1c675550214da696570b282c2c38dc99	3	0	0	0	0	0	0	0	0	0	0	4	0	0	0	0	0	0	0	0	3	0	0	0	0	0	0	0	3	0	0	0	0	0	0	0	0	0	0	0	0	0	0	0	2	5	0	0	0
1c6a34f9fe848a49e72b631f4ed813c6	0	0	0	0	0	0	0	0	0	0	0	0	0	0	0	0	0	0	0	0	0	0	8	0	0	0	0	0	0	0	0	0	0	0	0	0	0	0	0	0	0	0	0	6	0	5	0	22	0
1cab8cd0badd12b480b99ac8cf4f01a7	21	30	26	0	0	0	0	19	0	17	0	0	0	0	0	0	0	0	0	0	0	0	0	0	0	0	0	0	0	0	0	0	0	0	0	0	0	0	0	0	0	0	0	0	0	0	0	0	0
1ce13a31ff33ba84cccbb937257aa061	0	0	0	0	0	0	0	0	0	0	0	0	0	0	0	0	0	0	0	0	0	0	0	0	0	0	0	0	0	0	0	0	0	0	0	0	0	0	0	0	0	0	0	0	0	0	0	0	0
1ce59280faea389d11156875d7adbabd	0	0	0	0	0	0	0	0	0	0	0	0	0	0	0	0	0	0	0	0	0	0	0	0	0	0	0	0	0	0	0	0	0	0	0	0	0	0	0	0	0	0	0	0	0	0	0	0	0
1cfbc6a40df08b8d6fa8165ded2954a2	0	0	0	0	0	0	0	0	0	0	0	0	0	0	0	0	0	0	0	0	0	0	0	0	0	0	0	0	0	0	0	0	0	0	0	0	0	0	0	0	0	0	0	0	0	0	0	0	0
1d09c7d3f720dcea4602069128c40ce6	0	0	0	0	0	0	0	0	0	0	0	0	0	0	0	0	0	0	0	0	0	0	33	0	0	0	0	0	0	0	0	0	0	0	0	0	0	0	0	0	0	0	0	54	0	27	0	0	0
1d136977c46c2a5223faefca6dae8f2e	0	0	0	0	0	0	0	0	0	0	0	0	0	0	0	0	0	0	0	0	0	0	0	0	0	0	0	0	0	0	0	0	0	0	0	0	0	0	0	0	0	0	0	0	0	0	0	0	0
1d1647ec60187e298d81792b869d26f1	0	0	0	0	0	0	0	0	0	0	0	0	0	41	0	0	0	0	0	0	0	0	0	0	0	0	0	0	0	0	0	0	0	0	0	0	0	0	0	0	0	0	0	0	0	0	0	0	0
1d1d0b225a494bf6874a02960ed46006	0	0	0	0	0	0	0	0	0	0	0	0	0	0	0	0	0	0	0	0	0	0	0	0	0	0	0	0	0	0	0	0	0	0	0	0	0	0	0	0	0	0	0	0	0	0	0	0	0
1d37edb9867203457213dae0a45dfb5b	0	0	0	0	0	0	0	0	0	0	0	0	0	0	0	0	0	0	0	0	0	0	0	0	0	0	0	0	0	0	5	0	0	0	0	0	0	0	0	0	0	0	0	0	0	0	0	0	0
1d73d47cfe86aa0e43eb8cf7212d93c4	0	0	0	0	0	0	0	0	0	0	0	0	0	0	0	0	0	0	0	0	0	0	0	5	0	0	0	0	0	0	0	0	0	0	0	0	0	0	0	0	0	0	0	0	0	0	0	0	0
1d8848b253d60b8e8d1749fed8426d16	0	0	0	0	0	0	0	0	0	0	0	0	0	0	0	0	0	0	0	0	0	0	0	0	0	0	0	0	0	0	0	0	0	0	0	0	0	0	0	0	0	0	0	0	0	0	0	0	0
1daa9c0db8406305799bcd025c2107af	0	6	6	0	0	0	0	0	0	2	0	0	0	0	0	0	0	0	0	0	0	0	0	0	0	0	0	0	0	0	0	0	0	0	0	0	0	0	0	0	0	0	0	0	0	0	0	0	0
1dad98a765df43c8e67f712444a46e0b	0	0	18	0	0	0	0	0	0	0	0	0	0	0	0	0	0	0	0	0	0	0	0	0	0	0	0	14	0	0	0	0	0	0	0	0	0	0	0	0	0	0	10	0	0	0	0	0	0
1dc59ebb20e1e3b8b4e36d2065a948ad	0	0	0	0	0	0	0	0	0	0	0	0	0	0	0	0	0	0	0	0	0	0	0	0	0	0	39	0	0	0	0	0	0	0	0	0	0	0	0	0	0	0	0	0	0	0	0	0	0
1dcb4b1b72b521e0d7a68ce1b1fcb3ec	0	4	0	0	0	0	0	0	0	0	0	0	0	0	0	0	0	0	0	0	0	0	0	0	0	0	0	0	0	0	0	0	0	0	0	0	0	0	0	0	0	0	0	0	0	0	0	0	0
1dcea0bffd59a510f9f68679139fe0a9	0	0	0	0	0	0	0	0	0	0	0	0	0	0	0	0	0	0	0	0	0	0	0	0	0	0	0	0	0	0	0	0	0	0	0	0	0	0	0	0	0	0	0	0	0	0	0	0	0
1de252fc39747b72d7e242f4fe8e075a	13	87	46	0	0	4	0	5	0	0	0	0	0	0	0	0	0	0	0	0	0	0	0	0	0	0	0	0	0	0	0	0	0	0	0	0	0	0	0	0	0	0	338	353	62	76	29	17	7
1def06ef951d9528e6bcb36c37905c24	0	0	0	0	0	0	0	0	0	0	0	0	0	0	0	0	0	0	0	0	0	0	0	0	0	0	0	0	0	0	0	0	0	0	0	0	0	0	0	0	0	0	0	0	0	0	0	0	0
1df2d2ad6960cdd1a50b4baebaf2a1a8	0	0	0	0	0	0	0	0	0	0	0	0	0	0	0	0	0	0	0	0	0	5	7	9	0	0	0	0	12	0	0	5	0	0	0	0	0	0	0	0	0	0	0	17	0	0	0	0	0
1df7c7230b01e01365fe8c22c50e9323	396	636	436	3	0	5	2	5	5	0	0	0	0	0	0	0	0	0	0	0	0	1550	1766	1305	146	85	196	124	140	182	245	240	184	14	10	38	17	36	28	56	24	21	3813	4400	44	86	70	68	80
1df816958222382c8a5f4b3f42c5df55	0	0	0	0	0	0	0	0	0	0	0	0	0	0	0	0	0	0	0	0	0	0	0	0	0	0	0	0	0	0	0	0	0	0	0	0	0	0	0	0	0	0	10	0	0	4	5	5	0
1e0d8f43a349daac273e51a6d1edd9e1	0	0	0	0	0	0	0	0	0	0	0	0	0	0	0	0	0	0	0	0	0	0	0	0	0	0	0	0	0	0	0	0	0	0	0	0	0	0	0	0	0	0	7	13	0	17	12	13	13
1e4b32d12a18916317683a11827e4a32	0	0	0	0	0	0	0	0	0	0	0	0	0	0	0	0	0	0	0	0	0	0	0	0	0	0	0	0	0	0	0	0	0	0	0	0	0	0	0	0	0	0	74	128	0	43	0	0	0
1e598996cc1fcbbd0db9f7c89edd2da2	0	0	0	0	0	0	0	0	0	0	0	0	0	0	5	0	0	0	0	0	0	0	10	15	8	0	7	4	0	6	9	0	0	0	0	0	0	0	0	0	0	0	0	0	0	0	0	0	0
1e5ce0ed51e3d827258d456f9a1d9445	0	58	78	0	0	0	0	0	0	0	0	0	0	0	0	0	0	0	0	0	0	136	181	196	116	0	0	0	0	0	0	22	17	0	0	0	0	0	0	0	0	0	0	0	0	0	0	0	0
1e76e3a85397544763a57eed15a7e2df	7	0	0	0	0	0	0	0	0	0	0	0	0	0	0	0	0	0	0	0	0	0	0	0	0	0	0	0	0	0	0	0	0	0	0	0	0	0	0	0	0	0	0	0	0	0	0	0	0
1e7d12de10281b083d68ca4fc78ea01c	0	0	0	0	0	0	0	0	0	0	0	0	0	0	0	0	0	0	0	0	0	0	0	0	0	0	0	0	0	0	0	0	0	0	0	0	0	0	0	0	0	0	0	0	0	0	0	0	0
1e86b2d7509fddd11eec79d5116863e2	0	0	0	0	0	0	0	0	0	0	0	0	0	0	0	0	0	0	0	0	0	0	0	0	0	0	0	0	0	0	0	0	0	0	0	0	0	0	0	0	0	0	0	0	0	0	0	0	0
1e975bc5a9328b28f2f48a5513094f77	0	0	0	0	0	0	0	0	0	0	0	0	0	0	0	0	0	0	0	0	0	0	0	0	0	0	0	0	0	0	0	0	0	0	0	0	0	0	0	0	0	0	0	0	4	0	0	0	0
1e9fce1400af091029190b289e1ed6aa	0	0	0	0	0	0	0	0	0	0	0	0	0	0	0	0	0	0	0	0	0	0	0	0	0	0	0	0	0	0	0	0	0	0	0	0	0	0	0	0	0	0	0	0	0	0	0	0	0
1ea0ff126316e4a53174f3ab9ef5b1a9	0	0	24	0	0	0	0	0	0	0	0	0	0	0	0	0	5	0	0	0	0	0	0	0	0	0	0	0	0	0	0	0	0	0	0	0	0	0	0	0	0	0	0	0	0	0	0	0	0
1ecbdcd8f63e6042c7a69492cb22519d	0	0	0	0	0	0	0	0	0	0	0	0	0	0	0	0	0	0	0	0	0	0	0	0	0	0	0	0	0	0	0	0	0	0	0	0	0	0	0	0	0	0	0	0	0	0	0	0	0
1ed4ba06aa8ed1ea150d11ab12412f7d	17	0	37	0	0	0	0	0	0	0	0	0	0	0	0	0	0	0	0	0	0	0	0	12	0	0	0	0	0	0	0	0	0	0	0	0	0	0	0	0	0	0	0	0	0	0	0	0	0
1ee504d9b8e2dbf84badf53509370aec	0	0	0	0	0	0	0	0	0	0	0	0	0	0	0	0	0	0	0	0	0	0	0	0	0	0	0	0	0	0	0	0	0	0	0	0	0	0	0	0	0	0	0	0	0	0	0	0	0
1f02780e2f8d3b7279161c187e6f9360	0	0	0	0	0	0	0	0	0	0	0	0	0	0	0	0	0	0	0	0	0	0	0	0	0	0	0	0	0	0	0	0	0	0	0	0	0	0	0	0	0	0	4	4	2	0	0	0	0
1f059e4ea3b958cb539e095c4dde1eef	0	0	0	0	0	0	0	0	0	0	0	4	0	9	10	5	5	0	6	0	16	0	7	9	7	0	0	8	14	9	5	10	9	0	0	13	15	0	9	15	12	13	0	0	0	0	0	0	0
1f14cafa6100f9ac5ee5efdf8dfc6ad7	0	0	0	0	0	0	0	0	0	0	0	0	0	0	0	0	0	0	0	0	0	0	0	0	0	0	0	0	0	0	0	0	0	0	0	0	0	0	0	0	0	0	0	0	0	0	0	0	0
1f19b4e42c8f336f8ca3e4173150c324	0	0	0	0	0	0	0	0	0	0	0	0	0	0	0	0	0	0	0	0	0	0	0	0	0	0	0	0	0	0	0	0	0	0	0	0	0	0	0	0	0	0	0	0	0	0	0	0	0
1f3b8dc4dba86cb87e5eeb392125f1c7	19	39	17	18	27	7	0	10	9	15	13	10	5	13	0	0	7	0	0	9	10	24	30	42	14	0	21	16	15	11	14	10	0	0	10	9	0	0	0	10	0	0	0	0	0	0	0	0	0
1f4ef01d4ddec3e4659acb1da0b9df97	0	0	0	0	0	0	0	0	11	0	10	28	0	16	3	3	13	0	14	0	3	7	34	8	42	22	15	37	15	61	33	26	50	55	41	42	26	49	88	71	46	26	0	0	0	0	0	0	0
1f4f898dc6e12c674056e59a11261261	0	0	0	0	0	0	0	0	0	0	0	0	0	0	0	0	0	0	0	0	0	0	0	5	0	0	0	0	0	0	0	0	0	0	0	0	0	0	0	0	0	0	26	22	0	0	0	0	0
1f62845e7ecde5b3019aa0924a3729c5	274	461	293	939	641	647	1488	850	649	844	782	847	2817	3748	2549	3899	2330	3420	2499	3862	3032	0	0	7	0	8	0	0	7	0	0	5	0	9	5	0	6	8	0	7	0	6	0	0	0	8	0	0	0
1f6451c1ed34b74136c11e55b5befbb0	0	0	0	0	0	0	0	0	0	0	0	0	0	0	0	0	0	0	0	0	0	0	0	0	0	0	0	0	0	0	0	0	0	0	0	0	0	0	0	0	0	0	81	50	0	0	0	0	0
1f658b5910bc5fb6bf54270e882f1c8c	0	0	0	0	0	0	0	0	0	0	0	0	0	0	0	0	0	0	0	0	0	0	0	0	0	0	0	0	0	0	0	0	0	0	0	0	0	0	0	0	0	0	0	0	0	0	0	0	0
1f803a5443afa94e13bd5d7caac31703	0	0	0	0	0	0	0	0	0	0	0	0	0	0	0	0	0	0	0	0	0	0	0	0	0	0	0	0	0	0	0	0	0	0	0	0	0	0	0	0	0	0	0	0	0	0	0	0	0
1f8051cb370ffc09cc6f59c9ff3897eb	0	0	0	0	0	0	0	0	0	0	0	0	0	0	0	0	0	0	0	0	0	0	0	0	0	0	0	0	0	0	0	0	0	0	0	0	0	0	0	0	0	0	0	0	0	0	0	0	0
1fb71f5e198254f019a40dc7efbe31f1	0	0	0	0	0	0	0	0	0	0	0	0	0	0	0	0	0	0	0	0	0	0	0	0	0	0	0	0	0	0	0	0	0	0	0	0	0	0	0	0	0	0	0	0	0	0	0	0	0
1fd768e46f24c3a8d47a06e033762002	0	0	0	0	0	0	0	0	0	0	0	0	0	0	0	0	0	0	0	0	0	0	0	0	0	0	0	0	0	0	0	0	0	0	0	0	0	0	0	0	0	0	0	0	0	0	0	0	0
1fd94638599670d0e7266b11d4effd5c	25	18	8	0	0	0	0	0	0	0	0	0	0	0	0	0	0	0	0	0	0	0	0	0	0	0	0	0	0	0	0	0	0	0	0	0	0	0	0	0	0	0	0	0	0	0	0	0	0
1ff75c1278c084964a717530f5383813	0	0	0	0	0	0	0	0	0	0	0	0	0	0	0	0	0	0	0	0	0	0	0	0	0	0	0	0	0	0	0	0	0	0	0	0	0	0	0	0	0	0	2	10	0	0	0	0	0
2003dbbcbb759bdc04bf897c91679871	0	16	0	0	0	0	0	14	0	0	0	0	0	0	0	0	25	0	0	0	0	84	128	82	41	9	47	40	51	46	54	33	38	37	10	45	17	20	31	58	17	35	112	49	0	60	36	7	17
202859b2177200fc8f26cf585b15a992	0	0	0	0	0	0	0	0	0	0	0	0	0	0	0	0	0	2	0	0	0	12	26	13	6	7	0	14	12	11	4	0	15	8	8	0	5	5	7	12	0	0	0	0	0	0	0	0	0
2059129963f63537564ba7e1f12df199	0	0	0	0	0	0	0	0	0	0	0	0	0	0	0	0	0	0	0	0	0	217	58	128	5	4	0	0	40	25	117	13	0	0	0	0	0	0	0	0	0	0	108	264	2	0	0	0	3
206e2f165a7fd17dd2e7904667e048c7	0	0	0	0	0	0	0	0	0	0	0	0	0	0	0	0	0	0	0	0	0	0	0	0	0	0	0	0	0	0	0	0	0	0	0	0	0	0	0	0	0	0	0	0	0	0	0	0	0
20730e98bddfc6a78fd639a9be5cdf44	26	20	13	19	3	14	7	12	10	14	13	7	29	16	35	12	27	33	26	16	28	26	39	39	34	15	70	40	58	84	32	20	16	32	18	28	27	20	26	32	14	43	10	31	27	26	38	15	38
20790699afe61e67789f4cec32b891cb	0	0	0	0	0	0	0	0	0	0	0	0	0	0	0	0	0	0	0	0	0	0	0	0	0	0	0	0	0	0	0	0	0	0	0	0	0	0	0	0	0	0	2	0	6	0	0	0	0
207c39dfe82d2e31377d423413bd1cf0	0	0	0	0	0	0	0	0	0	0	0	0	0	0	0	0	0	0	0	0	0	0	0	7	0	0	3	2	0	0	0	0	0	0	0	0	0	0	0	0	0	0	0	0	0	0	0	0	0
207c94efaf02f151dafbf8ec0820cde7	0	0	0	0	0	0	0	0	0	0	0	0	0	0	0	0	0	0	0	0	0	0	0	0	0	0	0	0	0	0	0	0	0	0	0	0	0	0	0	0	0	0	0	0	0	0	0	0	0
208d20aa275d164b7064d0eed3405968	0	0	0	0	0	0	0	0	0	0	0	0	0	0	0	0	0	0	0	0	0	0	0	0	0	0	0	0	0	0	0	0	0	0	0	0	0	0	0	0	0	0	0	0	0	0	0	0	0
20901d4a448ced050863529c2d774d18	0	0	0	0	0	0	0	0	0	0	0	0	0	0	0	0	0	0	0	0	0	0	0	0	0	0	0	0	0	0	0	0	0	0	0	0	0	0	0	0	0	0	0	0	0	0	0	0	0
209ba26169458a4209852f0f74b82398	0	40	20	11	0	0	0	0	0	10	0	8	0	0	0	0	0	14	0	0	0	0	0	9	0	0	6	14	0	9	0	9	0	0	0	0	9	0	0	0	0	0	0	0	0	0	0	0	0
20adb62494b9a63dad3b1207417e0309	0	5	0	0	0	0	0	0	0	0	0	0	0	0	0	0	0	0	0	0	0	0	4	0	0	0	0	0	0	0	0	0	5	0	0	0	0	0	0	0	0	0	72	104	72	57	43	53	60
20baddfacd1379a05c219b3cb2b74778	0	0	0	0	0	0	0	0	0	0	0	0	0	0	0	0	0	0	0	0	0	0	0	0	0	0	0	0	0	0	0	0	0	0	0	0	0	0	0	0	0	0	0	0	0	0	0	0	0
20ede314612a948145461d7c0c72048d	0	0	0	0	0	0	0	0	0	0	0	0	0	0	0	0	0	0	0	0	0	0	0	0	0	0	0	0	0	0	0	0	0	0	0	0	0	0	0	0	0	0	0	8	0	0	0	0	0
20ee3a2b8fbe2c69080d9bedb7f51d4d	0	0	0	0	0	0	0	0	0	0	0	0	0	0	0	0	0	0	0	0	0	0	0	0	0	0	0	0	0	0	0	0	0	0	0	0	0	0	0	0	0	0	0	0	0	0	0	0	0
20f326d5d55dd8c6608360598806306c	5	3	0	0	4	8	3	6	0	0	0	0	3	0	0	0	0	0	3	0	0	0	0	0	0	0	0	0	0	0	0	0	0	0	0	0	0	0	0	0	0	0	0	0	0	0	0	0	0
20f364deff18145b6019c42f7c6033a5	0	0	0	0	0	0	0	0	0	0	0	0	0	0	0	0	0	0	0	13	0	0	0	0	0	0	0	0	0	0	0	0	0	0	0	0	0	0	0	0	0	0	0	0	0	0	0	0	0
20f5011844cd9cf08d829821654fbd57	134	108	87	16	18	12	14	22	18	11	20	19	0	0	16	0	11	15	0	0	0	0	0	0	0	0	0	0	0	0	0	0	0	0	0	0	0	0	0	0	0	0	79	92	157	169	133	235	167
20fc95e01599f571249fef5bf77275ee	0	0	0	0	0	0	0	0	0	0	0	0	0	0	0	0	0	5	0	0	0	0	0	0	0	0	0	0	0	0	0	0	0	0	0	0	0	0	0	0	0	0	0	0	0	0	0	0	0
21044208c7a24ac315139a64f26c467a	0	0	0	0	0	0	0	0	0	0	0	0	0	0	0	0	0	0	0	0	0	0	0	0	0	0	0	0	0	0	0	0	0	0	0	0	0	0	0	0	0	0	0	0	0	0	0	0	0
211303a7970bb9773aa708da8fab0759	44	52	44	0	7	4	7	42	12	18	5	13	0	0	11	7	7	0	8	3	5	0	0	0	0	0	0	0	0	0	0	0	0	0	0	0	0	0	0	0	0	0	31	42	16	47	36	41	46
21303e518204be45ba1c1243c16656eb	0	0	0	0	0	0	0	0	0	0	0	0	0	0	0	0	0	0	0	0	0	26	0	0	0	0	0	0	0	0	0	0	0	0	0	0	0	0	0	0	0	0	0	0	0	0	0	0	0
2146e9c8c4d3869f11034ad175c1f457	0	0	0	0	0	0	0	0	0	0	0	0	0	0	0	0	0	0	0	0	0	0	0	0	0	0	0	0	0	0	0	0	0	0	0	0	0	0	0	0	0	0	0	0	0	0	0	0	0
21531c57fc9be2b5ea2120bfcd62d182	0	0	0	0	0	0	0	0	0	0	0	0	0	0	0	0	0	0	0	0	0	0	0	0	0	0	0	0	0	0	0	0	0	0	0	0	0	0	0	0	0	0	0	0	0	0	0	0	0
2159215a394de178d449a48a9a46da38	0	0	0	0	0	0	0	0	0	0	0	0	0	0	0	0	0	0	0	0	0	0	0	0	0	0	0	0	29	0	0	0	0	0	0	0	0	0	0	0	0	0	0	0	0	0	0	0	0
2160a851870873e080c5577f4f29e824	0	0	0	0	0	0	0	0	0	0	0	0	0	0	0	0	0	0	0	0	0	0	0	0	0	0	0	0	0	0	0	0	0	0	0	0	0	0	0	0	0	0	0	0	0	0	0	0	0
2170dd10422aa0fb33bf2f9b509a86a8	0	0	0	0	0	0	0	0	0	0	0	0	0	0	0	0	0	0	0	0	0	0	0	0	0	0	0	0	0	0	0	0	0	0	0	0	0	0	0	0	0	0	0	0	0	0	0	0	0
2174ab64eebaa9eddf6c7f72575df8aa	0	0	0	0	0	0	0	0	0	0	0	0	0	0	0	0	0	0	0	0	0	10	0	0	0	0	0	0	0	0	0	0	0	0	0	0	0	0	0	4	0	0	0	0	0	0	0	0	0
218aeca5882f4f147d9e4e92d7514dc8	0	0	19	0	0	0	0	0	0	0	0	0	0	0	0	0	0	0	0	0	0	0	0	0	0	0	0	0	0	0	0	0	0	0	0	0	0	0	0	0	0	0	0	0	0	0	0	0	0
21a9c29f6a46b0e105722aa972430dee	23	84	17	10	0	6	6	7	0	5	0	0	7	13	3	0	4	26	8	8	0	0	0	3	0	0	0	13	0	0	0	5	0	0	0	0	4	0	0	0	5	0	0	0	4	6	0	0	0
21d38f27a3d4447f4befd6d27a609699	0	0	0	0	0	0	0	0	0	0	0	0	0	0	0	0	0	0	0	0	0	3	2	5	0	0	0	0	3	3	0	2	0	0	2	0	0	0	0	0	0	0	0	2	0	3	0	2	4
21d75f103802496f639e4032212ae16a	0	0	0	0	0	0	150	0	0	0	0	0	0	0	0	0	0	0	0	0	0	0	0	0	0	0	0	0	0	0	0	0	0	0	0	0	0	0	0	0	0	0	0	0	0	0	0	0	0
21d9f14d37250cb6722c6e022fc15ea8	0	0	0	0	0	0	0	0	0	0	0	0	0	0	0	0	0	0	0	0	0	0	0	0	0	0	0	0	0	0	0	0	0	0	0	0	0	0	0	0	0	0	0	0	0	30	0	0	0
21dcbf529873e681bc121933d0ec2436	0	0	7	0	0	0	0	0	0	0	0	0	0	0	0	0	0	0	0	0	0	0	6	0	0	0	0	0	0	0	0	0	0	0	0	0	0	0	0	0	0	0	8	13	0	0	0	0	0
21e1b938e4d84802ace37c84131b725d	0	0	0	0	0	0	0	0	0	0	0	0	0	0	0	0	0	0	0	0	0	0	0	0	0	0	0	0	0	0	0	0	0	0	0	0	0	0	0	0	0	0	0	0	0	0	0	0	0
21e6fede482e15235c7cf10199207161	0	0	0	0	0	0	0	0	0	0	0	0	0	0	0	0	0	0	0	0	0	0	0	0	0	0	0	0	0	0	0	0	0	0	0	0	0	0	0	0	0	0	0	17	0	0	0	0	0
21f88eabc8496c332988c98d47c0c6aa	0	0	0	0	0	0	0	0	0	0	0	0	0	0	0	0	0	0	0	0	0	0	0	0	0	0	0	0	0	0	0	0	0	0	0	0	0	0	0	0	0	0	0	0	0	0	0	0	0
220462bfdbb78773d28a6283e4a184dc	0	0	10	0	0	0	0	0	0	0	0	0	0	0	0	0	0	0	0	0	0	0	0	0	0	0	0	0	0	0	0	0	0	0	0	0	0	0	0	0	0	0	0	0	0	0	0	0	0
220f749b7e26dd6f6e8fcb2fd6494521	0	0	0	0	0	0	0	0	0	0	0	0	0	0	0	0	0	0	0	0	0	0	0	0	0	0	0	0	0	0	0	0	0	0	0	0	0	0	0	0	0	0	0	0	0	0	0	0	0
221bfa9acf74c4b8f26170bb941006ef	0	0	0	0	0	0	0	0	0	0	0	0	0	0	0	0	0	0	0	0	0	0	0	0	0	0	0	0	0	0	0	0	0	0	0	0	0	0	0	0	0	0	0	0	0	0	0	0	0
2231719d52ab0c52f9f899bbe28bc593	0	0	0	0	0	0	0	0	0	0	0	0	0	0	0	0	0	0	0	0	0	0	0	0	0	0	0	0	0	0	0	0	0	0	0	0	0	0	0	0	0	0	0	0	0	0	0	0	0
22381ba948de00267cbd0c3ebed60fd1	0	0	0	0	0	0	0	0	0	0	0	0	0	0	0	0	0	0	0	0	0	0	0	0	0	0	0	0	0	0	0	0	0	0	0	0	0	0	0	0	0	0	0	0	0	0	0	0	0
226b25066568515f3130b221786221cd	0	0	0	0	0	0	0	0	0	0	0	0	0	0	0	0	0	0	0	0	0	0	0	0	0	0	0	0	0	0	0	0	0	0	0	0	0	0	0	0	0	0	0	0	0	0	0	0	0
22b0b79b056658f70bd9f1de29909110	70	77	443	3	0	0	0	5	0	0	0	0	4	0	0	0	0	0	0	0	0	0	6	0	0	0	0	0	0	0	0	0	0	0	0	0	0	0	0	0	0	0	0	0	0	0	0	0	0
22ceca2e00a98defc35042f6fc467adf	51	49	16	7	6	0	0	7	0	0	0	0	0	0	0	6	0	0	0	0	0	10	19	21	0	0	0	0	8	5	4	5	5	0	2	0	0	0	0	2	0	2	0	0	0	0	0	0	0
22ea95a5bc255e9d5e747569d5e7aba6	68	60	69	61	27	37	180	75	49	43	19	35	50	33	36	106	74	45	50	44	30	118	102	121	41	87	87	139	122	87	80	85	45	150	121	108	142	75	140	177	85	88	0	0	0	0	6	0	0
2300fb7ede98fbf9541be33878205134	0	0	0	0	0	0	0	0	0	0	0	0	0	0	0	0	0	0	0	0	0	0	0	0	0	0	0	0	0	0	0	0	0	0	0	0	0	0	0	0	0	0	0	0	0	0	0	0	0
230af992c8d1586da899f19b0e6b086e	31	0	0	0	0	0	0	0	0	0	0	0	0	0	0	0	0	0	0	0	0	0	0	0	0	0	0	0	0	0	0	0	0	0	0	0	0	0	0	0	0	0	0	0	0	0	0	0	0
2325af43b559fc317bbd671e49263008	0	0	0	0	0	0	0	0	0	0	0	0	0	0	0	0	0	0	0	0	0	0	0	0	0	0	0	0	0	0	0	0	0	0	0	0	0	0	0	0	0	0	42	57	16	15	0	13	11
2331f9a6e35714f9c2faae5c91b827a2	0	0	0	0	0	3	0	0	0	0	0	0	7	0	12	0	13	7	10	0	8	3	0	3	6	0	11	6	5	0	0	0	0	29	29	21	16	12	24	36	34	31	0	0	115	36	61	64	63
234703a80afc0b6d48481a45cfb071fe	0	0	0	0	0	0	0	0	0	0	0	0	0	0	0	0	0	0	0	0	0	0	0	0	0	0	0	0	0	0	5	0	0	0	0	0	0	0	0	0	0	0	0	0	0	0	0	0	0
23508f3fcaa71904db0aacb6397acdc4	0	0	2	0	0	0	0	0	0	0	0	0	0	0	0	0	0	0	0	0	0	0	0	0	0	0	0	0	0	0	0	0	0	0	0	0	0	0	0	0	0	0	0	0	0	0	0	0	0
2353983ea6169044656d415e9a99c535	0	0	0	0	0	0	0	0	0	0	0	0	0	0	0	0	0	0	0	0	0	0	0	0	0	0	0	0	0	0	0	0	0	0	0	0	0	0	0	0	0	0	0	0	14	0	0	0	12
235f024d17ba30d4c14073e27a7adb9f	69	96	86	7	5	0	0	5	0	0	0	0	5	0	0	3	0	0	0	0	0	47	77	42	13	9	14	14	8	10	17	8	8	6	5	4	6	3	4	8	3	9	10	15	4	5	3	0	0
2392907179e85936303ce5f757ece9ed	353	146	100	102	112	105	88	143	104	76	142	90	46	70	86	69	97	71	70	68	39	64	39	64	33	28	35	30	46	35	38	50	37	14	0	22	18	23	23	37	23	40	0	0	26	35	12	28	14
23971cc62883d158e3398ba4e75cfef9	0	0	0	0	0	0	0	0	0	0	0	0	0	0	0	0	0	0	0	0	0	0	0	0	0	0	0	0	0	0	0	0	0	0	0	0	0	0	0	0	0	0	0	0	0	0	0	0	0
23b14b04afdebee18042e26fe9e60a13	45	46	20	7	5	7	3	7	4	9	0	5	0	0	4	0	0	0	0	0	0	0	0	0	0	0	4	0	0	0	0	0	0	0	0	0	0	0	0	0	0	0	0	0	0	0	4	0	0
23e19417c16a079219726f8e827f4dc3	0	0	0	0	0	0	0	0	0	0	0	0	0	0	0	0	0	0	0	0	0	0	0	0	0	0	0	0	0	0	0	0	0	0	0	0	0	0	0	0	0	0	0	0	0	0	0	0	0
23f116c6ca4ce2f02e1406eb4af125bb	0	0	0	0	0	0	0	0	0	0	0	0	0	0	0	0	0	0	0	0	0	3	0	0	0	0	0	0	0	0	0	2	0	0	0	0	0	0	0	0	0	0	0	0	0	0	0	0	0
23f4a5d0f8a397eadc0a9b7cdaa5f048	59	122	53	248	160	187	211	395	219	273	251	337	316	198	273	364	250	262	215	273	250	26	81	27	124	114	131	159	120	133	246	150	155	93	159	123	156	101	174	162	133	154	0	0	0	0	0	0	0
23f84006679c0d5114c5a2230b58df17	0	0	0	0	0	0	0	0	0	0	0	0	0	0	0	0	0	0	0	0	0	0	0	0	0	0	0	0	0	0	0	0	0	0	0	0	0	0	0	0	0	0	0	0	0	0	0	0	0
240a3c291f8508b23056e200c18c284f	18	257	103	97	83	139	258	137	109	161	136	205	103	76	96	182	113	118	61	120	115	0	18	10	31	55	18	38	40	23	37	12	35	10	24	17	27	18	26	14	26	15	0	0	0	0	0	0	0
2413d149dc7534ddfef1dcec071cb806	0	0	0	0	0	0	0	0	0	0	0	0	0	0	0	0	0	0	0	0	0	0	0	0	0	0	0	0	0	0	0	0	0	0	0	0	0	0	0	0	0	0	0	0	0	0	0	0	0
2443c1a8af39e2153550c0ffa3426e80	0	0	0	0	0	0	0	0	0	0	0	0	0	0	0	0	0	0	0	0	0	0	0	14	0	0	0	0	0	0	0	0	0	0	0	0	7	0	0	0	2	0	0	0	0	0	0	0	0
244621771fd2cf2f4c5a7be9f593ac5f	0	0	0	0	0	0	0	0	0	0	0	0	0	0	0	0	0	0	0	0	0	0	0	0	0	0	0	0	0	0	0	0	0	0	0	0	0	0	0	0	0	0	0	0	7	13	8	9	9
2451dcc89476dc00abe78a3a1f395a4a	0	0	0	0	0	0	0	0	0	0	0	0	0	0	0	0	0	0	0	0	0	0	0	0	0	0	0	0	0	0	0	0	0	0	0	0	0	0	0	0	0	0	0	0	0	0	0	0	0
24612b9b3112ee9ec0d272e280c6a345	146	252	173	241	204	215	307	207	192	223	190	354	193	211	273	279	222	235	215	198	339	180	68	173	279	195	103	175	334	223	88	73	342	232	191	159	408	62	160	141	255	108	61	46	136	146	124	130	82
247fbc7ade72d69c64b335c2e569bc7d	0	0	0	0	0	0	0	0	0	0	0	0	0	0	0	0	0	0	0	0	0	10	0	0	0	0	0	0	0	0	0	0	0	0	0	0	0	0	0	0	0	0	11	11	0	0	0	0	0
24807d9f4f57013da4fb63ca8b81620f	0	0	0	0	0	0	0	0	0	0	0	0	0	0	0	0	0	0	0	0	0	0	0	0	0	0	0	0	0	0	0	0	0	0	0	0	0	0	0	0	0	0	0	0	0	0	0	0	0
2489d2672d0b7e6aebaeead6a83190c4	0	0	0	0	0	0	0	0	0	0	0	0	0	0	0	0	0	0	0	0	0	0	0	0	0	0	0	0	0	0	0	0	0	0	0	0	0	0	0	0	0	0	0	0	0	0	0	0	0
248f9efe5a890b9e37d17c07e33a799e	0	0	0	0	0	0	0	0	0	0	0	0	0	0	0	0	0	0	0	0	0	0	0	0	0	0	0	0	0	0	0	0	0	0	0	0	0	0	0	0	0	0	8	0	0	0	0	0	0
24d30b3967aab469dbe45e07becec3c6	0	0	0	0	0	0	0	0	0	0	0	0	0	0	0	0	0	0	0	0	0	0	0	0	0	0	0	0	0	0	0	0	0	0	0	0	0	0	0	0	0	0	23	38	23	9	5	35	25
24d78207427e13dee682e8d69bd419b0	38	30	31	24	24	30	14	19	19	30	13	13	17	16	79	9	32	18	31	14	7	5	0	0	0	0	0	0	0	0	0	0	0	0	0	0	0	0	0	0	0	0	0	0	0	0	0	0	0
24da735945c37a2239422c074d2841bf	0	0	0	0	0	0	0	0	0	0	0	0	0	0	0	0	0	0	0	0	0	0	0	0	0	0	0	0	8	0	0	23	0	0	0	0	0	9	0	0	0	0	0	0	0	0	0	0	0
24daac11dc2929d7060d807d0e1b13fa	0	0	0	0	0	0	0	0	0	0	0	0	0	0	0	0	0	0	0	0	0	10	0	0	0	0	0	0	0	0	0	0	0	0	0	0	0	0	0	0	0	0	0	0	0	0	0	0	0
24fa02a3b36ffdd8596c87f8629ecc08	0	0	6	0	0	0	0	0	0	0	0	0	0	0	0	0	0	0	0	0	0	0	0	0	0	0	0	0	0	0	0	0	0	0	0	0	0	0	0	0	0	0	0	0	0	0	0	0	0
250c4ec2b971023f21b7237fbb3618fb	0	0	0	0	0	0	0	0	2	0	0	0	0	0	0	0	0	2	0	0	0	0	0	0	0	0	0	0	0	0	0	0	0	0	0	0	0	0	0	0	0	0	0	0	0	0	0	0	2
250f7eac19dd04ebd9d1e4a26ec7cce7	0	0	0	0	0	0	0	0	0	0	0	0	0	0	0	0	0	0	0	0	0	0	0	0	0	0	0	0	0	0	0	0	0	0	0	0	0	0	0	0	0	0	0	6	0	0	0	0	0
254fd7a402bcfbd3a46d1e3857157632	0	0	0	0	0	0	0	0	0	0	0	0	0	0	0	0	0	3	0	0	0	0	0	0	0	0	0	0	0	0	0	0	0	0	0	0	0	0	0	0	0	0	0	0	0	0	0	0	0
255072619278823171485e41db47c5ea	0	26	0	30	17	18	65	78	52	66	42	54	54	52	88	59	65	68	78	30	57	36	27	16	31	34	74	157	129	76	77	111	66	154	112	107	97	20	71	123	103	63	0	0	0	0	0	0	0
256a7c78e34a609303cc282bec8af8d4	0	0	6	0	0	0	0	5	0	0	0	0	0	0	0	0	0	0	0	0	0	0	0	0	0	0	7	0	0	3	0	0	0	0	0	0	0	4	0	8	0	3	9	9	0	0	4	0	5
258ea1758472f814c5c97c75341e65b3	19	70	56	26	21	30	21	58	21	54	41	13	6	0	10	0	9	9	10	12	3	0	0	0	0	0	0	0	0	0	0	0	0	0	0	0	0	0	0	0	0	0	67	114	135	151	117	229	208
25937cf4089c69a3dbd05b9615a4e0c8	0	0	0	0	5	0	0	0	0	0	0	0	0	4	0	0	0	0	0	0	0	0	0	0	0	0	0	0	0	0	0	0	0	0	0	0	0	0	0	0	0	0	0	0	0	0	0	0	0
259fd5391f4be4dbe4cdf54f22c7e998	0	9	0	0	0	0	0	0	0	0	0	0	0	0	0	0	0	0	0	0	0	0	0	0	0	0	0	0	0	0	0	0	0	0	0	0	0	0	0	0	0	0	23	28	0	9	17	0	0
25b2c044663353a5917241c92607665b	0	22	30	0	0	0	0	0	0	0	0	0	13	0	0	0	0	0	0	0	0	0	0	0	0	0	0	0	0	0	0	0	0	0	0	0	0	0	0	0	0	0	0	0	0	0	0	0	0
25bdf8c82dff695b1fcb98e0ffc70d1a	0	0	0	0	0	0	0	0	0	0	0	0	0	0	0	0	0	0	0	0	0	16	7	6	6	3	5	5	3	0	4	0	0	0	0	6	3	0	0	0	3	4	16	15	3	0	0	0	0
25c430c544dd4b2de5076d476f7504dc	0	0	11	0	0	0	0	0	0	0	0	0	0	0	0	0	0	0	0	0	0	0	0	0	0	0	0	0	0	0	0	0	0	0	0	0	0	0	0	0	0	0	0	0	0	0	0	0	0
25c6a1557ad98f6bdf85566c5bd3e72c	20	51	73	0	7	5	10	8	0	0	9	0	0	0	0	0	0	0	0	0	0	0	0	0	0	0	0	0	0	0	0	0	0	0	0	0	0	0	0	0	0	0	379	465	177	185	105	161	158
25cbc91d301316ba963e2d90af2861a2	0	0	0	0	0	0	0	0	0	0	0	0	0	0	0	0	0	9	0	0	0	0	0	0	0	0	0	0	0	0	0	0	0	0	0	0	0	0	0	0	0	0	0	0	0	0	0	0	38
25db31d705a78bf0d133e7af1d736eb3	0	0	0	0	0	0	0	0	0	0	0	0	0	0	0	0	0	0	0	0	0	0	0	0	0	0	0	0	0	0	0	0	0	0	0	0	0	0	0	0	0	0	0	0	0	0	0	0	0
25df40bf2ab6333f179f33a92d680003	0	0	0	0	0	0	0	0	0	0	0	0	0	0	0	0	0	0	0	0	0	0	0	75	0	18	0	0	0	0	0	0	0	21	0	0	0	0	0	0	0	0	0	0	0	0	0	0	0
25eae04c09dbb701d350e55d3f4b6c76	0	0	0	0	0	0	0	0	0	0	0	0	0	0	0	0	0	0	0	0	0	0	0	0	0	0	0	0	0	0	0	0	0	0	0	0	0	0	0	0	0	0	0	0	0	0	0	0	0
25f56ec7f09768635a4bc02e1700ade1	0	0	0	0	0	0	0	0	0	0	0	0	0	0	0	0	0	0	0	0	0	0	0	0	0	0	0	0	0	0	0	0	0	0	0	0	0	0	0	0	0	0	0	0	0	0	0	0	0
2621fd3d3202fc401b037f628a600f60	0	0	0	0	0	0	0	0	0	0	0	0	0	0	0	0	0	0	0	0	0	0	0	0	0	0	0	0	0	0	0	0	0	0	0	0	0	0	0	0	0	0	0	6	0	6	0	4	0
264b99017913aec3e7160a25b071aa71	0	0	0	0	0	0	0	0	0	0	0	0	0	0	0	0	0	0	0	0	0	4	14	10	0	0	0	0	0	0	0	8	0	0	0	0	0	0	0	0	0	0	23	43	4	5	0	4	0
264ee0cccdebb35dee968d6523c38e79	0	110	47	50	36	50	37	59	40	65	44	80	33	36	32	31	28	30	24	20	54	0	0	0	0	0	0	0	0	0	0	0	0	0	0	0	0	0	0	0	0	0	0	13	14	16	0	14	18
2653a2768a6bdcc71fef31b5ef9dc277	0	0	7	0	0	0	0	0	0	0	0	0	0	0	0	0	2	0	0	0	0	0	0	0	0	0	0	0	0	0	0	0	0	0	0	0	0	0	0	0	0	0	0	0	0	0	0	0	0
266795e01de3d4716461e4639edb4f6d	0	0	0	0	0	0	0	0	0	0	0	0	0	0	0	0	0	0	0	0	0	0	0	0	0	0	0	0	0	0	0	0	0	0	0	0	0	0	0	0	0	0	0	0	0	0	0	0	0
26704dd3ae402f8e8285b53f4e8858be	50	72	70	16	11	17	17	46	43	26	10	25	6	5	9	5	58	51	14	9	20	12	7	8	11	18	32	16	22	19	10	41	6	5	15	16	19	18	21	16	19	13	42	39	188	233	152	281	207
26771550a4ce974e9be2ec9169bb993f	0	0	0	0	0	0	0	0	0	0	0	0	0	0	0	0	0	0	0	0	0	0	0	0	0	0	0	0	0	0	0	0	0	0	0	0	0	0	0	0	0	0	0	0	0	0	0	0	0
26807d046b376a54c24174e8343c8860	0	0	0	0	0	0	0	8	0	0	0	0	0	0	0	0	0	0	0	0	0	0	0	0	0	0	0	0	0	0	0	0	0	0	0	0	0	0	0	0	0	0	0	0	0	0	0	0	0
26aacd64d41907aa52657015e7826c90	0	0	0	0	0	0	0	0	0	0	0	0	0	0	0	0	0	0	0	0	0	0	0	0	0	0	0	0	0	0	0	0	0	0	0	311	0	0	0	0	0	0	0	0	0	0	0	0	0
26c7492ce6f7b69ad820f683a3c05b83	0	0	0	0	0	0	0	0	0	0	0	0	0	0	0	0	0	0	0	0	0	0	0	0	0	0	0	0	0	0	0	0	0	0	0	0	0	0	0	0	0	0	0	0	0	0	0	0	0
26d41ca576609a1f86f82648e8c5c6dc	0	0	0	0	0	0	0	0	0	0	0	0	0	0	0	0	0	0	0	0	0	0	0	0	0	0	0	0	0	0	0	0	0	0	0	0	0	0	0	0	0	0	0	0	0	0	0	0	0
26eca9bcd883f71891a456f9621d1229	0	0	0	0	0	0	0	0	0	0	0	0	0	0	0	0	0	0	0	0	0	0	0	0	0	0	0	0	0	0	0	0	0	0	0	0	0	0	0	0	0	0	0	0	0	0	0	0	0
26eea6a528a1ccbc29ee3845ee1b49af	0	0	0	0	0	0	0	0	0	0	0	0	0	0	0	0	0	0	0	0	0	0	0	0	0	0	0	0	0	0	0	0	0	0	0	0	0	0	0	0	0	0	0	0	0	0	0	0	0
2704ae25d48a51d5aecf63c224f4a8e8	0	0	0	0	0	0	0	0	0	0	0	0	0	0	0	0	0	0	0	0	0	0	0	0	0	0	0	0	0	0	0	0	0	0	0	0	0	0	0	0	0	0	0	0	0	0	0	0	0
27275a703e3f60baf0d997c7de960a88	0	0	0	0	0	0	0	0	0	0	0	0	0	0	0	0	0	0	0	0	0	0	0	0	0	0	0	0	0	0	0	0	0	0	0	0	0	0	0	0	0	0	0	0	0	0	0	0	0
273599f9308c025f3a7339f1c7100601	64	60	40	35	16	24	11	32	26	26	21	17	14	0	43	17	32	23	24	22	29	0	0	0	0	0	0	0	0	0	0	0	0	0	0	0	0	0	0	0	0	0	0	0	0	0	0	0	0
2778e7db9e018ed9b7b4b5f58c679a92	12	12	9	0	0	0	0	0	0	0	0	0	0	0	0	0	0	0	0	0	0	4	0	0	2	0	0	0	0	0	0	0	3	0	0	0	2	0	0	0	0	0	27	21	0	0	8	0	0
2779d7764077561e2fa2b65a4674f037	0	0	0	0	0	0	0	0	0	0	0	0	0	0	0	0	0	0	0	0	0	0	0	0	0	0	0	0	0	0	0	0	0	0	0	0	0	0	0	0	0	0	7	0	0	0	0	0	0
277ba0c21b0afa0ccea2e85081091dcb	23	35	32	0	3	3	0	8	6	5	0	0	7	4	12	0	0	0	4	0	21	0	18	9	0	3	11	0	0	0	12	0	5	3	0	0	0	0	0	16	0	0	7	11	5	2	6	0	4
279101fd8bdb3db9d3a18f3a9f6bb920	0	0	0	0	0	0	0	0	0	0	0	0	0	0	0	0	0	0	0	0	0	0	0	0	0	0	0	0	0	0	0	0	0	0	0	0	0	0	0	0	0	0	0	0	0	0	0	0	0
27a352a11388c955ba723512d3173063	0	0	0	0	0	0	0	0	0	0	0	0	0	0	0	0	0	0	0	0	0	0	0	0	0	0	0	0	0	0	0	0	0	0	0	0	0	0	0	0	0	0	0	0	0	0	0	0	0
27ab0a3e0548d0dab3bb6d4b372636ce	0	0	0	0	0	0	0	0	0	0	0	0	0	0	0	0	0	0	0	0	0	0	0	0	0	0	0	0	0	0	0	0	0	0	0	0	0	0	0	0	0	0	0	0	0	0	0	0	0
27abc8b39b2bb4251c9d9bca1fa10c23	14	85	42	35	13	28	22	27	27	46	15	39	5	0	24	9	13	12	9	15	8	0	0	0	0	0	0	0	0	0	0	0	0	0	0	0	0	0	0	0	0	0	0	0	0	0	0	0	0
27d1c8792feaefd269076a9bdb00ebae	0	0	3	0	0	0	0	0	0	0	0	0	0	0	0	0	0	0	0	0	0	0	0	2	2	0	0	0	0	0	0	0	2	0	0	5	0	0	0	0	0	4	4	4	2	0	3	0	8
27f794cd7a26c24bfddbe92baa61c47e	0	0	0	2	0	0	0	0	0	0	0	0	0	0	0	0	0	0	0	0	0	0	0	0	0	0	0	0	0	0	0	0	0	0	0	0	0	0	0	0	0	0	0	0	0	0	0	0	0
281dffebdad0a8203edf92c6cc579ca8	0	0	0	0	0	0	0	0	0	0	0	0	0	0	0	0	0	0	0	0	0	0	0	0	0	0	0	0	0	0	0	0	0	0	0	0	0	0	0	0	0	0	0	0	0	0	0	0	0
28263dac1db03a8e2fe8cf704eaf14c7	742	897	738	598	271	965	512	1254	548	605	284	514	443	264	1343	321	1413	696	702	324	315	0	23	12	0	0	36	0	69	33	0	0	0	0	0	0	0	0	0	0	0	0	0	0	0	0	0	0	0
283e5db3d4177a6ad36e135d2280119f	0	0	0	0	0	0	0	0	0	0	0	0	0	0	0	0	0	0	0	0	0	0	0	0	0	0	0	0	0	0	0	0	0	0	0	0	0	0	0	0	0	0	26	21	19	10	0	12	10
284fc2c400ecc09c303fc46310439a51	0	0	0	0	0	0	0	0	0	0	0	0	0	0	0	0	0	0	0	0	0	0	0	0	0	0	0	0	0	0	0	0	0	0	0	0	0	0	0	0	0	0	0	0	0	0	0	0	0
285dd876f200bc87b60f9636d4504e28	0	0	0	0	0	0	0	0	0	0	0	0	0	0	0	0	0	0	0	0	0	0	0	0	0	0	0	0	0	0	0	0	0	0	0	0	0	0	0	0	0	0	0	0	0	0	0	0	0
28620d49f73679649a304cbaf689bb3f	10	9	0	0	0	0	0	6	0	0	0	0	0	0	5	0	0	0	0	0	0	0	0	0	0	0	0	0	0	0	0	0	0	0	0	0	0	0	0	0	0	0	0	0	0	0	0	0	0
2888b37bf6423a5db1b6beb73f62d455	0	0	0	0	0	0	0	0	0	0	0	0	0	0	0	0	0	0	0	0	0	0	0	0	0	0	0	0	0	0	0	0	0	0	0	0	0	0	0	0	0	0	0	0	0	0	0	0	0
288e8cc0d538ea288ed3fab2ce9ff737	0	0	0	0	0	0	0	0	0	0	0	0	0	0	0	0	0	0	0	0	0	0	0	0	0	0	0	0	0	0	0	0	0	0	0	0	0	0	0	0	0	0	0	0	0	0	0	0	0
288ede2a6d41eba1de890254845f2c77	0	0	0	0	0	0	0	0	0	0	0	0	0	0	0	0	0	0	0	0	0	0	0	0	0	0	0	0	0	0	0	0	0	0	0	0	0	0	0	0	0	0	0	0	0	0	0	0	0
2897a5d39297a61b8a7c99de743fa312	0	0	0	0	0	0	0	0	0	0	0	0	0	0	0	0	0	0	0	0	0	0	0	0	0	0	0	0	0	0	0	0	0	0	0	0	0	0	0	0	0	0	0	0	0	0	0	0	0
28aa53fa8fe39b04edf08cacf6ebe321	0	0	0	0	0	0	0	0	0	0	0	0	0	0	0	0	0	0	0	0	0	0	0	0	0	0	0	0	0	0	0	0	0	0	0	0	0	0	0	0	0	0	0	0	0	0	0	0	0
28d307822ffd73fca2f06ee67fcb4187	0	0	0	0	0	0	0	0	0	0	0	0	0	0	0	0	0	0	0	0	0	0	0	0	0	0	0	0	0	9	0	0	0	0	0	0	0	0	0	0	0	0	0	0	0	0	0	0	0
28d930a1b8bbb3c3391169b39e0e2ac4	0	0	0	0	0	0	0	0	0	0	0	0	0	0	0	0	0	0	0	0	0	0	5	0	0	0	0	0	0	0	0	0	0	0	0	0	0	0	0	0	0	0	0	0	0	0	0	0	0
28f3facf8a4681cbb2814b3d0c61a686	0	0	0	0	0	0	0	0	0	0	0	0	0	0	0	0	0	0	0	0	0	0	3	0	0	2	0	0	0	0	0	0	0	0	0	0	0	0	0	0	0	0	0	0	0	0	0	0	0
291ecadcb1f0711ae39dab7e795984d0	0	0	0	0	0	0	0	0	10	0	0	0	0	0	0	0	0	0	0	0	0	0	13	0	0	0	0	0	0	0	0	0	0	0	0	0	0	0	0	0	0	0	0	0	0	0	0	0	0
2938eb49b87d5b0f1cf3b12ab7731794	241	290	314	0	18	34	19	35	0	0	0	0	0	0	16	0	5	7	6	8	0	0	0	0	0	0	0	0	0	0	0	0	0	0	0	0	0	0	0	0	0	0	0	0	0	0	0	0	0
2955a34bb3e2a1e6fae2c5f9a329f04f	256	206	0	0	0	38	0	0	0	0	0	0	0	0	0	0	0	0	0	0	0	174	153	153	40	23	74	0	27	43	28	0	40	0	0	18	13	13	0	0	0	12	0	0	0	0	0	0	0
29674e2efba6890cc5dcec1f19adac64	0	26	16	0	0	0	0	0	0	0	0	0	0	0	0	0	0	0	0	0	0	0	0	0	0	0	0	0	0	0	0	0	0	0	0	0	0	0	0	0	0	0	0	0	0	0	0	0	0
29862882eca8bcd1f1661dfdd05fad7f	0	0	0	0	0	0	0	0	0	0	0	0	0	0	0	0	0	0	0	0	0	0	0	0	0	0	0	0	0	0	0	0	0	0	0	0	0	0	0	0	0	0	0	0	0	0	0	0	0
299fb2b16975888cc91d849e8c5d0147	0	0	0	0	0	0	0	0	0	0	0	0	0	0	0	0	0	0	0	0	0	0	0	0	0	0	0	0	0	0	0	0	0	0	0	0	0	0	0	0	0	0	0	0	0	0	0	0	0
29a96cc2882ae7aaea09f7bd5710b617	0	0	0	0	0	0	0	0	0	0	0	0	0	0	0	0	0	0	0	0	0	0	0	0	0	0	0	0	0	0	0	0	0	0	0	0	0	0	0	0	0	0	0	0	0	0	0	0	0
29c002a10bce488758f63375715c846e	5	69	5	10	19	39	0	22	21	22	13	19	0	10	20	0	31	14	12	14	11	43	73	29	69	31	103	80	76	84	72	112	65	63	84	95	102	48	121	101	50	105	0	0	0	0	0	0	0
29df79a60ad651d09335c30072120264	0	0	0	0	0	0	0	3	0	0	0	0	0	0	0	0	0	0	0	0	0	0	0	0	0	0	0	0	0	0	0	0	0	0	0	0	0	0	0	0	0	0	0	0	0	0	0	0	0
29e2252e32f24173d5e6152e047fc01f	0	0	0	0	0	5	0	0	0	0	0	0	0	0	0	0	0	0	0	0	0	3	0	0	0	0	0	0	0	0	0	3	0	0	0	0	0	0	0	0	0	0	3	0	0	4	0	0	0
29edfd095eab1f7592db02c02d55d6f1	28	100	0	25	0	5	0	23	0	30	0	5	0	89	20	0	0	11	0	0	0	0	0	19	0	0	0	0	0	0	0	0	0	0	0	0	0	0	0	0	0	0	28	0	0	0	0	0	0
29f8ac7df14c4c3ac0386821ac370bcf	0	0	0	0	0	0	0	0	0	0	0	0	0	0	0	0	0	0	0	0	0	0	0	0	0	0	0	4	0	0	0	0	0	0	0	0	0	0	0	0	0	0	8	13	3	0	0	3	2
2a0c7f05466bafc3cc23dff4f27c4555	0	0	0	0	0	0	0	0	0	0	0	0	0	0	0	0	0	0	0	0	0	0	0	0	0	0	0	0	0	0	0	0	0	0	0	0	0	0	0	0	0	0	0	0	0	0	0	0	0
2a25aaa767f41add41a0a0431fc9c6c4	0	0	12	0	0	0	0	0	0	0	0	0	0	0	0	0	0	0	0	0	0	0	0	0	0	0	0	0	0	0	0	0	0	0	0	0	0	0	0	0	0	0	0	0	0	0	0	0	0
2a2d5c013ed2c037496a4587f07aa8f9	0	0	0	0	0	0	0	0	0	0	0	0	0	0	0	0	0	0	0	0	0	0	0	0	0	0	0	0	0	0	0	0	0	0	0	0	0	0	0	0	0	0	0	0	0	0	0	0	0
2a40476a358ddcbcfefcff1cca178d36	0	0	0	0	0	0	0	0	0	0	0	0	0	0	0	0	0	0	0	0	0	0	0	0	0	0	0	0	0	0	3	0	0	0	0	0	0	0	0	0	0	0	0	0	0	0	0	0	0
2a52148975cf604ef191115dcd2083d9	0	0	0	0	0	0	0	0	0	0	0	0	0	0	0	0	0	0	0	0	0	0	0	0	0	0	0	0	0	0	0	0	0	0	0	0	0	0	0	0	0	0	5	0	0	0	0	0	0
2aa73af245e17c9b054fd44bbf1a7628	0	0	0	0	0	0	0	0	0	0	0	0	0	0	0	0	0	0	0	0	0	0	0	0	0	0	0	0	0	0	0	0	0	0	0	0	0	0	0	0	0	0	0	0	0	0	0	0	0
2ab0ecdd2f1de7e63928b854b1af020a	17	19	29	4	0	0	0	0	0	0	0	0	0	0	2	4	0	0	0	0	0	17	37	20	11	9	16	11	0	17	0	20	0	3	0	6	0	5	0	5	5	0	26	25	0	0	6	0	0
2ab26bf1a26122e6cf3e1b2c031874e1	0	0	0	0	0	0	0	0	0	0	0	0	0	0	0	0	0	0	0	0	0	0	0	0	0	0	0	0	0	0	0	0	0	0	0	0	0	0	0	0	0	0	0	0	0	0	0	0	0
2ac135699e861da7a03ae3de8fff8aea	0	0	0	0	0	0	0	0	0	0	0	0	0	0	0	0	0	0	0	0	0	0	0	0	18	0	0	0	0	0	0	0	0	0	0	0	0	0	0	0	0	0	0	0	0	0	0	0	0
2ad10341bffd942240975ec138631035	0	7	5	0	0	0	0	0	0	0	0	0	0	0	0	0	0	0	0	0	0	0	0	0	0	0	0	0	0	0	0	0	0	0	0	0	0	0	0	0	0	0	0	0	0	0	0	0	0
2ae1ca34bfa466c783cd51a4708f6561	0	0	0	0	0	0	0	0	0	0	0	0	0	0	0	0	0	0	0	0	0	0	0	0	0	0	0	0	0	0	0	0	0	0	0	0	0	0	0	0	0	0	0	0	0	0	0	0	0
2ae5831641bdc2136d62eab423726af9	0	0	0	4	0	0	0	0	0	0	0	0	0	0	0	0	0	0	0	0	0	0	0	0	0	0	0	0	0	0	0	0	0	0	0	0	0	0	0	0	0	0	0	0	0	0	0	0	0
2af22eaca490da414e61bb29e21fd97d	0	0	47	0	0	0	0	0	0	0	0	0	0	0	0	0	0	0	0	0	0	0	0	0	0	0	0	0	0	0	0	0	0	0	0	0	0	0	0	0	0	0	3	0	0	0	0	0	0
2af4b562bb3d0254d5c746e746d2e249	0	0	0	0	0	0	0	0	0	0	0	0	0	0	0	0	0	0	0	0	0	0	0	0	0	0	0	0	0	0	0	0	0	0	0	0	0	0	0	0	0	0	0	0	0	0	0	0	0
2af516d120247f0ac41684138408675a	0	0	0	0	0	0	0	0	0	0	0	0	0	0	0	0	0	0	0	0	0	0	0	0	0	0	0	0	0	0	0	0	0	0	0	0	0	0	0	0	0	0	0	0	0	0	0	0	0
2b12636417880ef910e8bf97c808330f	0	0	0	0	0	0	0	0	0	0	0	0	0	0	0	0	0	0	0	0	0	0	0	0	0	0	0	0	0	0	0	0	0	0	0	0	0	0	0	0	0	0	0	0	0	0	0	0	0
2b169f660d586a9569c8f79573875de3	13	10	0	0	0	0	0	0	0	0	0	0	0	0	4	0	0	0	0	0	0	0	0	0	0	0	0	0	0	0	0	0	0	0	0	0	0	0	0	0	0	0	21	16	18	27	43	16	61
2b42b4a233a7b8871ed2615f704c20b5	0	0	0	0	0	0	0	0	0	0	0	0	0	0	0	0	0	0	0	0	0	0	0	0	0	0	0	0	0	0	0	0	0	0	0	0	0	0	0	0	0	0	111	127	162	78	74	99	86
2b6141572dadde8259b8477cec8f426e	6	0	0	0	0	0	0	0	0	0	0	0	0	0	0	0	0	0	0	0	0	0	0	0	0	0	0	0	0	0	0	0	0	0	0	0	0	0	0	0	0	0	0	0	0	0	0	0	0
2b7916a515a450da5330d12d95d6576f	76	116	90	37	32	56	24	48	27	35	54	43	23	24	50	34	35	33	19	58	39	38	33	23	22	20	39	23	36	35	31	34	19	16	12	24	16	11	4	24	14	30	0	0	0	0	0	7	0
2b8516187b7afe999aaf81e96b38f6e3	0	0	0	0	0	0	0	0	0	0	0	0	0	0	0	0	0	0	0	0	0	0	0	0	0	0	0	0	0	0	0	0	0	0	0	0	0	0	0	0	0	0	31	0	26	0	0	0	0
2b8ce878a1cfb8eb216cf3794991a55b	0	0	0	0	0	0	0	0	0	0	0	0	0	0	0	0	0	0	0	0	0	0	0	0	0	0	0	0	0	0	0	0	0	0	0	0	0	0	0	0	0	0	0	0	8	6	0	6	0
2bcf4ad4902472250f2b2e28ce782f0a	0	0	0	0	0	0	0	0	0	0	0	0	0	0	0	0	0	0	0	0	0	0	0	7	0	0	0	0	0	0	0	0	0	0	0	0	0	0	0	0	0	0	0	0	0	0	0	0	0
2bd91a8e720b5eaec8a741532fee5f4c	309	525	262	75	0	0	0	223	47	86	0	0	0	0	0	0	0	0	0	0	0	152	161	144	0	0	0	0	0	0	0	0	0	0	0	0	0	0	0	0	0	0	3867	6215	173	624	460	356	420
2be85c6b0ab16a1a7928827312602852	0	0	0	0	0	0	0	0	0	0	0	0	0	0	0	0	0	0	0	0	0	0	0	0	0	0	0	0	0	0	0	0	0	0	0	0	0	0	0	0	0	0	0	0	0	0	0	0	0
2bef3a81aba650a01740e0c38f4aece3	0	0	0	0	0	0	0	0	0	0	0	0	0	0	0	0	0	0	0	0	0	0	0	0	0	0	0	0	0	0	0	0	0	0	0	0	0	0	0	0	0	0	86	95	9	18	17	17	14
2bff7d48bd9136d631a36cbab4a5bc1b	9	11	7	0	0	0	0	0	0	0	0	0	0	0	0	0	0	0	0	0	0	0	0	0	0	0	0	0	0	0	0	0	0	0	0	0	0	0	0	0	0	0	0	0	0	0	0	0	0
2c09f814c652d42771cd277b331406ab	0	0	0	0	0	0	0	0	0	0	0	0	0	0	0	0	0	0	0	0	0	0	0	0	0	0	0	8	0	0	0	4	0	0	0	0	0	0	0	0	0	0	0	0	0	0	0	0	0
2c3417cb0c9ca6256c8505958342d4ac	0	0	0	0	0	0	0	0	0	0	0	0	0	0	0	0	0	0	0	0	0	0	0	0	0	0	0	0	0	0	0	0	0	0	0	0	0	0	0	0	0	0	0	0	0	0	0	0	0
2c45f72d86fbc6f6ffb34f46bc9b5f97	0	0	0	0	0	0	0	0	0	0	0	0	0	0	0	0	0	0	0	0	0	0	10	0	0	0	25	0	0	0	0	8	0	0	0	10	0	11	6	0	0	0	0	0	0	0	0	0	0
2c48cf6f32f0e0c17aa595db490ce594	0	0	0	0	0	0	0	0	0	0	0	0	0	0	0	0	0	0	0	0	0	0	0	0	0	0	0	0	0	0	0	0	0	0	0	0	0	0	0	0	0	0	0	0	0	0	0	0	0
2c574ff23779c0f5733cac4fabd77eee	0	0	0	0	0	0	0	0	0	0	0	0	0	0	0	0	0	0	0	0	0	0	0	0	0	0	0	0	0	0	0	0	0	0	0	0	0	0	0	0	0	0	0	0	0	0	0	0	0
2c6d5f75004f7671a6b99bbb05521b23	0	0	0	0	0	0	0	0	0	0	0	0	0	0	0	0	0	0	0	0	0	0	0	0	0	0	0	0	0	0	0	0	0	0	0	0	0	0	0	0	0	0	0	0	0	0	0	0	0
2c9ab0b624594230aaf2891d6c4c5685	0	0	0	0	0	0	0	0	0	0	0	0	0	0	0	0	0	0	0	0	0	0	0	0	0	0	0	0	0	0	0	0	0	0	0	0	0	0	0	0	0	0	0	0	0	0	0	0	0
2ca5c622d01845d1037c1eec9855190f	35	29	28	0	0	7	4	12	4	0	0	5	0	0	0	0	0	0	0	0	0	0	0	0	0	0	0	0	0	0	0	0	0	0	0	0	0	0	0	0	0	0	0	8	0	6	0	0	0
2cc4a4af18177256fe8ac509793355c7	0	0	0	0	0	0	0	0	0	0	0	0	0	0	0	0	0	0	0	0	0	10	8	7	5	0	0	0	0	0	6	0	0	0	0	0	0	0	0	0	0	0	0	0	0	0	0	0	0
2ccb6f30733afa873030cadeefc39dda	6	0	0	0	0	0	0	0	0	0	0	0	0	0	0	0	0	0	0	0	0	0	0	0	0	0	0	0	0	0	0	0	0	0	0	0	0	0	0	0	0	0	0	0	0	0	0	0	0
2ce1930a386effca5a47375e2a71b006	0	0	37	0	0	0	0	0	0	0	0	0	0	0	0	0	0	0	0	0	0	26	20	15	0	0	0	9	0	21	7	0	15	0	0	0	0	0	0	0	0	0	0	0	0	0	0	0	0
2ce5cf307a50c109c8440cca5f4c30ee	24	0	11	0	0	17	0	0	0	0	0	0	0	0	0	0	0	0	0	0	0	0	0	0	0	0	0	0	0	0	0	0	0	0	0	0	0	0	0	0	0	0	0	0	0	0	0	0	0
2ce6fabed31d686269dea51cbcb22548	0	0	0	0	0	0	0	0	0	0	0	0	0	0	0	0	0	0	0	0	0	0	3	0	0	0	0	3	0	0	0	0	0	0	0	0	0	0	0	0	0	0	0	0	0	5	0	5	0
2d01b8ad20e67eff5c6b1f28b57d8b3a	0	0	0	0	0	0	0	0	0	0	0	0	0	0	0	0	0	0	0	0	0	0	0	0	0	0	0	0	0	0	0	0	0	0	0	0	0	0	0	0	0	0	0	0	0	0	0	0	0
2d06f9bf86d4630a3e7656de66c86be4	0	0	0	0	0	0	0	0	0	0	0	0	0	0	0	0	0	0	0	0	0	0	0	0	0	0	0	0	0	0	0	0	0	0	0	0	0	0	0	0	0	0	0	0	0	0	0	0	0
2d3fbe046dca12e4af4424d61e78e850	0	8	10	0	0	0	0	0	0	0	0	0	0	0	3	0	0	0	0	0	0	0	0	0	0	0	0	0	0	0	0	0	0	0	0	0	0	0	0	0	0	0	0	0	0	0	0	0	0
2d5a4e576ce856e026cd30175ce3d063	37	18	42	0	6	0	3	8	0	0	0	4	0	0	0	0	0	0	0	0	0	7	0	0	8	0	4	0	0	4	0	5	0	0	0	0	0	0	0	0	0	0	0	11	0	0	0	0	0
2d7b49ddb73a5a5775d465ac41892db5	253	298	180	117	117	147	77	231	162	149	144	135	138	129	238	135	224	119	125	92	151	1793	2203	1792	1388	994	1803	2389	2757	2589	2083	1869	2263	1028	1100	1542	1946	1374	1949	2063	1459	2026	416	519	582	713	520	855	793
2d814088841eebfb61a27310d8773a59	92	134	191	18	19	34	25	71	35	38	33	22	15	10	23	22	27	26	25	26	15	0	0	0	0	0	0	0	0	0	0	0	0	0	0	0	0	0	0	0	0	0	107	145	34	30	21	46	33
2d87be2f2e6b4739a344e60daee46237	0	0	7	0	0	0	0	0	0	0	0	0	0	0	0	0	0	0	0	0	0	0	0	0	0	0	0	0	0	0	0	0	0	0	0	0	0	0	0	0	0	0	0	0	0	0	0	0	0
2da9c2e0f929c9265d22cebef772fc11	0	3	0	0	0	0	0	0	0	0	0	0	0	0	0	0	0	0	0	0	0	0	0	0	0	0	0	0	0	0	0	0	0	0	0	0	0	0	0	0	0	0	0	0	0	0	0	0	0
2dadd137f165dd9443881492107d5441	0	0	0	0	0	0	0	0	0	0	0	0	0	0	0	0	0	0	0	0	0	11	0	9	0	6	0	9	0	0	0	0	0	0	0	0	4	0	0	0	0	0	10	13	0	4	0	6	5
2db5b8a806454bb6350d6e2f26400c38	0	0	0	0	0	0	0	0	0	0	0	0	0	0	10	12	5	6	0	0	0	0	0	0	0	0	0	0	0	0	0	0	0	0	0	0	0	0	0	0	0	0	0	0	0	0	0	0	0
2db91c6dec4d8d35747529571d78c1e4	0	25	0	15	0	0	13	0	0	0	0	0	0	24	0	9	37	16	28	33	20	0	0	33	0	0	0	0	0	0	29	31	22	21	0	31	32	40	48	36	22	79	0	0	0	0	0	0	0
2ddd6fbda11004f3f8651bd931106586	0	16	0	0	0	0	0	0	0	0	0	0	0	0	0	0	0	0	0	0	0	0	0	0	0	0	0	0	0	0	0	0	0	0	0	0	0	0	0	0	0	0	0	0	0	0	0	0	0
2ded410088f7b80f83487c21557b329a	0	0	35	0	0	0	0	0	0	0	0	0	0	0	0	0	0	0	0	0	0	0	0	0	0	0	0	0	0	0	0	0	0	0	0	0	0	0	0	0	0	0	0	0	0	0	0	0	0
2dfcaa6a967c842c8c8ea4d721c7b5f1	0	0	0	0	0	0	0	0	11	0	0	0	0	0	0	0	0	0	0	0	0	0	0	0	0	0	0	0	0	0	0	0	0	0	0	0	0	0	0	0	0	0	0	0	0	0	0	0	0
2e423d533428c87f279f5646f4cb6764	354	384	365	1533	1179	1747	608	2560	1782	909	1795	1907	2341	1150	2352	2806	2394	1862	1293	1217	1887	283	361	324	941	487	615	870	761	794	858	679	691	751	696	871	1279	535	882	865	600	712	0	0	0	0	0	0	0
2e50a533a304ba910b253b5e58bb069f	0	0	0	0	0	0	0	0	0	0	0	0	0	0	0	0	0	0	0	0	0	0	0	0	0	0	0	0	0	0	0	0	0	0	0	0	0	0	0	0	0	0	0	0	0	0	0	0	0
2e55b0d69b0669fe8a1e0c4d6b74f587	0	0	10	0	0	0	8	0	0	0	0	0	0	0	0	0	0	0	0	0	0	0	0	0	0	0	0	0	0	0	0	0	0	0	0	0	0	0	0	0	0	0	0	0	0	0	0	0	0
2e5b1ed928d941ef19195b079aa3c7ba	0	0	0	0	0	0	0	0	0	0	0	0	0	0	0	0	0	0	0	0	0	0	0	0	0	0	0	0	0	0	0	0	0	0	0	0	0	0	0	0	0	0	0	0	0	0	0	0	0
2e680585de3876c8b574d8a2fa3f29a4	45	40	40	10	0	0	6	11	0	0	0	0	0	0	0	0	0	0	0	0	0	10	16	0	0	0	0	0	0	7	5	6	0	0	0	0	0	0	0	0	0	0	9	7	0	0	0	0	0
2e7520fd5502b181bf625a310710728e	42	51	30	34	28	55	16	46	47	36	14	35	15	9	25	10	25	21	28	22	25	23	13	20	12	20	34	26	18	15	26	24	22	26	24	23	24	15	45	33	14	22	11	4	12	12	4	15	10
2e75dee3c297231bef2de59b79587955	32	29	18	15	0	0	0	16	10	11	13	11	0	0	17	9	18	13	0	0	0	6	0	0	0	0	5	0	0	0	0	0	0	0	0	0	0	0	0	0	0	0	0	4	20	34	31	17	25
2e85fca8b3bb25c08eecee4323f59984	0	0	0	0	0	0	0	0	0	0	0	0	0	0	0	0	0	0	0	0	0	4	0	0	0	0	0	0	0	0	0	0	0	0	0	0	0	0	0	0	0	0	0	0	0	0	0	0	0
2eb037c713a3b3852189a748399a7d63	0	0	0	0	0	0	0	0	0	0	0	0	0	0	0	0	0	0	0	0	0	0	0	0	0	0	0	0	0	0	0	0	0	0	0	0	0	0	0	0	0	0	0	0	0	0	0	0	0
2eed07c71ccfc09ff7c03c3ae87e9817	0	0	0	0	0	0	0	0	0	0	0	0	0	0	0	0	0	0	0	0	0	0	0	0	0	0	0	0	0	0	0	0	0	0	0	0	0	0	0	0	0	0	29	37	28	16	10	17	17
2ef0442c979ef5b7585f4fd0c61412e0	0	0	0	0	0	0	0	0	0	0	0	0	0	0	0	0	0	0	0	7	0	0	0	8	0	0	0	0	0	0	0	0	0	0	0	0	8	0	0	0	0	0	0	0	0	0	0	0	0
2f1cd80646c565136ef214574ca36e8d	0	0	0	0	0	0	0	0	0	0	0	0	0	0	0	0	0	0	0	0	0	0	0	0	0	0	0	0	0	0	0	0	0	0	0	0	0	0	0	0	0	0	0	0	0	0	0	0	0
2f1e6a6f6765e989c659d592d233a98c	0	0	0	0	0	0	0	0	0	0	0	0	0	0	0	0	0	0	0	0	0	0	0	0	0	0	0	0	0	0	0	0	0	0	0	0	0	0	0	0	0	0	0	0	0	0	0	0	0
2f509fbfc6c16532e6f51009a7530e63	0	0	0	0	0	0	0	0	0	0	0	0	0	0	0	0	0	0	0	0	0	0	0	0	0	0	0	0	0	0	0	0	0	0	0	0	0	0	0	0	0	0	0	0	0	0	0	0	0
2f745e54f1e9ee5c4b12eebf029652d8	2	0	0	0	0	0	0	0	0	0	0	0	0	0	0	0	0	0	0	0	0	0	0	0	0	0	0	0	0	0	0	0	0	0	0	0	0	0	0	0	0	0	0	0	0	0	0	0	0
2f787207634a58d0a2c089598cba96a3	0	0	0	0	0	0	0	0	0	0	0	0	0	0	0	0	0	0	0	0	0	0	0	0	0	0	0	0	0	0	0	0	0	0	0	0	0	0	0	0	0	0	0	0	0	0	0	0	0
2f95ab3453d7de557c66bc367eb97187	0	0	3	0	0	0	0	0	0	0	0	0	0	0	0	0	0	0	0	0	0	0	0	0	0	0	0	0	0	0	0	0	0	0	0	0	0	0	0	0	0	0	6	22	4	6	0	0	3
2fae1e1df4aeec19b46c2c1bdb114099	0	0	0	0	0	0	0	0	0	0	0	0	0	0	0	0	0	0	0	0	0	0	0	0	0	0	0	0	0	0	0	0	0	0	0	0	0	0	0	0	0	0	0	0	0	0	0	0	0
2fbb13482ece22c1345642da497f6da2	0	0	0	0	0	0	0	0	0	0	0	0	0	0	0	0	0	0	0	0	0	0	0	0	0	0	0	0	0	0	0	0	0	0	0	0	0	0	0	0	0	0	0	0	0	0	0	0	0
2fbf740ed9e57e6804cf26533fb9e9d0	0	0	0	0	0	0	0	0	0	0	0	0	0	0	0	0	0	0	0	0	0	0	0	0	0	0	0	0	0	0	0	0	0	0	0	0	0	0	0	0	0	0	0	0	0	0	0	0	0
2fddbbb9de310c5761fd0495fb194eb9	14	25	14	0	0	3	0	0	0	0	0	0	0	0	4	0	4	0	0	0	0	24	23	16	0	7	0	11	4	13	13	10	3	0	0	0	6	4	6	7	0	8	6	6	6	9	0	6	5
3003ffe9b1504aead6c03abca7891eab	0	0	0	0	0	0	0	0	0	0	0	0	0	0	0	0	0	0	0	0	0	0	0	0	0	0	0	0	0	0	0	0	0	0	0	0	0	0	0	0	0	0	0	11	0	0	0	0	0
300c7a07b5b1ccba88faf54eb46314c2	0	0	0	0	0	0	0	0	0	0	0	0	0	0	0	0	0	0	0	0	0	0	0	0	0	0	0	0	0	0	0	0	0	0	0	0	0	0	0	0	0	0	0	0	0	0	0	0	0
30321934250d9a1e14717f07bfac1c90	0	0	0	3	0	0	0	0	0	0	0	0	0	0	0	0	0	0	0	0	0	5	0	0	0	0	0	4	3	0	0	0	0	0	0	0	0	0	0	0	0	3	0	0	0	0	0	0	0
303cfac6961293a66cbfecf1a9fab03d	0	0	0	0	0	0	0	0	0	0	0	0	0	0	0	0	0	60	0	0	0	0	0	0	0	0	0	0	0	0	0	0	0	0	0	0	0	0	0	0	0	0	0	0	0	0	0	0	0
304579d1de3d5d0d9403a096e92e7da7	0	0	0	0	0	0	0	0	0	0	0	0	0	0	0	0	0	0	0	0	0	0	0	0	0	0	0	0	0	0	0	0	0	0	0	0	0	0	0	0	0	0	0	0	0	0	0	0	0
306b87642bddc5c9d05da495a58eff97	0	0	0	0	0	0	0	0	0	0	0	0	0	0	0	0	0	0	0	0	0	0	0	0	0	0	0	0	0	0	9	0	0	22	0	0	0	608	14	0	0	0	41	224	71	11	0	113	52
3073ddbf3b713a8db0cc90602f22fd62	0	0	0	0	0	0	0	0	0	0	0	0	0	0	0	0	0	0	0	0	0	0	0	0	0	0	0	0	0	0	0	0	0	0	0	0	0	0	0	0	0	0	0	0	0	0	0	0	0
3085443d7ceee391ec3bbfc22edbbade	0	0	0	0	0	0	0	0	0	0	0	0	0	0	0	0	0	0	0	0	0	0	4	0	0	0	0	0	0	0	0	0	0	0	0	0	0	0	0	0	0	0	0	0	0	0	0	0	0
30ca00179016543704ae57c642877370	0	0	0	0	0	0	0	0	0	0	0	0	0	0	0	0	0	0	0	0	0	25	23	20	0	3	6	0	0	0	0	0	0	0	0	0	0	0	0	0	0	0	0	0	0	0	0	0	0
30d5ebc827a3e03f7d4b88461d9aec87	14	13	14	0	0	0	0	0	0	0	0	0	0	0	0	0	0	0	0	0	0	0	0	0	0	0	0	0	0	0	0	0	0	0	0	0	0	0	0	0	0	0	0	0	0	0	0	0	0
30e5bd271f3fd6904f40bd482e044926	0	0	0	0	0	0	0	297	15	0	0	0	0	0	0	0	0	0	0	0	0	27	84	0	0	0	0	0	1603	0	119	0	0	0	0	0	0	0	0	0	0	0	0	0	0	0	0	0	0
30edab6b1f4c24361c736153378eb9d5	0	0	0	0	0	0	0	0	0	0	0	0	0	0	0	0	0	0	0	0	0	0	0	0	0	0	0	0	0	0	0	0	0	0	0	0	0	0	0	0	0	0	0	0	0	0	0	0	0
30faec28f371ae29f6c73f56f13b6760	212	297	320	0	33	76	0	92	0	46	0	0	0	0	69	0	0	0	0	0	0	68	110	141	0	0	0	0	0	0	0	0	0	0	0	0	0	0	0	0	0	0	205	95	0	66	60	9	23
311e399748f273e03b3830e84abbec7f	0	0	0	0	0	0	0	0	0	0	0	0	0	0	0	0	0	0	0	0	0	0	0	0	0	0	0	3	0	0	0	0	0	0	0	0	0	0	0	0	0	0	0	0	0	0	0	0	0
31215f78415dd4641bc74fe1ead7b4e0	0	0	0	0	0	0	35	100	15	0	0	55	0	12	0	0	237	0	0	0	0	0	42	0	8	0	0	0	0	0	0	0	0	0	0	0	0	0	0	0	0	0	0	0	25	0	0	0	0
3132a86f01630ff5c6c76d9d5151d153	0	0	0	0	0	0	0	0	0	0	0	0	0	0	0	0	0	0	0	0	0	0	0	0	0	0	0	0	0	0	0	0	0	0	0	0	0	0	0	0	0	0	0	6	0	0	0	0	0
313bbf8246862f0429444cb7f457838d	5	81	26	0	0	0	11	0	0	0	8	4	0	0	0	4	0	0	0	0	0	1381	1631	1203	771	311	667	991	775	685	642	694	765	468	117	342	504	250	257	409	299	340	0	0	0	0	0	0	0
313ecab3335bfb5ec41285a20e67690a	0	0	0	0	0	0	0	0	0	0	0	0	0	0	0	0	0	0	0	0	0	0	0	0	0	0	0	0	0	0	0	0	0	0	0	0	0	0	0	0	0	0	0	0	0	0	0	0	0
3145ff299fbd13472ecafbeb5ac5af88	0	0	8	0	0	0	0	0	0	0	0	0	0	0	0	0	0	0	0	0	0	0	0	0	0	0	0	0	0	0	0	0	0	0	0	0	0	0	0	0	0	0	0	0	0	0	0	0	0
314c306d22273f989d201e83bb1b9888	0	0	0	0	0	0	0	0	0	0	0	0	0	0	0	0	0	0	0	0	0	0	0	0	0	0	0	0	0	0	0	0	0	0	0	0	0	0	0	0	0	0	0	0	0	0	0	0	0
3151e5265c2fe217854c7062e38c1d0b	21	0	0	0	0	0	0	10	0	0	0	0	7	0	14	8	25	6	9	14	0	14	19	20	32	17	39	12	34	54	27	19	24	76	97	159	127	110	228	214	98	118	26	29	224	124	93	159	194
31520edb34803df90306a43b93066e8c	0	0	0	138	73	0	0	0	0	0	0	0	205	0	0	0	0	0	0	0	0	0	0	0	0	0	0	0	0	0	0	128	0	0	0	0	0	0	0	0	0	0	0	0	0	0	0	0	0
31530d5258a708603266e4975885c293	300	182	183	0	0	0	0	0	0	0	0	0	0	0	0	0	0	0	0	0	0	13	18	23	0	0	0	0	5	7	0	0	6	0	0	0	0	0	0	0	0	0	10	18	0	0	0	0	0
3176ff56a9011db6093a3d0750b6fa21	0	0	0	0	0	0	0	0	0	0	0	0	0	0	0	0	0	0	0	0	0	0	0	0	0	0	0	0	0	0	0	0	0	0	0	0	0	0	0	0	0	0	0	0	0	0	0	0	0
3184756e3f02ebd7aad0bf9da44fb5a4	0	0	3	0	0	0	0	0	0	0	0	0	0	0	0	0	0	0	0	0	0	92	69	47	21	20	17	7	33	14	10	17	22	11	6	25	12	4	11	10	11	16	0	0	0	0	0	3	0
319ab72aed4379b618bf4320f2ebce90	0	0	0	5	0	0	0	0	0	0	0	0	0	0	6	0	0	8	0	0	0	0	0	0	0	0	0	0	0	0	0	0	0	0	0	0	0	0	0	0	0	0	0	0	0	0	0	0	0
319ff0a1e29780401708b0efa95de9a9	0	0	0	0	0	0	0	0	0	0	0	0	0	0	0	0	0	0	0	0	0	0	0	0	0	0	0	0	0	0	0	0	0	0	0	0	0	0	0	0	0	0	572	709	0	0	0	0	0
31b2d0bb089eb198d364efaef74904a9	0	0	0	0	0	0	0	0	0	0	0	0	0	0	0	0	0	0	0	0	0	0	0	0	0	0	0	0	0	0	0	0	0	0	0	0	0	0	0	0	0	0	0	0	0	0	0	0	0
31b42e36ff39193dbe820c7cd1328c26	0	0	0	0	0	0	0	0	0	0	0	0	0	0	0	0	0	0	0	0	0	0	0	0	0	0	0	0	0	0	0	0	0	0	0	0	0	0	0	0	0	0	0	0	0	0	0	0	0
31ca7515489ad9dac63ad7559ba216de	0	0	0	0	0	0	0	0	0	0	0	0	0	0	0	0	0	0	0	0	0	45	73	60	0	0	0	37	0	0	33	33	0	0	0	22	0	0	0	0	0	0	0	0	0	0	0	0	0
31d175e5e40af76c60e17e9058c28c7a	0	0	0	0	0	0	0	0	0	0	0	0	0	0	0	0	0	0	0	0	0	0	0	0	0	0	0	0	0	0	0	0	0	0	0	0	0	0	0	0	0	0	12	0	0	0	0	0	0
31d3f5b8457468cc2c6cf98ef8f786dd	0	0	0	0	0	0	0	0	0	0	0	0	0	0	0	0	0	0	0	0	0	0	0	0	0	0	0	0	0	0	0	0	0	0	0	0	0	0	0	0	0	0	0	0	0	0	0	0	0
31e756e3954c241adb0442c3c9403a08	0	0	0	0	0	0	0	0	0	0	0	0	0	0	0	0	0	0	0	0	0	0	0	0	0	0	0	0	0	0	0	0	0	0	0	0	0	0	0	0	0	0	0	0	0	0	0	0	0
320d497ff083031cc6da7d1d700ca4a9	0	0	0	0	0	0	0	0	0	0	0	0	0	0	0	0	0	0	0	0	0	0	0	0	0	0	0	0	0	0	0	0	0	0	0	0	0	0	0	0	0	0	0	0	0	0	0	0	0
32167a77c251cb1addb0a9948078e3fc	0	0	0	0	0	0	0	0	0	0	0	0	0	0	0	0	0	0	0	0	0	0	0	0	0	0	0	0	0	0	0	0	0	0	0	0	0	0	0	0	0	0	0	0	0	0	0	0	0
321cf57815eaa4cca0995f50308a392d	0	0	0	0	0	0	0	0	4	0	0	0	0	0	0	0	0	3	5	3	0	0	0	0	0	0	3	0	0	0	0	0	0	0	0	0	0	0	0	0	0	0	0	0	6	4	0	0	7
32479ade799d2dcad914af4699d95452	889	1760	1077	531	374	685	208	716	457	557	419	470	46	60	137	31	88	76	88	88	61	148	152	118	149	62	207	117	139	134	94	101	181	55	26	95	53	30	43	73	52	86	211	261	275	390	335	233	278
3263945c4b68210995bcb954de85d4bd	0	9	0	0	0	0	0	0	0	0	0	0	0	0	0	0	0	0	0	0	0	0	0	0	0	0	0	0	0	0	0	0	0	0	0	0	0	0	0	0	0	0	68	63	11	0	7	11	14
327a172a9f1002c6baad5144a77af2fa	0	0	0	0	0	0	0	0	0	0	0	0	0	0	0	0	0	0	0	0	0	0	0	0	0	0	0	0	0	0	0	0	0	0	0	0	0	0	0	0	0	0	0	0	0	0	0	5	0
327edfc1dc50e4076ec67631f9be20f3	0	0	0	0	0	0	0	0	0	0	0	0	0	0	0	0	0	0	0	0	0	0	0	0	0	0	0	0	0	0	0	0	0	0	0	0	0	0	0	0	0	0	0	0	0	0	0	0	0
32882b75ac0b3759330b6887953f10fe	0	0	0	0	0	0	0	0	0	0	0	0	0	0	0	0	0	0	0	0	0	0	0	0	0	0	0	0	0	0	0	0	0	0	0	0	0	0	0	0	0	0	0	9	0	0	0	0	10
32d64b23178d58319872d5848273c1db	0	12	0	0	0	0	0	0	0	0	0	0	0	0	0	0	0	0	0	0	0	0	0	0	0	0	0	0	0	0	0	0	0	0	0	0	0	0	0	0	0	0	0	0	0	0	0	0	0
32e228749a351a96992af360732d7c27	0	10	8	0	0	0	0	0	0	0	0	0	0	0	0	0	0	0	0	0	0	0	0	0	0	0	0	0	0	0	0	0	0	0	0	0	0	0	0	0	0	0	0	0	0	0	0	0	0
32e473873960537e8d60817f5a294e34	0	0	0	0	0	0	0	0	0	0	0	0	0	0	0	0	0	0	0	0	0	0	0	0	0	0	0	0	0	0	0	0	0	0	0	0	0	0	0	0	0	0	0	0	0	0	0	0	0
32e909d894bcd4ba28435da8d1adcdf9	0	0	0	0	0	0	0	0	0	0	0	0	0	0	0	0	0	0	0	0	0	0	0	0	0	0	0	0	0	0	0	0	0	0	0	0	0	0	0	0	0	0	13	16	0	0	2	0	0
32ea461c19b342218fb0232baab768f7	0	0	0	0	0	0	0	0	0	0	0	0	0	0	0	0	0	0	0	0	0	0	0	0	0	0	10	0	72	0	8	16	0	0	0	5	0	0	0	0	0	0	0	0	0	0	0	0	0
33017eda6a00b4c8e026ef96b84a453d	0	0	0	0	0	0	0	0	0	0	0	0	0	0	0	0	0	0	0	0	0	0	0	0	0	0	0	0	0	0	0	0	0	0	0	0	0	0	0	0	0	0	0	0	0	0	0	0	0
3304f8b599c942082ab8be20f44f7917	0	0	0	0	0	0	0	0	0	0	0	0	0	0	0	0	0	0	0	0	0	0	0	0	0	0	0	0	0	0	0	0	0	0	0	0	0	0	0	0	0	0	0	0	0	0	0	0	0
331a477fcf4b15ab35f00bab7c193479	0	0	0	0	0	0	0	0	0	0	0	0	0	0	0	0	0	0	0	0	0	0	0	0	0	0	0	0	0	0	0	0	0	0	0	0	0	0	0	0	0	0	23	21	0	0	0	0	0
332127ffd7f6f9d91af66f6f7d350ee3	0	0	0	0	0	0	0	0	0	0	0	0	0	0	0	0	0	0	0	0	0	0	0	0	6	0	0	0	0	0	0	0	0	0	0	0	0	0	0	0	0	0	0	0	0	0	0	0	0
332a43819f5818b8adb92c4f13d9bc9b	0	0	5	0	0	0	0	0	0	0	0	0	0	0	0	0	0	0	0	0	0	0	0	0	0	0	0	0	0	0	0	0	0	0	0	0	0	0	0	0	0	0	7	0	4	0	0	0	0
332dc571dbf562358e69a74a434c90ec	0	0	0	0	0	0	0	0	0	0	0	0	0	0	0	0	0	0	0	0	0	11	0	0	0	0	0	0	0	0	0	0	0	0	0	0	0	0	0	0	0	0	0	6	0	0	0	0	0
333002c48bb8b96bc8321165a8da9a42	0	0	0	0	0	0	0	0	0	0	0	0	0	0	0	0	0	10	0	0	8	0	11	0	0	0	0	0	17	0	0	0	0	0	0	0	0	0	0	0	0	0	0	0	0	0	0	0	0
3330f8c3f8377916021a8436a3d749fa	0	0	0	0	0	0	0	0	0	0	0	0	0	0	0	0	0	0	0	0	0	0	0	8	0	0	0	0	0	0	0	0	0	0	0	0	0	0	0	0	0	0	0	0	0	0	0	0	0
333cb238a997a97de368b95bbbee5656	3	6	0	0	0	0	0	0	5	0	0	0	0	0	3	0	3	0	4	0	0	0	0	0	3	3	3	5	6	6	8	4	0	0	10	10	10	9	0	21	9	7	12	15	54	39	22	39	38
333fe5a20bac7bf1e32196abc463c8a4	5	0	0	0	0	0	0	0	0	0	0	0	0	0	0	0	0	0	0	0	0	0	0	0	0	0	0	0	0	0	0	0	0	0	0	0	0	0	0	0	0	0	0	0	0	0	0	0	0
3340b0ed44becd19407a4934a90e2926	0	12	16	0	0	0	0	0	0	0	0	0	0	0	0	0	0	0	0	0	0	0	0	0	0	0	0	0	0	0	0	0	0	0	0	0	0	0	0	0	0	0	0	0	0	0	0	0	0
334e025dca7c38474fe33855abe89719	0	0	0	0	0	0	0	0	0	0	0	0	0	0	0	0	0	0	0	0	0	5	0	6	0	0	0	0	0	0	0	3	0	0	0	0	0	0	0	0	0	0	0	4	0	0	0	0	0
3351d0799ec21500650d486028fff82a	0	0	0	0	0	0	0	0	0	0	0	0	0	0	0	0	0	0	0	0	0	0	0	0	0	0	0	0	0	0	0	0	0	0	0	0	0	0	0	0	0	0	0	0	0	0	0	0	0
335e19fd6a1abad5e69ee4854304b44f	0	4	0	0	0	0	0	0	0	0	0	0	0	0	0	0	7	0	0	0	2	0	0	0	0	3	0	2	0	0	2	0	0	3	0	0	3	0	0	0	0	4	0	0	0	0	0	0	0
3369711921be8edc9d90ce45bb370f58	0	0	0	0	0	0	0	0	0	0	0	0	0	0	0	0	0	0	0	0	0	0	0	0	0	0	0	0	0	0	0	0	0	0	0	0	0	0	0	0	0	0	0	0	0	0	0	0	0
338a28778065fe0657e66e8153ca0dd8	0	0	0	0	0	0	0	0	0	0	0	0	0	0	0	0	0	0	0	0	0	0	0	0	0	0	0	0	0	0	0	0	0	0	0	0	0	0	0	0	0	0	0	0	0	0	0	0	0
3391fe9845ea7bbb2ba9de253b1379e2	37	48	43	7	0	14	0	8	0	0	0	8	0	0	0	0	9	0	0	0	0	57	52	44	32	50	59	75	80	56	59	43	36	42	77	64	117	68	122	151	68	78	227	264	229	255	211	248	272
3399fc7c4353936d00141a98b2146fd4	0	0	0	0	0	0	0	0	0	0	0	0	0	0	0	0	0	0	0	0	0	0	0	0	0	0	0	0	0	0	0	0	0	0	0	0	0	0	0	0	0	0	0	0	0	0	0	0	0
33be06df2126588137f272b29134397d	0	0	0	6	0	0	0	0	0	0	0	0	0	0	0	0	0	0	0	0	0	0	0	0	0	0	0	0	0	0	0	0	0	0	0	0	0	0	0	0	0	0	0	0	0	0	0	0	0
33d3cbc79b8d6533f24ce60906b9761b	0	0	5	0	0	0	0	0	0	0	0	0	0	0	0	0	2	0	0	0	0	0	0	0	0	0	0	0	0	0	0	0	0	0	0	0	0	0	0	0	0	0	0	0	0	0	0	0	0
33e1c118c55bb559661592b75e24e6c5	0	0	15	0	0	0	0	0	0	0	0	0	0	0	0	0	0	0	0	0	0	0	0	0	0	0	0	0	0	0	0	0	0	0	0	0	0	0	0	0	0	0	0	6	0	7	0	0	0
33ed4d24f30869f120fe06e860752531	0	0	0	0	0	0	0	0	0	0	0	0	0	0	0	0	0	0	0	0	0	0	5	5	0	0	0	0	0	0	0	0	0	0	0	0	0	0	0	0	0	0	0	0	0	0	0	0	0
33ef01ee9613023e03edf16dfadaf569	0	0	0	0	0	0	0	0	0	0	0	0	0	0	0	0	0	0	0	0	0	0	6	0	0	0	0	0	0	0	0	0	0	0	0	0	0	0	0	0	0	0	0	0	0	0	0	0	0
3408ac9dfc68c9da5435e83dd4b061d5	11	24	19	4	5	13	4	9	4	10	5	8	10	6	24	12	26	12	31	8	13	0	0	0	0	0	0	0	0	0	0	0	0	0	0	0	0	0	0	0	0	0	0	0	0	0	0	0	0
34113272045b87e55e5e333508b578fc	0	0	3	0	0	0	0	0	0	0	0	0	0	0	0	0	0	0	0	0	0	0	0	0	0	0	0	0	0	0	0	0	0	0	0	0	0	0	0	0	0	0	0	0	0	0	0	0	0
3425ce86578d18d4e60e3b728cabb8d0	0	0	0	0	0	0	0	0	0	0	0	0	0	5	0	4	0	0	0	0	4	0	0	0	0	0	0	0	0	0	0	0	0	0	0	0	0	0	0	0	0	0	0	0	0	0	0	0	0
3426c909e6587f4d05646eb20a51b435	21	84	61	111	167	26	100	40	54	85	54	143	136	66	50	78	67	90	56	111	81	0	0	0	0	0	0	2	0	0	0	0	0	0	0	0	0	0	0	0	0	0	0	0	0	0	0	0	0
342f33f5dfa45c30b88308935d0afb81	0	0	0	0	0	0	0	0	0	0	0	0	0	0	0	0	0	0	0	0	0	0	0	0	0	0	0	0	0	0	0	15	0	0	0	0	0	0	0	0	0	0	0	0	0	0	0	0	0
348fee69e041c1d89da83f761dbbc04c	0	0	0	0	0	0	0	0	0	0	0	0	0	0	0	0	0	0	0	0	0	0	0	0	0	0	0	0	0	0	0	0	0	0	0	0	0	0	0	0	0	0	0	0	0	0	0	0	0
34c081075032c57c8536807bbac6761c	0	11	16	0	6	0	12	16	0	6	0	14	3	0	0	11	8	0	16	4	4	0	0	0	0	0	0	0	0	0	0	5	0	0	4	0	6	0	0	0	4	0	0	0	0	0	0	0	0
34fa5f83770073df23d8d77d49f7e012	5	0	0	0	0	0	0	0	0	0	0	0	0	0	0	0	0	0	0	0	0	0	0	0	0	0	0	0	0	0	0	0	0	0	0	0	0	0	0	0	0	0	0	0	0	0	0	0	0
34ff1e3b3618c6e41c79124c2958bfcc	0	0	0	0	0	0	0	0	0	0	0	0	0	0	0	0	0	0	0	0	0	0	0	0	3	0	2	0	0	0	3	0	0	2	0	0	0	2	0	0	0	0	0	0	0	0	0	0	0
352a9e472e1b0cace2f0653c9cef5eb5	0	0	0	0	0	0	0	0	0	0	0	0	0	0	0	0	0	0	0	0	0	0	0	0	0	0	0	0	0	0	0	0	0	0	0	0	0	0	0	0	0	0	0	0	0	0	0	0	0
354890ab04c11313ab5e5bd2b8daadd6	0	0	0	0	0	0	0	0	0	0	0	0	0	0	0	0	0	0	0	0	0	5	0	0	0	0	0	0	0	0	0	0	0	0	0	0	0	0	0	0	0	0	0	0	0	0	0	0	0
354bbbffb919a510d7fc83a64625fc7c	0	0	0	0	0	0	0	0	0	0	0	0	0	0	0	0	0	0	0	0	0	0	0	0	0	0	0	0	0	0	0	0	0	0	0	0	0	0	0	0	0	0	0	0	0	0	0	0	0
355226c5201e2c897e6906d9fbf33289	0	0	0	0	0	0	0	0	0	0	0	0	0	0	0	0	0	0	0	0	0	0	0	0	0	0	0	0	0	0	0	0	0	0	0	0	0	0	0	0	0	0	0	0	0	0	0	0	0
3560083ab64db4789da87d0ca2c64d74	0	0	0	0	0	0	0	0	0	0	0	0	0	0	0	0	0	0	0	0	0	0	16	0	0	0	0	0	0	0	0	0	0	0	0	0	0	0	0	0	0	0	8	10	0	0	0	0	0
3595d4930a9d0a3c3f877124368a0220	0	0	0	0	0	0	0	0	0	0	0	0	0	0	0	0	0	0	0	0	0	0	0	0	0	0	0	0	0	0	0	0	0	0	0	0	0	0	0	0	0	0	0	4	0	0	0	0	0
359888fda391bb889f046b2485f801fb	0	0	0	0	0	0	0	0	0	0	0	0	0	0	0	0	0	0	0	0	0	0	0	0	0	0	0	0	0	0	0	0	0	0	0	0	0	0	0	0	0	0	0	0	0	0	0	0	0
35d59f971eab328c302499ffc88c3aa2	0	0	0	0	0	0	0	0	0	0	0	0	0	0	0	0	0	0	0	0	0	0	0	0	0	0	0	0	0	0	0	0	0	0	0	0	0	0	0	0	0	0	0	0	0	3	0	0	0
35f78ed705ebc4e9afff9502113f8277	283	288	351	0	0	0	0	38	29	0	36	10	0	0	0	0	0	0	0	0	0	6	5	9	0	0	7	0	0	0	3	4	9	0	0	0	0	2	0	0	0	2	121	186	72	62	40	57	46
36069b5a492656cb0b81a3de23d93380	0	0	0	0	0	0	0	0	0	0	0	0	0	0	0	0	0	0	0	0	0	26	36	12	9	8	0	7	0	0	0	0	0	0	0	0	0	0	0	0	0	0	0	0	0	0	0	0	0
360ec69a82e4f8d3f1a8883916552d61	6	0	0	0	0	0	0	0	0	0	0	0	0	0	0	0	0	0	0	0	0	0	0	0	0	0	0	0	0	0	0	0	0	0	0	0	0	0	0	0	0	0	0	0	0	0	0	0	0
361b205112370281f73344ec1940a12f	0	0	0	0	0	0	0	0	0	0	0	0	0	0	0	0	0	0	0	0	0	0	0	0	0	0	0	0	0	0	0	0	0	0	0	0	0	0	0	0	0	0	0	0	0	0	0	0	0
361e6ec455046de097df020c3a9c5032	0	0	0	0	0	0	0	0	0	0	0	0	0	0	0	0	0	0	0	0	0	0	0	0	0	0	0	0	0	0	0	0	0	0	0	0	0	0	0	0	0	0	0	0	0	0	0	0	0
3629ce93d3583ca4de3475e92c8ab587	0	0	0	0	0	0	0	0	0	0	0	0	0	0	0	0	0	0	0	0	0	0	0	0	0	0	0	0	0	0	0	0	0	0	0	0	0	0	0	0	0	0	0	0	0	0	0	0	0
3633f66672323bb0ce69205df8c42c5b	0	0	0	0	0	0	0	0	0	0	0	0	0	0	0	0	0	0	0	0	0	0	0	0	0	0	0	0	0	0	0	0	0	0	0	0	0	0	0	0	0	0	0	0	0	0	0	0	0
363727d815f898929e21efc0f4c3a704	362	882	417	60	22	67	29	120	49	72	51	64	19	24	80	34	63	44	61	48	30	32	21	21	4	0	13	0	11	18	0	8	8	0	0	7	8	5	8	10	0	0	15	21	0	29	18	35	42
36512b8999b544aeabd389a3c017c13a	0	0	0	0	0	0	0	0	0	0	0	0	0	0	0	0	0	0	0	0	0	0	0	0	0	0	0	0	0	0	0	0	0	0	0	0	0	0	0	0	0	0	0	0	0	0	0	0	0
365c854388a6d89ade117579db26d608	0	0	0	0	0	0	0	0	0	0	0	0	0	0	0	0	0	0	0	0	0	0	0	0	0	0	0	0	0	0	0	0	0	0	0	0	0	0	0	0	0	0	0	0	0	0	0	0	0
3669408dfcc688acd2bcab2489f4fc4a	0	0	0	0	0	0	0	0	0	0	0	0	0	0	0	0	0	0	0	0	0	0	9	5	0	3	0	0	0	0	0	0	0	0	0	0	0	0	0	0	0	0	0	0	0	0	0	0	0
368a030ef8cf002e210b8d7b617462f1	0	0	0	0	0	0	0	0	0	0	0	0	0	0	0	0	0	0	0	0	0	0	0	0	0	0	0	0	0	0	0	0	0	0	0	0	0	0	0	0	0	0	0	0	0	0	0	0	0
36c15bcc84a913607097eb0987fa4626	0	0	0	0	0	0	0	0	0	0	0	0	0	0	0	0	0	0	0	0	0	0	0	0	4	0	0	0	0	0	0	0	0	0	0	0	0	0	0	0	0	0	0	0	0	0	0	0	0
36e47e75760bacbffc0019dc1ef0e736	4	0	0	0	0	0	0	0	0	0	0	0	0	0	0	0	0	0	0	0	0	0	0	0	0	0	0	0	0	0	0	0	0	0	0	0	0	0	0	0	0	0	0	0	0	0	0	0	0
36f3f74586200c046afb5819b8e67a34	0	0	0	0	0	0	0	0	0	0	0	0	0	0	0	0	0	0	0	0	0	0	0	0	0	0	0	0	0	0	0	0	0	0	0	0	0	0	0	0	0	0	0	0	0	0	0	0	0
3714be09b01803118a84bf6faa80f0fe	0	0	0	0	0	0	0	0	0	0	0	0	0	0	0	0	0	0	0	0	0	0	0	0	0	0	0	0	0	0	0	0	0	0	0	0	0	0	0	0	0	0	0	0	0	0	0	0	0
374b8eb87095dae3434851498295719d	0	4	0	0	0	0	0	0	0	0	0	0	0	0	0	0	0	0	0	0	0	0	0	0	0	0	0	0	0	0	0	0	0	0	0	0	0	0	0	0	0	0	4	0	0	5	0	9	0
37546de9871003abda78e1ff7691d340	0	0	0	0	0	0	0	0	0	0	0	0	0	0	0	0	0	0	0	0	0	0	0	0	0	0	0	0	0	0	0	0	0	0	0	0	0	0	0	0	0	0	0	0	0	0	0	0	0
37549ab95eb75b8e38fd691d14a506c9	0	0	0	0	0	0	0	0	0	0	0	0	0	0	0	0	0	0	0	0	0	0	0	0	0	0	0	0	0	0	0	0	0	0	0	0	0	0	0	0	0	0	0	0	0	0	0	0	0
37601f2707e730a8babaa7dae2f39f0b	0	0	0	0	0	0	0	0	0	0	0	0	0	0	0	0	31	0	0	0	0	0	0	0	0	0	0	0	0	0	0	0	0	0	0	0	0	0	0	0	0	0	0	0	0	0	0	0	0
37695059f1525c3396b031927b2d79f5	14	30	23	15	0	11	0	12	0	0	6	7	0	0	0	0	6	0	0	0	0	0	16	0	0	0	0	0	0	0	11	0	6	0	0	0	0	0	0	0	8	0	0	0	0	0	0	0	0
3779e9edd36c68b15141c034e9f41658	0	0	0	0	0	0	0	0	0	0	0	0	0	0	0	0	0	0	0	0	0	0	0	0	0	0	0	28	0	0	0	0	0	0	0	0	0	0	0	0	0	0	0	0	0	0	0	0	0
377bfa1babf42373d6244d05f9c633c6	115	164	85	0	0	0	0	7	0	0	0	0	0	0	0	0	0	0	0	0	0	0	0	0	0	0	0	0	0	0	0	0	0	0	0	0	0	0	0	0	0	0	0	0	0	0	0	0	0
3797bcd2f8df5f10af1bb74e5c4c313c	0	0	0	0	0	0	0	0	0	0	0	0	0	0	0	0	0	0	0	0	0	0	0	0	0	0	0	0	0	0	0	0	0	0	0	0	0	0	0	0	0	0	0	0	0	177	140	111	112
37983599da34156f5fd64e2c604a268d	0	0	0	0	0	0	0	0	0	0	0	0	0	0	0	0	0	0	0	0	0	0	0	0	0	0	0	0	0	0	0	0	0	0	0	0	0	0	0	0	0	0	0	0	0	0	0	0	0
379f46b7373c481aaa2b006e94d8724f	0	0	0	0	0	0	0	0	0	0	0	0	0	0	0	0	0	0	0	0	0	0	0	0	0	0	0	0	0	0	0	0	0	0	0	0	0	0	0	0	0	0	28	60	0	6	0	0	0
37bcce95f4dbefc0ed15ac3756aeea65	0	0	0	0	0	0	0	0	0	0	0	0	0	0	0	0	0	0	0	0	0	0	0	0	0	0	0	0	0	0	0	0	0	0	0	0	0	0	0	0	0	0	0	0	0	0	0	0	0
37cb3850ec8dbac29591bd02aefa2a8b	0	0	0	0	0	0	0	0	0	0	0	0	0	0	0	0	0	0	0	0	0	0	0	0	0	0	0	0	0	0	0	0	0	0	0	0	0	0	0	0	0	0	0	0	0	0	0	0	0
380219ef3344c2a1f671fbea2c42c504	0	0	0	0	2	0	0	0	0	0	0	0	0	0	0	0	0	0	0	0	0	0	0	0	0	0	0	0	0	0	0	0	0	0	0	0	0	0	0	0	0	0	0	0	0	0	0	0	0
3822452d4d2308bf59582d7628cdc775	11	0	21	0	0	0	0	0	0	0	0	0	0	0	0	0	0	0	0	0	0	0	0	0	0	0	0	0	0	0	0	0	0	0	0	0	0	0	0	0	0	0	0	0	0	0	0	0	0
3822bb23ba69779bf66399ef38ba0bf9	0	0	0	0	0	0	0	0	0	0	0	0	0	0	0	0	0	0	0	0	0	0	0	0	0	0	0	0	0	0	0	5	0	0	0	0	0	0	0	3	0	0	0	0	0	0	0	0	0
383b166d18a5c37641dbced552b3ce20	0	0	0	0	0	0	0	0	0	0	0	0	0	0	0	0	0	0	0	0	0	0	0	0	0	0	0	0	0	0	0	0	0	0	0	0	0	0	0	0	0	0	0	0	0	0	0	0	0
38508d1b3df517b8a5831ecef693fb2d	0	0	0	0	0	0	0	0	0	0	0	0	0	0	0	0	0	0	0	0	0	0	0	0	0	0	0	0	0	0	0	0	0	0	0	0	0	0	0	0	0	0	0	0	0	0	0	0	0
3871e0e4a8ed776a84946b66785cb99a	0	0	0	0	0	0	0	0	0	0	0	0	0	0	0	0	0	0	0	0	0	0	0	0	0	0	0	0	0	0	0	0	0	0	0	0	0	0	0	0	0	0	0	0	0	0	0	0	0
3873dc97eb5405dc56b21a3433ea00dd	0	0	0	0	0	0	0	0	0	0	0	0	0	0	0	0	0	0	0	0	0	0	0	0	0	0	0	0	0	0	0	0	0	0	0	0	0	0	0	0	0	0	0	0	0	0	0	0	0
387c0eb6badac294acaeb56903715ac6	0	10	0	0	0	0	0	4	2	0	0	0	0	0	0	8	0	3	0	0	2	0	0	0	0	3	0	3	13	6	8	0	0	5	7	4	7	6	14	14	4	16	19	44	124	93	67	129	121
388f9bf153e1b0807954fd7d541c4ab7	0	0	0	0	0	0	0	0	0	0	0	0	0	0	0	0	3	0	0	0	0	8	18	4	7	6	0	9	14	6	10	5	14	6	7	11	7	0	0	0	0	0	0	0	0	0	0	0	0
38b73295285fc2e17a8f6915533541cf	590	943	857	2539	1936	1900	890	1631	1477	1530	1539	1829	939	985	1642	707	1124	1087	1164	1066	1551	215	305	243	405	331	553	726	711	698	444	427	402	382	352	519	623	382	523	654	424	554	1120	1561	2635	2386	2307	1826	2141
38ce28c61a8c524fbf6c34c38fef9c80	0	0	0	0	0	0	0	0	0	0	0	0	0	0	0	0	0	0	0	0	0	0	0	0	0	0	0	0	0	0	0	0	0	0	0	0	0	0	0	0	0	0	0	0	0	0	0	0	0
38d438819529ec3e6221ebe3a01cd57f	0	0	0	0	0	0	0	0	0	0	0	0	0	0	0	0	0	0	0	0	0	4	6	5	0	5	2	0	0	0	3	3	0	0	0	0	0	7	2	0	0	3	0	0	0	0	0	0	0
38e27e67ba63cde817d901b24a126aa8	0	0	0	0	0	0	0	0	0	0	0	0	0	0	0	0	0	0	0	0	0	0	0	0	0	0	0	0	0	0	0	0	0	0	0	0	0	0	0	0	0	0	15	0	0	0	0	0	0
3914956bb686594cd129c4bb7a7352f6	20	81	56	11	7	16	0	23	16	12	10	15	0	0	0	0	0	0	0	0	0	8	0	0	0	0	0	6	3	6	10	0	6	4	0	0	5	0	6	0	0	5	138	189	59	136	84	99	92
39184ad8c0f974f1bd12b80fec591408	0	0	0	0	0	0	0	0	0	0	0	0	0	0	0	0	0	0	0	0	0	0	0	4	0	0	0	0	0	0	0	0	0	0	0	0	0	0	0	0	0	0	0	0	0	0	0	0	0
392e6f7a48ac2ac03afbd36762a7205c	0	0	0	0	0	0	0	0	0	0	0	0	0	0	0	0	0	0	0	0	0	0	0	0	0	0	0	0	0	0	0	0	0	0	0	0	0	0	0	0	0	0	0	0	0	0	0	0	0
393668eaa02a39b0c1ce24131116137f	3655	4376	2839	11135	8810	9275	7730	14599	8404	7878	9002	6690	6810	7283	10140	9087	8874	7089	5891	7106	6275	57	49	54	99	103	151	175	157	171	140	126	128	124	112	149	178	108	156	183	113	160	55	69	412	380	331	383	359
396fd4ad4efdb4dfedfc0c3e0ba4c528	905	583	496	881	772	767	501	1249	1058	862	864	593	245	447	870	308	689	435	467	472	343	53	58	41	84	45	110	110	82	69	95	101	102	34	30	82	85	48	83	85	62	82	26	35	133	94	93	151	121
397a9cfa8d8bc2ea1476b599a1b6875d	0	0	4	0	0	0	0	0	0	0	0	0	0	0	0	0	0	0	0	0	0	0	0	0	0	0	0	0	0	0	0	0	0	0	0	0	0	0	0	0	0	0	0	0	0	0	0	0	0
397b7ee7747ebb505f4c8b7a05b61c28	0	0	0	0	0	0	0	0	0	0	0	0	0	0	0	0	0	0	0	0	0	0	0	0	0	0	0	0	0	0	0	0	0	0	0	0	0	0	0	0	0	0	0	0	0	0	0	0	0
39bc650ff061968c34e7a85dbf7a0b2e	0	7	0	0	0	0	0	0	0	0	0	0	0	0	0	0	0	0	0	0	0	0	0	0	0	0	0	0	0	0	0	0	0	0	0	0	0	0	0	0	0	0	0	0	0	0	0	0	0
39c0837227b62610843c2018a26d3567	0	0	0	0	0	0	0	0	0	0	0	0	0	0	0	0	0	0	0	0	0	0	0	0	0	0	0	0	0	0	0	0	0	0	0	0	0	0	0	0	0	0	11	0	0	0	0	0	8
39e3d5cca5864069d7d2f605e86bef34	3	0	0	0	0	0	0	0	0	0	0	0	0	0	0	0	0	0	0	0	0	0	0	0	0	0	0	0	0	0	0	0	0	0	0	0	0	0	0	0	0	0	0	0	0	0	0	0	0
39ee50c75a9b02165c716b05dd3b0619	0	0	0	0	0	0	0	0	0	0	0	0	0	0	0	0	0	0	0	0	0	0	0	0	0	0	0	0	0	0	0	0	0	0	0	0	0	0	0	0	0	0	0	0	0	0	0	0	0
3a0a529e6e66250c857b9e4a85e5df93	0	0	0	0	0	0	0	0	0	0	0	0	0	0	0	0	0	0	0	0	0	34	37	28	12	0	7	0	0	0	6	8	0	0	0	4	0	0	0	0	0	0	37	63	0	0	0	0	0
3a3e5e0bb7e15a5b7467c63d034171ed	0	0	0	0	0	0	0	0	0	0	0	0	0	0	0	0	0	0	0	0	0	0	0	0	0	0	0	0	0	0	0	0	0	0	0	0	0	0	0	0	0	0	0	0	0	0	0	0	0
3a5c9aa119682e2d1f7af613e4b1ec4f	0	0	0	0	0	0	0	0	0	0	0	0	0	0	0	0	0	0	0	0	0	0	0	0	0	0	0	0	0	0	0	0	0	0	0	0	0	0	0	0	0	0	0	0	0	0	0	0	0
3a6228f196ba03b3b04938a730afee74	0	0	0	0	0	0	0	0	0	0	0	0	0	0	0	0	0	0	0	0	0	0	0	0	0	0	0	0	0	0	0	0	0	0	0	0	0	0	0	0	0	0	0	0	0	0	0	0	0
3a6676cad2719b79da4d995e998ee6ad	0	0	0	0	0	0	0	0	0	0	0	0	0	0	0	0	0	0	0	0	0	0	0	0	0	0	0	0	0	0	0	0	0	0	0	0	0	0	0	0	0	0	0	0	0	0	0	0	0
3a6d1646e99fb67d3c05071953609eea	56	61	55	18	12	0	0	32	28	25	21	0	0	0	0	0	0	0	15	0	0	7	9	0	0	0	11	0	0	0	11	10	0	0	0	0	14	0	0	14	0	0	231	316	263	180	103	170	153
3a78dd323a6cb3328636f6b777791d52	29	40	28	14	17	10	0	18	23	16	14	7	18	18	32	22	44	20	14	34	16	110	134	146	58	127	107	183	191	225	161	70	64	116	360	211	541	203	427	458	156	156	197	259	250	319	297	294	328
3a8ed4e87315f7bee34916be1ebc7c2b	0	0	0	0	0	0	0	0	0	0	0	0	0	0	0	0	0	0	0	0	0	0	0	0	0	0	0	0	0	0	0	0	0	0	0	0	0	0	0	0	0	0	2	0	0	0	0	0	0
3a922c24d6ed91dd9017791dbd11bedb	0	0	0	0	0	0	0	0	0	0	0	0	0	0	0	0	0	0	0	0	0	0	0	0	0	0	0	0	0	0	0	0	17	0	0	0	0	0	0	0	0	0	0	0	0	0	0	0	0
3aa36bb5d828ee1387ae46ed93a1754a	0	0	0	0	0	0	0	0	0	0	0	0	0	0	0	0	0	0	0	0	0	0	4	0	0	3	3	0	0	4	7	0	0	0	0	4	0	0	0	0	0	0	0	0	0	0	0	0	0
3aa7e110cd5c153744b2d3a7c34b3017	0	0	0	0	0	0	0	0	0	0	0	0	0	0	0	0	0	0	0	0	0	0	0	0	0	0	0	0	0	0	0	0	0	0	0	0	0	0	0	0	0	0	0	0	0	0	0	0	0
3aac55d31c71d96721ce31f7f91a6fb7	0	0	0	0	0	0	0	0	0	0	0	0	0	0	0	0	0	0	0	0	0	0	0	0	0	0	0	0	0	0	0	0	0	0	0	0	0	0	0	0	0	0	0	0	0	0	0	0	0
3ab0d492f56775bced9c66ec08197d0c	25	13	13	54	41	49	30	73	56	51	81	89	43	65	71	45	50	55	51	76	132	0	13	11	42	13	36	40	37	33	42	37	32	29	40	44	31	37	48	67	32	40	0	0	0	0	15	11	13
3ace3049e784494ce47580709362c112	8	0	0	0	0	0	0	0	0	0	0	0	0	0	0	0	0	0	0	0	0	0	0	0	0	0	0	0	0	0	0	0	0	0	0	0	0	0	0	0	0	0	6	5	0	0	0	0	0
3af124cb0a83fc07f92f52bb4ba56bee	0	0	275	0	0	0	0	179	0	0	0	0	0	0	0	0	0	0	0	0	0	0	0	0	0	0	0	0	0	0	0	0	0	0	0	0	0	0	0	0	0	0	0	0	0	0	0	0	0
3b03568619b8804d15b15d970755ec8b	0	0	2	0	0	0	0	0	0	0	0	0	0	0	0	0	0	0	0	0	0	24	21	0	14	5	0	14	7	10	0	10	0	0	0	0	0	0	0	0	0	0	0	0	0	0	0	0	0
3b1902956712d5bc99d253fd7a30b7ec	0	0	0	0	0	0	0	0	0	0	0	0	0	0	0	0	0	0	0	0	0	0	0	0	0	0	0	0	0	0	0	0	0	0	0	0	0	0	0	0	0	0	22	0	0	0	7	9	10
3b2fe0eefacc9c4559de789a1de30ff9	1160	1424	840	491	209	498	367	1160	491	617	440	498	760	349	1594	1156	1858	1258	1546	844	907	0	4	0	0	0	0	0	0	0	0	0	0	0	0	0	0	0	0	0	0	0	0	0	0	0	0	0	0
3b3009ea0a903459738f9dbb0c109254	0	0	0	0	0	0	0	0	0	0	0	0	0	0	0	0	0	0	0	0	0	26	14	32	18	0	18	0	21	30	0	0	0	0	0	31	30	12	0	0	0	0	29	19	0	0	0	0	0
3b313b9cbd5b76626420c818f438aa77	0	0	0	0	0	0	0	0	0	0	0	0	0	0	0	0	0	0	0	0	0	0	0	0	0	0	0	4	0	0	0	0	0	0	0	0	0	0	0	0	0	0	0	0	0	0	0	0	0
3b42762b8ea520faaa7573f4130b75c2	0	0	0	0	0	0	0	0	0	0	0	0	0	0	0	0	0	0	0	0	0	0	0	0	0	0	0	0	0	0	0	0	0	0	0	0	0	0	0	0	0	0	0	0	0	0	0	0	0
3b4487ebbcd28a20598bdf0afac6f467	488	1098	556	968	558	756	2337	1361	762	1002	514	710	1029	955	683	2002	1259	1097	975	730	1016	374	350	185	153	173	222	352	503	343	233	333	224	232	212	253	250	131	249	227	218	317	75	95	118	131	63	115	127
3b466df44d1b83542228d54a0e13d3a5	0	0	0	0	0	0	0	0	0	0	0	0	0	0	0	0	0	0	0	0	0	0	0	0	0	0	0	0	0	0	0	0	0	0	0	0	0	4	0	0	0	0	0	0	0	0	0	0	0
3b633b51d586d4c8da16ba790566c18c	0	0	0	0	0	0	0	0	0	0	0	0	0	0	0	0	0	0	0	0	0	0	0	0	0	0	0	0	0	0	0	0	0	0	0	0	0	0	0	0	0	0	0	0	0	0	0	0	0
3b63712d875f9069f075f775d0386cf8	0	0	0	0	0	0	0	0	0	0	0	0	0	0	0	0	0	0	0	0	0	0	0	0	0	0	0	0	0	0	0	0	0	0	0	0	0	0	0	0	0	0	0	40	0	0	0	0	0
3b6ca9cda098e7d29ad2ff4052e5c6f5	0	0	0	0	0	0	0	0	0	0	0	0	0	5	0	0	0	0	0	0	0	27	30	44	8	10	14	8	14	23	0	13	12	10	8	14	22	5	0	16	11	0	0	0	0	0	0	0	4
3b70de1ce9ac1bdfe81859b09453d171	0	0	0	0	0	0	0	0	0	0	0	0	0	0	0	0	0	0	0	0	0	0	0	0	0	0	0	0	0	0	0	0	0	0	0	0	0	0	0	0	0	0	0	0	0	0	0	0	0
3b8a121304dea143eb50faa51ad0d621	0	0	0	0	0	0	0	0	0	0	0	0	0	0	0	0	0	0	0	0	0	0	0	0	0	0	0	0	0	0	0	0	0	0	0	0	0	0	0	0	0	0	0	0	0	0	0	0	0
3b94ff05417be2159f59416bc2c5c4e1	0	0	0	0	0	0	0	0	0	0	0	0	0	0	0	0	0	0	0	0	0	0	0	0	0	0	0	0	0	0	0	0	0	0	0	0	0	0	0	0	0	0	5	0	0	0	0	0	0
3ba5b04fe8290fb1f801b4fba6f118c2	0	0	0	0	0	0	0	0	0	0	0	0	0	0	0	0	0	0	0	0	0	0	0	0	0	0	38	0	26	0	0	0	0	0	0	0	0	0	0	0	0	0	33	37	0	0	0	0	0
3bc8eb8daf84b49e7cf1301de22c2e98	0	0	0	0	0	0	0	0	0	0	0	0	0	0	0	0	0	0	0	0	0	0	0	0	0	0	0	0	0	0	0	0	0	0	0	0	0	0	0	0	0	0	0	0	0	0	0	0	0
3bd0fe508639bcbab507dc9a0a0d8e83	665	1681	2286	296	237	355	367	582	296	413	213	609	152	161	222	223	298	266	268	202	178	169	195	212	69	57	89	120	80	113	69	113	57	0	0	32	75	0	56	36	76	0	1903	2876	1013	1310	912	1020	1266
3bdff2a4b7695fa6fa1066e72c231f0f	3	6	0	0	0	0	5	0	0	0	0	0	3	0	0	0	0	0	0	0	0	5	0	0	0	0	0	0	0	0	0	0	0	0	0	0	0	0	0	0	0	0	0	0	0	0	0	0	0
3be48f1d5592f9931d31e4b0b073558e	0	0	0	0	0	0	0	0	0	0	0	0	0	0	0	0	0	0	0	0	0	0	0	0	0	0	0	0	0	0	0	0	0	0	0	0	0	0	0	0	0	0	0	7	0	0	0	0	0
3bf657bbafd1f5b62d7d92f92a0f3498	0	7	8	0	0	8	0	10	6	0	0	0	0	0	0	0	11	0	0	0	0	0	0	0	0	0	0	0	0	0	0	0	0	0	0	0	0	0	0	0	0	0	71	93	412	262	253	365	276
3bfcc608abd6810023a5879d19c0e251	0	0	0	0	0	0	0	0	0	0	0	0	0	0	0	0	0	0	0	0	0	0	0	0	0	0	0	0	0	0	0	0	0	0	0	0	0	0	0	0	0	0	0	0	0	0	0	0	0
3c15db5100b43d3abf995cb87906473d	0	0	0	0	0	0	0	0	0	0	0	0	0	0	0	0	0	0	0	0	0	38	36	52	23	24	33	39	49	44	28	34	17	7	13	16	15	9	18	22	13	13	0	0	0	0	0	0	0
3c1f326a02825df9492815d4a187f775	0	0	0	0	0	0	0	0	0	0	0	0	0	0	0	0	0	0	0	0	0	0	0	0	0	0	0	0	0	0	0	0	0	0	0	0	0	0	0	0	0	0	0	0	0	0	0	0	0
3c2b4ee345fe45b12e61fd8e972cede9	12	0	0	0	0	0	0	0	0	0	0	0	0	0	0	0	0	0	0	0	0	0	0	0	0	0	0	0	0	0	0	0	0	0	0	0	0	0	0	0	0	0	0	0	0	0	0	0	0
3c2bd5ad76334be15096d29260e7d95e	0	0	0	0	0	0	0	0	0	0	0	0	0	0	0	0	0	0	0	0	0	37	42	39	19	24	0	0	0	0	0	0	0	0	0	6	0	0	4	0	0	0	24	0	0	3	0	0	0
3c4673163de1c7fa5cf3dde1585bcd4e	0	0	0	0	0	0	0	0	0	0	0	0	0	0	0	0	0	0	0	0	0	0	0	0	0	0	0	0	0	0	0	0	0	0	0	0	0	0	0	0	0	0	0	0	0	0	0	0	0
3c6eac6d7acc5fac246373caffa71478	0	0	7	0	0	0	0	0	0	0	0	0	0	0	0	0	0	0	0	0	0	0	0	0	0	0	0	0	0	0	0	0	0	0	0	0	0	0	0	0	0	0	0	0	0	0	0	0	0
3c6f0c915fd9f9bfb451c47d6aff5c18	0	0	0	0	0	0	0	0	0	0	0	0	0	0	0	0	0	0	0	0	0	7	0	0	0	0	5	0	0	0	0	3	0	0	0	0	0	0	0	0	0	0	0	0	0	0	0	0	0
3c76bba37a2087fb7b28eab99d15927b	21	29	32	13	0	0	6	0	0	0	0	0	0	0	0	0	0	0	0	0	0	0	0	0	0	0	0	0	0	0	0	0	0	0	0	0	0	0	0	0	0	0	0	0	0	0	0	0	0
3c8422f43ccd984f4201cb387c5e03b2	0	0	0	0	0	0	0	0	0	0	0	0	0	0	0	0	0	0	0	0	0	0	0	0	0	0	0	0	0	0	0	0	0	0	0	0	0	0	0	0	0	0	0	0	0	0	0	0	0
3c94115b8525e5bc4033994bc212cb34	0	0	0	0	0	0	0	0	0	0	0	0	0	0	0	0	0	0	0	0	0	0	0	0	0	0	0	0	0	0	0	0	0	0	0	0	0	0	0	0	0	0	0	0	0	0	0	0	0
3c9e5bf4a7a8a407713ab760ffa0be5b	0	0	0	0	0	0	0	0	0	0	0	0	0	0	0	0	0	0	0	0	0	0	0	0	0	0	0	0	0	0	0	0	0	0	0	0	0	0	0	0	0	0	0	0	0	0	0	0	0
3ca43fe99e2523a4cf985b76338c0cb6	0	0	0	0	0	0	0	0	0	0	0	0	0	0	0	0	0	0	0	0	0	0	0	0	0	0	0	0	0	0	0	0	0	0	0	0	0	0	0	0	0	0	0	0	0	0	0	0	0
3cbc29b769b5698035cde3637d1c2441	0	0	0	0	0	0	0	0	0	0	0	0	0	0	0	0	0	0	0	0	0	25	0	0	0	0	0	7	4	0	0	0	0	0	0	0	0	0	0	0	0	0	0	0	0	0	0	0	0
3cc0759a4fbd5ccd6d45a22cfcca15b6	0	0	0	0	0	0	0	0	0	0	0	0	0	0	0	0	0	0	0	0	0	0	0	0	0	0	0	0	0	0	0	0	0	0	0	0	0	0	0	0	0	0	0	0	0	0	0	0	0
3cd0d330ce39ce58be232cfbde218577	0	0	0	0	11	0	0	0	7	0	6	4	5	0	0	0	17	17	0	11	10	0	0	0	0	0	0	0	0	0	0	0	0	0	0	0	0	0	0	0	0	0	0	0	0	0	0	0	0
3cd9f90d6f6200922fe605387cf08253	0	7	7	0	0	0	0	0	0	0	0	0	0	0	0	0	0	0	0	0	0	0	0	0	0	0	0	0	0	0	0	0	0	0	0	0	0	0	0	0	0	0	0	0	0	0	0	0	0
3cde7e6a12d02435cbfefd8415504377	0	0	0	0	0	0	0	0	0	0	0	0	0	0	0	0	0	0	0	0	0	0	0	0	0	0	0	0	0	0	0	0	0	0	0	0	0	0	0	0	0	0	0	0	0	0	0	0	0
3cf1ac2ac9d455726bd74c9234deab84	200	306	133	248	206	286	123	283	215	353	236	331	82	158	282	76	146	119	182	180	177	44	66	48	128	84	185	160	158	107	167	147	128	70	124	153	155	99	154	161	124	101	42	36	123	144	125	159	136
3cf3d93ec00ac47169d502fbd4544837	0	0	0	3	0	0	0	0	0	0	0	0	0	0	0	0	0	0	0	0	0	0	0	0	0	0	0	0	0	0	0	0	0	0	0	0	0	0	0	0	0	0	0	0	0	0	0	0	0
3d1004d790000d20c7d78dec2d2f1ac7	0	0	0	0	0	0	0	0	0	0	0	0	0	0	0	0	0	0	0	0	0	0	0	0	0	0	0	0	0	0	0	0	0	0	0	0	0	0	0	0	0	0	0	0	0	0	0	0	0
3d2c44f313a29eafc65138072abd9f1a	0	15	31	0	0	0	0	0	0	0	0	0	0	0	0	0	0	0	0	0	0	0	0	0	0	0	0	0	0	0	0	23	0	0	0	0	0	0	0	0	0	0	13	25	0	0	0	0	0
3d2c531372fc498504b579070cfd56f8	0	11	0	0	0	0	0	0	0	0	0	0	0	0	0	0	0	0	0	0	0	0	0	0	0	0	0	0	0	0	0	0	0	0	0	0	0	0	0	0	0	0	8	0	0	0	0	0	0
3d36a84e6c5012b39f68d005e1b34c6b	0	0	0	0	0	0	0	0	0	0	0	0	0	0	0	0	0	0	0	0	0	0	0	0	0	0	0	0	0	0	0	0	0	0	0	0	0	0	0	0	0	0	0	0	0	0	0	0	0
3d415913063f73f2ef9183b0c6e3df2c	0	0	0	0	0	0	0	0	0	0	0	0	0	0	0	0	0	0	0	0	0	0	0	0	0	0	0	0	0	0	0	0	0	0	0	0	0	0	0	0	0	0	0	39	0	20	0	0	0
3d50ffb8cf35bab3ac742f2503406b65	0	0	0	0	0	0	0	0	0	0	0	0	0	0	0	0	0	0	0	0	0	0	0	0	0	0	0	0	0	0	0	0	0	0	0	0	0	0	0	0	0	0	0	0	0	0	0	0	0
3d5ec417cd05be9cfcd913e3ac0dafb6	0	0	0	0	0	0	0	0	0	0	0	0	0	0	0	0	0	2	6	0	0	0	0	0	0	0	0	0	0	0	0	0	0	0	0	0	0	0	0	0	0	0	0	0	0	0	0	0	0
3d68ad945a49476a7cc493849f1a0d54	0	5	0	0	0	0	0	7	0	0	0	0	6	0	0	0	0	0	0	0	0	10	10	10	0	0	12	6	5	10	0	6	8	3	7	12	10	4	5	6	4	8	123	99	120	118	116	131	104
3d7c70f222f19a79172a3ccf21319067	8	11	5	0	0	0	0	0	0	0	0	0	0	0	0	0	0	0	0	0	0	6	0	0	0	0	0	0	0	0	0	0	0	0	0	0	0	0	0	0	0	0	0	0	0	0	0	0	0
3d873ce459fa165226ce394476951d9b	0	0	0	0	0	0	0	78	0	4	0	0	0	0	0	0	0	0	0	0	0	0	60	85	0	44	54	0	0	42	0	0	134	0	0	17	10	0	14	0	34	29	652	19	145	188	685	80	0
3d883d012f2d668eae07b9fb8dbfc534	0	0	0	0	0	0	0	0	0	0	0	0	0	0	0	0	0	0	0	0	0	0	0	0	0	0	0	0	0	0	0	0	0	0	0	0	0	0	0	0	0	0	0	0	0	0	0	0	0
3da073ed6a13b5941d3284008bfe050a	25	52	31	159	156	157	104	177	187	188	194	77	111	144	222	247	215	189	248	196	135	9	9	5	24	18	29	36	24	21	28	26	29	25	35	53	44	42	36	58	44	59	0	0	106	47	42	145	115
3da5efa5b0d3009a91e1d506ab6c7978	0	0	0	0	0	0	0	0	0	0	0	0	0	0	0	0	0	0	0	0	0	0	0	0	0	0	0	0	0	0	0	0	0	0	0	0	0	0	0	0	0	0	0	0	0	0	0	0	0
3dac7a4dcf87f0b02bbcf56b3bc7b280	0	0	0	0	0	0	0	0	0	0	0	0	0	0	0	0	0	0	0	0	0	0	0	0	0	0	0	0	0	0	0	0	0	0	0	0	0	0	0	0	0	0	0	0	0	0	0	0	0
3dad3b2506e412eeb72ef2c193d8b31b	0	0	0	0	0	0	0	0	0	0	0	0	0	0	0	0	0	0	0	0	0	0	0	0	0	0	0	0	0	0	0	0	0	0	0	0	0	0	0	0	0	0	0	0	0	0	0	0	0
3dbf793ce21394abe090666aa7e242b8	0	14	0	0	0	0	0	0	0	0	0	0	0	0	0	0	0	0	0	0	0	0	0	0	0	0	0	0	0	0	0	0	0	0	0	0	0	0	0	0	0	0	0	0	0	0	0	0	0
3dc7584c96b13138775212d89bfc1b93	0	0	5	0	0	0	0	0	0	0	0	0	0	0	0	0	0	0	0	0	0	0	0	0	0	0	0	0	0	0	0	0	0	0	0	0	0	0	0	0	0	0	0	0	0	0	0	0	0
3dd1bf16550e424ce7617581aed4df28	0	0	0	0	0	0	0	0	0	0	0	0	0	0	0	0	0	0	0	0	0	0	0	0	0	0	0	0	0	0	0	0	0	0	0	0	0	0	0	0	0	0	0	0	0	0	4	0	0
3dd9ca8c137badedfe212c463c1ae058	5	0	0	0	0	0	0	0	0	0	0	0	0	0	0	0	0	0	0	0	0	0	0	0	0	0	0	0	0	0	0	0	0	0	0	0	0	0	0	0	0	0	0	0	0	0	0	0	0
3ddd96c97444056e9c9d04904f0628dd	0	0	0	0	0	0	0	0	0	0	0	0	0	0	0	0	0	0	0	0	0	5	7	13	0	4	0	0	0	5	0	6	8	3	0	7	0	0	3	0	0	5	0	0	0	0	0	0	0
3e022e1b8d73b093ca617f0019e25558	0	0	0	0	0	0	0	0	0	0	0	0	0	0	0	0	0	0	0	0	0	0	0	0	0	0	0	0	0	0	0	0	0	0	0	0	0	0	0	0	0	0	0	0	0	0	0	0	0
3e1c99db87a51437122dae75aadb7e10	18	11	4	2	3	0	2	0	5	4	0	0	0	2	11	0	11	3	8	25	12	117	137	116	39	22	46	75	56	43	39	44	109	48	41	30	39	29	28	39	29	44	0	0	0	0	0	0	0
3e2be85da54301b57a1431dcbf66c2e2	0	0	0	0	0	0	0	0	0	0	0	0	0	0	0	0	0	0	0	0	0	0	0	0	0	0	0	0	0	0	0	0	0	0	0	0	3	0	0	0	0	0	0	0	0	0	0	0	0
3e356ffe3b4963e95c6f25624e9cebc5	0	0	0	0	0	0	0	0	0	0	0	0	0	0	0	0	0	0	0	0	0	0	0	0	0	0	0	0	0	0	0	0	0	0	0	0	0	0	0	0	0	0	0	0	0	0	0	0	0
3e5b73555405abf1bab2dab4f112ddc6	0	0	0	0	0	0	0	0	0	0	0	0	0	0	0	0	0	0	0	0	0	10	0	0	0	0	0	8	0	0	0	0	0	0	0	0	0	0	0	0	0	0	0	0	0	0	0	0	0
3e6f1d2970f365e1cb1b13813d693f38	0	0	0	0	0	0	0	0	0	0	0	0	0	0	0	0	0	0	0	0	0	0	0	0	0	0	0	0	0	0	12	0	0	0	0	0	0	0	0	0	0	0	0	0	0	0	0	0	0
3e7ad91beba7d7dd541b346c7fe501b1	0	0	0	0	0	0	0	0	0	0	0	0	0	0	0	0	0	0	0	0	0	0	0	0	0	0	0	0	0	0	0	0	0	0	0	0	0	0	0	0	0	0	0	0	0	0	0	0	0
3e844f084732f4f7eb1c29208be9b2a1	201	389	185	289	325	289	461	548	286	176	122	285	2118	446	457	635	975	379	564	268	456	944	1088	1087	983	1086	828	1234	1567	1216	825	921	2657	1206	494	2447	1630	1973	1782	1598	1177	2534	51	67	175	59	143	131	94
3ec2cbe4c6e07584b4f39c55e26adc6d	6	0	0	0	0	0	0	0	0	0	0	0	0	0	0	0	0	0	0	0	0	0	0	0	0	0	0	0	0	0	0	0	0	0	0	0	0	0	0	0	0	0	0	0	0	0	0	0	0
3ec7527f1ce79e82b027e3fa8d0806ad	0	0	0	0	0	0	0	0	0	0	0	0	0	0	0	0	0	0	0	0	0	13	26	17	0	0	6	15	7	5	11	9	4	4	0	0	6	2	0	0	0	0	0	0	0	0	0	0	0
3ef12eea1ce9d2e93f1b66eadcb138db	0	0	8	0	0	0	0	0	0	0	0	0	0	0	0	0	0	0	0	0	0	20	80	74	0	0	0	0	0	0	0	0	0	0	0	0	0	0	0	0	0	0	44	22	8	0	0	2	0
3f145bd1e2f44cfad5d5bde38bd3dd04	0	0	0	0	0	0	0	0	0	0	0	0	0	0	0	0	0	0	0	0	0	0	0	0	0	0	0	0	0	0	0	0	0	0	0	0	0	0	0	0	0	0	0	0	0	0	0	0	0
3f24756c579b19d88a7bfe1a7ba1e9ba	0	0	0	0	0	0	0	0	0	0	0	0	0	0	0	0	0	0	0	0	0	0	0	0	0	0	0	0	0	0	0	0	0	0	0	0	0	0	0	0	0	0	0	0	0	0	0	0	0
3f252311b1ed55c303e5217e7eca381b	0	0	0	0	0	0	0	0	0	0	0	0	0	0	0	0	0	0	0	0	0	0	0	0	0	0	0	0	0	0	0	0	0	0	0	0	0	0	0	0	0	0	0	0	0	0	0	0	0
3f3d7ae34280ded4e73ecd8958eec6d4	0	0	0	0	0	0	0	0	0	0	0	0	0	0	0	0	0	0	0	0	0	0	0	0	0	0	0	0	0	0	0	0	0	0	0	0	0	0	0	0	0	0	0	0	0	0	0	0	0
3f6df3f3672a16fec5c27dc6c7156f25	0	0	0	0	0	0	0	0	0	0	0	0	0	0	0	0	0	0	0	0	0	0	0	0	0	0	0	0	0	0	0	0	0	0	0	0	0	0	0	0	0	0	0	0	0	0	0	0	0
3f876d7bcd1980adec4666203b93cdbc	0	0	0	0	0	0	0	0	0	0	0	0	0	0	0	0	0	0	0	0	0	0	0	0	0	0	0	0	0	0	0	0	0	0	0	0	0	0	0	0	0	0	0	0	0	0	0	0	0
3f8ed807c82b0bdfcfc5499a7092ad87	0	0	0	0	0	0	0	0	0	0	0	0	0	0	0	0	0	0	0	0	0	16	9	30	0	5	7	0	0	0	0	4	0	0	0	5	5	0	0	0	0	0	0	0	0	0	0	0	0
3fa0bf7a446055499649fffa6602d3a5	0	0	0	0	0	0	0	0	0	0	0	0	0	0	0	0	0	0	0	0	0	0	0	0	0	0	0	0	0	0	0	0	0	0	0	0	0	0	0	0	0	0	0	0	0	0	0	0	0
3fb12be3b7983b70634ab402405b94f7	0	0	0	0	0	0	0	0	0	0	0	0	0	0	0	0	0	0	0	0	0	0	0	0	0	0	0	0	0	0	0	0	0	0	0	0	0	0	0	0	0	0	0	0	0	0	0	0	0
3fc24da83e42cf49f5e02466be9f7c4d	0	0	0	0	0	0	0	0	0	0	0	0	0	0	0	0	0	0	0	0	0	0	0	0	0	0	0	0	0	0	0	0	0	0	0	0	0	0	0	0	0	0	0	0	0	0	0	0	0
3feb2b6055e61176047e55ef242626c3	0	0	8	31	32	34	11	20	16	0	33	32	20	40	40	10	14	20	9	24	33	0	0	0	0	0	8	0	7	21	17	13	15	9	27	25	11	9	23	16	15	25	0	0	0	18	12	0	0
3ff05190de7e7fa9b38d3f824bcd5dd9	0	0	0	0	0	0	0	0	0	0	0	0	0	0	0	0	0	0	0	0	0	0	0	0	0	0	0	0	0	0	0	0	0	0	0	0	0	0	0	0	0	0	0	0	0	0	0	0	0
3ffa8be3e6299c976466af643cd29736	0	0	0	0	0	0	0	0	0	0	0	0	0	0	0	0	0	0	0	0	0	0	0	0	0	0	0	0	0	0	0	0	0	0	0	0	0	0	0	0	0	0	0	0	0	0	0	0	0
401187059ae72b771db085603fb09309	0	0	0	0	0	0	0	0	0	0	0	0	0	0	0	0	0	0	0	0	0	0	0	0	0	0	0	0	0	0	0	0	0	0	0	0	0	0	0	0	0	0	0	0	0	0	0	0	0
401f7e63a2ff3d1627292f85440f357b	0	0	0	0	0	0	0	0	0	0	0	0	0	0	0	0	0	0	0	0	0	0	0	0	8	0	6	9	7	14	0	8	6	15	0	5	9	5	8	6	3	8	5	0	6	0	0	0	0
402acc135f672cc85059070a28c4f0dd	0	33	46	31	20	21	10	30	17	16	15	0	5	0	16	12	12	10	0	7	9	19	23	28	31	17	20	28	54	28	49	26	28	12	15	16	26	19	18	26	17	18	61	77	50	60	27	44	36
40322f27f50a807c82103e90f7de2396	0	0	0	0	0	0	0	0	0	0	0	0	0	0	0	0	0	0	0	0	0	0	0	0	0	0	0	0	0	0	0	0	0	0	0	0	0	0	0	0	0	0	0	0	0	0	0	0	0
403463b5c2c15f8f0f98045db9291f51	0	0	0	0	0	0	0	0	0	0	0	0	0	0	0	0	0	0	0	0	0	0	0	0	0	0	0	0	0	0	0	0	6	0	0	0	0	0	0	0	0	0	0	0	0	0	0	0	0
4036bde6ceceeb9ae5d1d1eef6be27e9	0	0	0	0	0	0	0	0	0	0	0	0	0	0	0	0	0	0	0	0	0	0	0	0	0	0	0	0	0	0	0	0	0	0	0	0	0	0	0	0	0	0	0	0	0	0	0	0	0
4050a6d693919449acf04f2c0a89dc37	0	0	0	0	0	0	0	0	0	0	0	0	0	0	0	0	0	0	0	0	0	0	4	0	0	0	0	0	0	0	0	0	0	0	0	0	0	0	2	0	0	4	0	0	0	0	0	0	0
4070001e47eccbe7f119f519c0eefae2	0	0	0	0	0	0	0	0	0	0	0	0	0	0	0	0	0	0	0	0	0	0	0	0	0	0	0	0	0	0	0	0	0	0	0	0	0	0	0	0	0	0	0	0	0	0	0	0	0
40c5cb50ae62a80caad4eb70672615a8	0	0	0	0	0	0	0	0	0	0	0	0	0	0	0	0	0	0	0	0	0	0	0	0	0	0	0	0	0	0	0	0	0	0	0	0	0	0	0	0	0	0	0	0	0	0	0	0	0
40cf67f1ed46277f2bb2df82a6b4df98	88	123	95	101	80	64	62	187	22	142	73	85	108	20	140	15	84	39	129	39	28	19	41	16	11	6	49	23	0	25	7	8	21	5	0	21	0	0	0	0	6	9	0	0	0	6	0	0	0
40d5bdab3e5f10e8706e64ec2a3094bb	0	0	0	0	0	0	0	0	0	0	0	0	0	0	0	0	0	0	0	0	0	0	0	0	0	0	0	0	0	0	0	0	0	0	0	0	0	0	0	0	0	0	0	0	0	0	0	0	0
40d6a6c2dc6345bb26bd3938a6bc69f7	0	0	0	0	0	0	0	0	0	0	0	0	0	0	0	0	0	0	0	0	0	0	0	0	0	0	0	0	0	0	0	0	0	0	0	0	0	0	0	0	0	0	0	0	0	0	0	0	0
40df428d36b2bfd1354153b2ebb92158	0	0	0	0	0	0	0	0	0	0	0	0	0	0	0	0	0	0	0	0	0	0	0	0	0	0	0	0	0	0	0	0	0	0	0	0	0	0	0	0	0	0	0	5	0	0	0	0	0
40e08291933c28557bfb028dc081fb12	0	0	0	0	0	0	0	0	0	0	0	0	0	0	0	0	0	0	0	0	0	0	0	0	0	0	0	0	0	0	0	0	0	0	0	0	0	0	0	0	0	0	0	0	0	0	0	0	0
40e60d8485baba5035bf070ff1713326	0	0	0	0	0	0	0	0	0	0	0	0	0	0	0	0	0	0	0	0	0	0	0	81	0	0	0	0	0	0	0	0	0	0	0	0	0	0	0	0	0	0	0	0	0	0	0	0	0
40f20a1b0d71db74dd719e062b926f4c	0	0	0	0	0	0	0	0	0	0	0	0	0	0	0	0	0	0	0	0	0	0	0	0	0	0	0	13	0	0	0	0	0	0	0	0	0	0	0	0	0	0	0	0	0	0	0	0	0
410aae372712ae7a23f46d234b36d417	8	17	0	0	4	0	0	0	0	0	0	0	0	0	0	0	0	0	0	2	0	0	0	0	0	0	0	0	0	0	0	0	0	0	0	0	0	0	0	0	0	0	304	359	67	51	39	48	51
411e2684ca94cc84d2f0d5e9f769e58b	0	0	0	0	0	0	0	0	0	0	0	0	0	0	0	0	0	0	0	0	0	0	0	0	0	0	0	0	0	0	0	0	0	0	0	0	0	0	0	0	0	0	0	3	0	0	0	0	0
412367784619a598ef800f93c1b86edf	0	0	7	0	0	0	0	0	0	0	0	0	0	0	0	0	0	0	0	0	0	0	0	0	0	0	0	0	0	0	0	0	0	0	0	0	0	0	0	0	0	0	0	0	0	0	0	0	0
4123ec7c9d127ff74b7f9478ddfd5e47	0	0	0	0	0	0	0	0	0	0	0	0	0	0	0	0	4	0	0	0	0	0	0	0	0	0	0	0	0	0	0	0	0	0	0	0	0	0	0	0	0	0	0	0	0	0	0	0	0
4135467bfd10a32dc23b19ade0cb5728	0	0	0	0	0	0	0	0	0	0	0	0	0	0	0	0	0	0	0	0	0	0	0	0	0	0	0	0	0	0	0	0	0	0	0	0	0	0	0	0	0	0	0	0	0	0	0	0	0
416f5a20f01c7562b0bfc2bfc4c056ae	0	0	0	0	0	0	0	0	0	0	0	0	0	0	0	0	0	0	0	0	0	0	0	0	0	0	0	0	0	0	0	0	0	0	0	0	0	0	0	0	0	0	0	0	0	0	0	0	0
41756c1b0b2bf3ccd45af61ed08c297e	0	0	0	0	0	0	0	0	0	0	0	0	0	0	0	0	0	0	0	0	0	3	5	6	2	0	0	2	3	0	0	0	0	0	0	2	0	0	0	0	0	0	2	8	0	0	0	0	0
418428fb33925a0a3d704fb23e9c1954	0	0	0	0	0	0	0	0	0	0	0	0	0	0	0	0	0	0	0	0	0	3	0	0	0	0	0	0	0	0	0	0	0	0	0	0	0	0	0	0	0	0	0	0	0	0	0	0	0
41b81c5168152c0ecdc768aad95f67e4	1008	1332	480	740	547	329	490	996	599	442	616	620	983	412	547	750	925	540	450	415	530	407	503	636	281	216	353	501	580	437	309	315	496	254	208	381	429	274	327	351	242	407	122	83	197	282	340	219	151
41bb6f5b8891a620a0d84de9b853d1b1	835	863	818	1692	2551	2052	547	1613	1425	1121	2236	1313	2161	3696	2626	2057	1808	1888	2795	3621	2971	30	105	29	163	101	150	135	128	128	288	317	121	739	284	557	377	273	293	485	416	553	0	0	0	0	8	0	0
41cd78b943424b675029ebcdc054c1f4	0	0	0	0	0	0	0	0	0	0	0	0	0	0	0	0	0	0	0	0	0	0	0	0	0	0	0	0	0	0	0	0	0	0	0	0	0	0	0	0	0	0	0	0	0	0	0	0	0
41e691537509da4aa5dcf82f46a93608	0	0	0	0	0	0	0	0	0	0	0	0	0	0	0	0	0	0	0	0	0	0	0	0	0	0	0	0	0	0	0	0	0	0	0	0	0	0	0	0	0	0	0	0	0	0	0	0	0
41f18566fe2ddec99b2545599248437b	0	0	7	0	0	0	0	8	0	0	0	0	0	0	0	0	0	0	0	0	0	0	0	0	5	0	0	0	0	0	0	0	0	0	0	0	0	0	0	0	0	0	0	0	0	0	0	0	0
4227a057ec4879579680fa05fd63c914	0	0	0	0	0	0	0	0	0	0	0	0	0	0	0	0	0	0	0	0	0	0	0	0	0	0	0	0	0	0	0	0	0	0	0	0	0	0	0	0	0	0	0	0	0	0	0	0	0
422f60a2fab46243218df9e51e787037	0	0	0	0	0	0	0	0	0	0	0	0	0	0	0	0	0	0	0	0	0	0	0	0	0	0	0	0	0	0	0	0	0	0	0	0	0	0	0	0	0	0	0	0	0	0	0	0	0
4246da94d71ce500b421ec7430213e27	24	80	59	26	10	9	8	25	16	19	18	12	6	0	15	0	0	0	0	8	0	0	0	0	0	0	0	0	0	0	0	0	0	0	0	0	0	0	0	0	0	0	0	0	0	0	0	0	0
4247fe1b12bb0aa8d4befe7bc1a3d3e1	0	0	0	0	0	0	0	0	0	0	0	0	0	0	0	0	0	0	0	0	0	0	0	0	0	0	0	0	0	0	0	0	0	0	0	0	0	0	0	0	0	0	0	0	0	0	0	0	0
4248970cec6be848cff984cdbec62d00	0	0	0	40	0	0	0	34	0	0	0	4	0	0	0	5	0	0	0	0	0	19	80	24	20	27	0	9	38	0	7	0	27	10	0	0	21	14	2	0	12	25	12	0	7	0	0	0	97
42782d3740069b2025bff572df019c4d	10	0	24	0	0	0	0	0	0	0	0	0	0	0	0	0	0	0	0	0	0	0	0	6	0	0	0	0	0	0	0	0	0	0	0	0	0	0	0	0	0	0	0	0	0	0	0	0	0
428042d1d8a069717dd4c94ef0458673	0	0	0	0	0	0	0	0	0	0	0	0	0	0	0	0	0	0	0	0	0	0	0	0	0	0	0	0	0	0	0	0	0	0	0	0	0	0	0	0	0	0	0	0	0	0	0	0	0
428cb1d7905ee8911b98288e7376726b	0	0	0	0	0	0	0	0	0	0	0	0	0	0	0	0	0	0	0	0	0	14	5	10	0	0	0	0	0	0	0	0	0	0	0	0	0	0	0	0	0	0	0	0	0	0	0	0	0
429e9a857ded625487635533591d7872	0	0	0	0	0	0	0	0	0	0	0	0	0	0	0	0	0	0	0	0	0	0	0	0	0	0	0	0	0	0	0	0	0	0	0	0	0	0	0	0	0	0	0	0	0	0	0	0	0
42bbb9187a67720b16c7cf87ffa342f4	0	0	0	0	0	0	0	0	0	0	0	0	0	0	0	0	0	0	0	0	0	0	0	0	0	0	0	0	0	0	0	0	0	0	0	0	0	0	0	0	0	0	0	0	0	0	0	0	0
42cca8251d7152a9c09040c95dc76f2d	0	0	0	0	0	0	0	0	0	0	0	0	0	0	0	0	0	0	0	0	0	0	0	0	0	0	0	0	0	0	0	0	0	0	0	0	0	0	0	0	0	0	0	0	0	0	0	0	0
42e76a840f6842eaf652144a080ed7ca	0	0	0	0	0	0	0	0	0	0	0	0	0	0	0	0	0	0	0	0	0	0	0	0	0	0	0	0	0	0	0	0	0	0	0	0	0	0	0	0	0	0	0	0	0	0	0	0	0
42e9b9c2d6cba400b80317fe724eab30	0	0	0	0	0	0	0	0	0	0	0	0	0	0	0	0	0	0	0	0	0	0	0	0	0	0	0	0	0	0	0	0	0	0	0	0	0	0	0	0	0	0	0	0	0	0	0	0	0
42ec076819b38fde6c752d5b100327a9	15	17	9	0	7	0	0	5	0	0	0	0	0	0	11	0	0	0	0	0	0	77	61	35	9	20	12	43	49	36	40	23	21	7	13	17	10	8	13	21	12	0	507	474	325	503	372	319	378
4305eb3051e6c19fadbd491ed696ca8f	0	0	0	0	0	0	0	0	0	0	0	0	0	0	0	0	0	0	0	0	0	0	0	0	0	0	0	0	0	0	0	0	0	0	0	0	0	0	0	0	0	0	0	0	0	0	0	0	0
434cd02c908470729e40d935668cb011	0	0	0	0	0	0	0	0	0	0	0	0	0	0	0	0	0	0	0	0	0	0	0	0	0	0	0	0	0	0	0	0	0	0	7	0	0	0	0	0	0	0	0	0	0	0	0	0	0
434d0f9b64843fe185a94987dfda4d63	0	0	0	0	0	0	0	0	0	0	0	0	0	0	0	0	0	0	0	0	0	0	0	0	0	0	0	0	0	0	0	0	0	0	0	0	0	0	0	0	0	0	0	0	0	0	0	0	0
438cc68fbc76eebca01e6990fc090dd3	0	0	0	0	0	0	0	0	0	0	0	0	0	0	0	0	0	0	0	0	0	0	0	0	0	0	0	0	0	0	0	0	0	0	0	0	0	0	0	0	0	0	0	0	0	0	0	0	0
438d17b6fd111840cb909bda7b361182	0	0	0	0	0	0	0	0	0	0	0	0	0	0	0	0	0	0	0	0	0	0	0	0	0	0	0	0	0	0	0	0	0	0	0	0	0	0	0	0	0	0	0	0	0	0	0	0	0
4391d64a5aeb7649153d0af256e8d194	0	0	0	0	0	0	0	0	0	0	0	0	0	0	0	0	0	0	2	0	0	0	0	0	0	0	0	0	0	0	0	0	0	0	0	0	0	0	0	0	0	0	0	0	0	0	0	0	0
43a29a57e98f6bb693407c9dfc7c51fc	0	0	0	0	0	0	0	0	0	0	0	0	0	0	0	0	0	0	0	0	0	0	0	3	0	0	0	0	0	0	0	0	0	0	0	0	0	0	0	0	0	0	0	0	0	0	0	0	0
43d70dd3dd25121aca5e4c4fcd07e389	0	0	50	0	0	0	0	0	0	0	0	0	0	0	0	0	0	0	0	0	0	0	0	0	0	0	0	0	0	0	0	0	0	0	0	0	0	0	0	0	0	0	0	0	0	0	0	0	0
43dda1ba5e56538f2627ffd38b47b106	0	0	0	0	0	0	0	0	0	0	0	0	0	0	0	0	0	0	0	0	0	0	0	0	0	0	0	0	0	0	0	0	0	0	0	0	0	0	0	0	0	0	0	0	0	0	0	0	0
43e141297d8b2fc2daed7d27a97c0b53	0	0	0	0	0	0	0	0	0	0	0	0	0	0	0	0	0	0	0	0	0	0	0	0	0	0	0	0	0	0	0	0	0	0	0	0	0	0	0	0	0	0	0	0	0	0	0	0	0
43e29aeee80c52db682be2f2cad01778	0	0	0	0	0	0	0	0	0	0	0	0	0	0	0	0	0	0	0	0	0	0	0	0	0	0	0	0	0	0	0	0	0	0	0	0	0	0	0	0	0	0	0	0	0	0	0	0	0
43e3fd617ed4220e05188599f8bd4f95	0	0	0	0	0	0	0	0	0	0	0	0	0	0	0	0	0	0	0	0	0	0	0	0	0	0	0	0	0	0	0	0	0	0	0	0	0	0	0	0	0	0	0	3	0	0	0	0	0
43e47ceec4272effb8fb38081f584894	5	26	0	5	0	0	0	12	0	0	0	0	0	0	0	0	0	0	0	0	0	14	14	10	8	0	0	8	7	15	9	8	9	0	5	0	0	0	0	11	6	9	5	0	5	0	0	0	0
43f08c0f00f393882771e2b57fb25de2	0	7	0	0	0	0	0	5	0	0	0	0	0	0	0	0	0	0	0	0	0	0	0	0	0	0	0	0	0	0	0	0	0	0	0	0	0	0	0	0	0	0	0	0	0	0	0	0	0
440daf89769e89dd3a2d736216014510	113	138	109	40	21	45	10	44	50	59	27	21	23	21	78	15	59	30	50	36	34	337	366	287	385	286	512	258	324	446	377	307	316	292	340	627	348	313	372	596	324	316	732	818	700	966	905	785	869
4430398f9372f52788bf9c965483b13e	0	0	0	0	0	0	0	0	0	0	0	0	0	0	0	0	0	0	0	0	0	0	0	0	0	0	0	0	0	0	0	0	0	0	0	0	0	0	0	0	0	0	0	0	0	0	0	0	0
44331d1bfb0fd75e220f7c3e5ae0d375	0	0	0	0	0	0	0	0	0	0	0	0	0	0	0	0	0	0	0	0	0	0	0	0	0	0	0	0	0	0	0	0	0	0	0	0	0	0	0	0	0	0	0	0	0	2	0	0	0
44443c5bff3cbc245bf81384bbcf9d66	0	0	0	0	0	0	0	0	0	0	0	0	0	0	0	0	0	0	0	0	0	0	0	0	0	0	0	0	0	0	0	0	0	0	0	0	0	0	0	0	0	0	0	0	0	0	0	0	0
444d50f7d9f24e9629b0b64725b80752	0	0	0	0	0	0	0	0	0	0	0	0	0	0	0	0	0	0	0	0	0	0	0	0	0	0	0	0	0	0	0	0	0	0	0	95	0	0	0	0	0	0	0	0	0	0	0	0	0
4457586c83ad6814dde5e02aefa88882	38	63	57	28	32	22	19	55	32	35	37	42	0	23	36	35	41	29	33	31	22	0	0	0	0	0	0	0	0	0	0	0	0	8	0	0	0	0	7	0	0	0	10	12	21	8	12	8	12
445cca278aac29666c1d0dfd56b3ca32	15	31	9	0	0	3	0	0	0	3	0	5	0	8	10	16	16	4	9	13	0	0	4	0	0	0	0	0	0	0	0	0	0	0	0	0	0	0	0	0	0	4	6	7	0	6	0	0	4
4460ff469f17e1ea757924b647df668e	0	0	0	0	0	0	0	0	0	0	0	0	0	0	0	0	0	0	0	0	0	0	0	0	0	0	0	0	0	0	0	0	0	0	0	0	0	0	0	0	0	0	0	0	0	0	0	0	0
446bb389691e5fe59694f96691e587a9	0	0	0	0	0	0	0	0	0	0	0	0	0	0	0	0	0	0	0	0	0	9	0	15	7	0	0	14	0	18	13	14	6	8	8	0	3	0	7	0	0	0	0	0	0	8	0	0	0
446da86637d4d0cf3e98057ec055b476	0	0	0	0	0	0	0	0	0	0	0	0	0	0	0	0	0	0	0	0	0	0	0	0	0	0	0	0	0	0	0	0	0	0	0	3	0	0	0	0	0	0	0	5	0	0	0	0	0
448ce8a3cc3e9fb9475996b9dddc4651	0	0	0	0	0	0	0	0	0	0	0	0	0	0	0	0	0	0	11	0	0	0	0	0	0	0	0	0	0	0	0	0	0	0	0	0	0	0	0	0	0	0	0	0	0	0	0	0	0
44ab25ed7f306551eca319a02f7faee7	0	0	0	0	0	0	0	0	0	0	0	0	0	0	0	0	0	0	0	0	0	0	0	0	0	0	0	0	0	0	8	0	0	0	0	0	0	0	0	0	0	0	0	0	0	0	0	0	0
44c26a0446b2e120fceb77a890fad717	0	0	0	0	0	3	0	0	0	0	0	0	0	0	0	0	0	0	0	0	0	0	0	0	0	0	0	0	0	0	0	0	0	0	0	0	0	0	0	0	0	0	0	0	0	0	0	0	0
44c5d8ba5b27de4b55536ba098786ff6	0	0	0	0	0	0	0	0	0	0	0	0	0	0	0	0	0	0	0	0	0	0	0	0	0	3	0	0	0	0	0	0	0	0	0	0	0	0	0	0	0	0	0	0	0	0	0	0	0
44d570921e97319867bfceda40c1d899	0	0	0	0	0	0	0	0	0	0	0	0	0	0	0	0	0	0	0	0	0	0	0	0	0	0	0	0	0	0	0	0	0	0	0	0	0	0	0	0	0	0	0	0	0	0	0	0	0
4509de87abab9b405492dcfa4a8a1794	0	0	0	0	0	0	0	0	0	0	0	0	0	0	0	0	0	0	0	0	0	0	0	0	0	0	0	0	0	0	0	0	0	0	0	0	0	0	0	0	0	0	0	0	0	0	0	0	0
4515ad4acbf5f3de3a52cf2db116e219	0	10	0	0	0	0	3	0	0	0	0	10	0	0	0	0	0	0	0	0	0	44	88	112	0	0	31	0	23	0	13	0	9	0	0	0	0	20	0	0	25	0	0	0	0	0	0	0	0
453aa46cc6d7c67cbe6bb120478d3ad7	0	0	0	0	0	0	0	0	0	0	0	0	0	0	0	0	0	0	0	0	0	0	0	0	0	0	0	0	0	0	0	0	0	0	0	0	0	0	0	0	0	0	0	0	0	0	0	0	0
4558c6acc559902c859b55fb549c04d5	0	0	0	0	0	0	0	0	0	0	0	0	0	0	0	0	0	0	0	0	0	0	0	0	0	0	0	8	0	0	0	0	0	0	0	0	0	0	0	0	0	0	0	0	0	0	0	0	0
455fc0b9e50e313cd3cc383c11945e4e	0	0	0	0	0	0	0	0	0	0	0	0	0	0	0	0	0	0	0	0	0	0	0	0	0	0	0	15	0	0	0	0	0	0	0	0	0	0	0	0	0	0	0	0	0	0	0	0	0
4563e9ca870039213d962e0bfdb2ee81	0	0	0	0	0	0	0	0	0	0	0	0	0	0	0	0	0	0	0	0	0	0	0	0	0	0	0	0	0	0	0	0	0	0	0	0	0	0	0	0	0	0	14	11	0	0	0	0	0
45651775e2cdaf59dd8069edee4dac61	0	0	0	0	0	0	0	0	0	0	0	0	0	0	0	0	0	0	0	0	0	0	0	0	0	0	0	0	0	0	0	0	0	0	0	0	0	0	0	0	0	0	0	0	0	0	0	0	0
456b83f15a24649ec06d1422b9c8fe0a	0	0	0	0	0	0	0	0	0	0	0	0	0	0	0	0	0	0	0	0	0	0	0	0	0	0	0	0	0	0	0	0	0	0	0	0	0	0	0	0	0	0	0	0	0	0	0	0	0
459097921d4a3f34848b23c1efffdcf9	0	3	0	0	0	0	0	0	0	0	0	0	0	0	0	0	0	0	0	0	0	0	0	0	0	0	0	0	0	0	0	0	0	0	0	0	0	0	0	0	0	0	0	0	0	0	0	0	0
45970aa4ac85df9acde79da08b34ca6b	0	0	0	0	0	0	0	0	0	0	0	0	0	0	0	0	0	0	0	0	0	0	0	0	0	0	0	0	0	0	0	0	0	0	0	0	0	0	0	0	0	0	0	0	0	0	0	0	0
4599b21b4b36e1a570bb40ca3d1dba86	0	0	0	0	0	0	0	0	0	0	0	0	0	0	0	0	0	0	0	0	0	0	0	0	0	0	0	0	0	0	0	0	0	0	0	0	0	0	0	0	0	0	0	0	0	0	0	0	0
45a15300083d27784555429556594e1c	636	1212	939	646	570	691	330	1002	612	779	622	655	99	159	269	95	154	224	159	198	205	38	25	37	25	0	30	33	22	47	22	30	23	19	18	26	18	0	21	21	27	38	346	316	596	609	489	642	552
45a59420771294e2b65bd3935b1bca6b	0	0	0	0	0	0	0	0	0	0	0	0	0	0	0	0	0	0	0	0	0	0	0	0	0	0	0	0	0	0	0	0	0	0	0	0	0	0	0	0	0	0	0	0	0	0	0	0	0
45a5b28b98179d0705b7e955c3037542	0	0	0	0	0	0	0	0	0	0	0	0	0	0	0	0	0	0	0	0	0	0	0	0	5	0	0	0	0	0	0	0	0	0	0	0	0	0	0	0	0	0	0	0	0	0	0	0	0
45a5c4c753a8b69243c831cb8cd2f34b	309	335	679	516	743	805	469	1727	853	607	924	834	1244	939	1737	1350	2198	1706	863	1450	1762	0	0	0	0	0	0	0	0	0	0	0	0	0	0	0	0	0	0	0	0	0	0	0	0	0	16	8	0
45c17f6eac510ba59475b87dec2b0810	0	0	0	0	0	0	0	0	0	0	0	0	0	0	0	0	0	0	0	0	0	0	0	0	0	0	0	0	0	0	0	0	0	0	0	0	0	0	0	0	0	0	0	0	0	0	0	0	0
45f5cfa1e67180efef218dc652b84ab5	0	0	0	0	0	0	0	0	0	0	0	0	0	0	0	0	0	0	0	0	0	0	0	0	0	0	0	0	0	0	0	0	0	0	0	0	0	0	0	0	0	0	0	0	0	0	0	0	0
45f7f3bb35e48d91b285670d20ccdc74	0	0	0	0	0	0	0	0	0	0	0	0	0	0	0	0	0	0	0	0	0	0	0	0	0	0	0	0	0	0	0	0	0	0	0	0	0	0	0	0	0	0	0	0	0	0	0	0	0
460061439ce084e6de07d451453c1e39	0	0	0	0	0	0	0	0	0	0	0	0	0	0	0	0	0	0	0	0	0	0	0	0	0	0	0	0	0	0	0	0	0	0	0	0	0	0	0	0	0	0	0	0	0	0	0	0	0
4606b48059ec65b2b5fc66b9a142063e	29	11	15	0	0	0	0	0	0	0	0	0	0	0	0	0	0	0	0	0	0	0	0	0	0	0	0	0	0	0	0	0	0	0	0	0	0	0	0	0	0	0	0	0	0	0	0	0	0
4614e50caadb1ef9092df8a3e6759f5e	0	0	0	0	0	0	0	0	0	0	0	0	0	0	0	0	0	0	0	4	0	0	0	0	0	0	0	0	0	0	0	0	0	0	0	0	0	0	0	0	0	0	0	0	0	0	0	0	0
462ca6fe85cb7c4017fdb2057c5fb3db	0	0	0	0	0	0	0	0	0	0	0	0	0	0	0	0	0	0	0	0	0	0	0	0	0	0	0	0	0	0	0	0	0	0	0	0	0	0	0	0	0	0	0	0	208	12	2	0	0
4642ffdbfcb24430a06eb7537ecf115f	0	0	0	0	0	0	0	0	0	0	0	0	0	0	0	0	0	0	0	0	0	0	0	0	0	0	0	0	0	0	0	0	0	0	0	0	0	0	0	0	0	0	0	0	0	0	0	0	0
4644e52ea4da3b6e3bee9044820b7691	0	0	0	0	0	0	0	0	0	0	0	0	0	0	0	0	0	0	0	0	0	0	15	13	7	0	0	10	6	0	13	4	0	0	2	11	0	0	0	0	3	0	0	0	0	0	0	0	0
4654ed79953161ec1ec4a8b7af1cbcf5	0	0	0	0	0	0	0	0	0	0	0	0	0	0	0	0	0	0	0	0	0	0	0	0	0	0	0	0	0	0	0	0	0	0	0	0	0	0	0	0	0	0	0	0	0	0	0	0	0
46947354e0154f45711cba70dd94a27e	0	0	0	0	0	0	0	0	0	0	0	0	0	0	0	0	0	0	0	0	0	0	0	0	0	0	0	0	0	0	0	0	0	0	0	0	0	0	0	0	0	0	0	0	0	0	0	0	0
46a4d07a05b5ffcf50b8a9e80871f87f	0	0	0	0	0	4	0	2	0	0	0	0	0	0	0	0	5	0	0	0	0	24	17	15	5	4	5	0	4	4	9	8	6	0	0	7	6	2	0	6	4	4	0	0	0	0	0	0	0
46a9db3843fd364983dd83d392e05403	0	0	0	0	0	0	0	0	0	0	0	0	0	0	0	0	0	0	0	0	0	0	0	0	0	0	0	0	0	0	0	0	0	0	0	0	0	0	0	0	0	0	0	0	0	0	0	0	0
46ace504fd45d7860bf9d5128798e745	28	51	115	0	0	0	0	7	0	9	0	0	0	0	0	0	0	0	0	0	0	0	0	0	0	0	0	0	0	0	0	0	0	0	0	0	0	0	0	0	0	0	0	0	0	0	0	0	0
46b04dfd167fa3659d570e502359c65b	0	21	8	0	0	0	0	0	0	31	0	0	0	0	0	6	0	0	11	0	0	0	0	0	0	0	0	0	0	0	0	0	0	0	0	0	0	0	0	0	0	0	0	0	0	0	8	0	0
46e3455a2e99861d90e6f3ca2426c495	24	58	48	6	0	0	0	7	0	0	0	0	0	0	0	0	0	0	0	0	0	0	0	0	0	0	0	0	0	0	0	0	0	0	0	0	0	0	0	0	3	0	0	5	0	0	5	2	6
46fb077a4539f2d8df4c2008a02d91b6	0	0	0	0	0	0	0	0	0	0	0	0	0	0	0	0	0	0	0	0	0	0	0	0	0	0	0	0	0	0	0	0	0	0	0	0	0	0	0	0	0	0	0	0	0	0	0	0	0
473927673a9fa175e213cf82653245f2	1901	1853	1597	495	368	476	565	647	367	439	469	488	189	262	345	219	175	188	177	230	220	10	18	9	18	7	17	30	16	19	21	13	28	20	4	31	17	10	13	20	11	22	0	0	0	3	0	3	0
47467ba3fb7ee722ff3392535718106e	0	0	0	0	0	0	0	0	0	0	0	0	0	0	0	0	0	0	0	0	0	0	0	0	0	0	0	0	0	0	0	0	0	0	0	0	0	0	0	0	0	0	0	0	0	0	0	0	0
47526c7f32367b6cfeb563133ba146a8	0	0	0	0	0	0	0	0	0	0	0	0	0	0	0	0	0	0	0	0	0	0	0	0	0	0	0	0	0	0	0	0	0	0	0	0	0	0	0	0	0	0	0	0	0	0	0	0	2
4776e00510f4473625774f703d437f49	0	14	12	13	7	0	8	6	7	0	16	10	7	0	9	6	9	3	9	7	5	10	6	0	7	0	5	25	11	25	16	10	10	0	3	11	17	5	18	10	7	18	54	30	170	139	83	143	127
478cb2cbb9fc4579c195d4a565016922	540	799	590	34	10	46	13	222	38	88	17	32	0	3	34	9	50	13	34	3	9	51	52	54	15	4	26	8	13	10	10	12	11	0	0	7	3	3	4	5	0	7	133	187	20	32	24	16	10
478d358fed2568cde28ca05f7d4432f7	0	0	0	0	0	0	0	0	0	0	0	0	0	0	0	0	0	0	0	0	0	0	0	0	0	35	0	0	0	0	0	0	0	0	0	0	0	0	0	0	0	0	0	0	0	0	0	0	0
47ce4b78a13077e28af40c7f89386833	0	0	0	0	0	0	0	0	0	0	0	0	0	0	0	0	0	0	0	0	0	0	0	0	0	0	0	0	0	0	0	0	0	0	0	0	0	0	0	0	0	0	0	0	0	0	0	0	0
47d8769cc3066c2210f51ddec1e79cad	0	0	0	0	0	0	0	0	0	0	0	0	0	0	0	0	0	0	0	0	0	0	0	0	0	0	0	0	0	0	0	0	0	0	0	0	0	0	0	0	0	0	0	0	0	0	0	0	0
47ede2dac0278ae4ff03824823c9fcea	0	99	88	117	0	0	0	0	0	0	0	0	0	0	0	0	0	0	0	0	0	151	155	106	57	153	123	56	56	39	28	44	43	0	16	0	0	0	0	0	0	29	267	547	109	81	198	475	380
47ff53ea38fdfb3e9e25b8cc8be55787	34	47	20	0	0	4	0	0	0	8	0	0	0	0	0	0	0	0	0	0	0	0	0	0	0	0	0	0	0	0	0	0	0	0	0	0	0	0	0	0	0	0	0	0	0	0	0	0	0
48063d7046d7c1f59cd179e3c692884c	0	0	0	0	0	0	0	0	0	0	0	0	0	0	0	0	0	0	0	0	0	5	0	0	0	0	0	0	0	0	0	0	0	0	0	0	0	0	0	0	0	0	0	0	0	0	0	0	0
480fabb4d46f806699fa8bca9929e994	0	0	0	0	0	0	0	0	0	0	0	0	0	0	0	0	0	0	0	0	0	0	0	0	0	0	0	0	0	7	0	0	0	0	0	0	0	0	0	0	0	0	0	0	0	0	0	0	0
481ce396cfaa68eb2da9804a72fda6f3	0	0	0	0	0	0	0	0	0	0	0	0	0	0	0	0	0	0	0	0	0	0	0	0	0	0	0	0	0	0	0	0	0	0	0	0	0	0	0	0	0	0	0	0	0	0	0	0	0
48247d6f451602f588d5fae52e5a2d37	0	0	0	0	0	0	0	0	0	0	0	0	0	0	0	0	0	0	0	0	0	0	0	0	0	0	0	0	0	0	0	0	0	0	0	0	0	0	0	0	0	0	0	0	0	0	0	0	0
48270ab5dc8f3e545666e3c8a85e9158	0	0	0	0	0	0	0	0	0	0	0	0	0	0	0	0	0	0	0	0	0	0	0	0	0	0	0	0	0	0	0	0	0	0	0	0	0	0	0	0	0	0	0	0	0	0	0	0	0
48399168069b520badf10696b30cbaad	0	0	43	0	0	0	0	0	0	0	0	0	0	0	0	0	0	0	0	0	0	0	0	0	0	0	0	0	0	0	0	0	0	0	0	0	0	0	0	0	0	0	0	0	0	0	0	0	0
48560a5279a665791402ac563d45d454	0	0	0	0	0	0	0	0	0	0	0	0	0	0	0	0	0	0	0	0	0	7	0	0	0	0	0	0	0	0	0	0	0	0	0	0	0	0	0	0	0	0	105	74	15	19	17	21	0
485d5f41654c9d34e3fbf8c5e98a8b70	0	0	0	0	0	0	0	0	0	0	0	0	0	0	0	0	0	0	0	0	0	0	0	0	0	0	0	0	0	0	0	0	0	0	0	0	0	0	0	0	0	0	0	0	0	0	0	0	0
486da30f964f40346d6e97d250d7733f	0	0	0	0	0	0	0	0	0	0	0	0	0	0	0	0	0	0	0	0	0	7	0	0	0	0	0	0	0	0	0	0	0	0	0	0	5	0	0	0	0	0	0	0	0	0	0	0	0
48874c8e78436b8d5ac00f0eaa1a0a7d	0	0	0	0	0	0	0	0	0	0	0	0	0	0	0	0	0	0	0	0	0	0	0	0	0	0	0	0	0	0	0	0	0	0	0	0	0	0	0	0	0	0	0	0	0	0	0	0	0
4897110f3065ec3d0dd1918d02fa3a87	0	0	0	0	0	0	0	0	0	0	0	0	0	0	0	0	0	0	0	0	0	0	0	0	0	0	0	0	0	0	0	0	0	0	0	0	0	0	0	0	0	0	0	0	3	0	0	0	0
48d97b7af892bf998e0204f8bbfc3441	38	25	43	40	33	45	14	46	46	68	44	26	32	39	49	34	28	17	23	40	24	0	6	0	0	0	0	0	0	5	0	0	4	4	15	0	7	0	3	0	0	0	0	0	0	0	0	0	0
48dfaa2fc60c3c053679ff1e7648f915	0	0	0	0	0	0	0	0	0	0	0	0	0	0	0	0	0	0	0	0	0	0	0	0	0	40	0	0	0	0	0	0	0	0	0	0	0	0	0	0	0	0	0	0	0	0	0	0	0
48ee03bb7eb6eaf22519b5250fc6c935	0	0	0	0	0	0	0	0	0	0	0	0	0	0	0	0	0	0	0	0	0	0	0	0	0	0	0	0	0	0	0	0	0	0	0	0	0	0	0	0	0	0	0	0	0	0	0	0	0
491e3d5e022d3e70e4a525e3dc5fecce	10	0	17	0	0	0	0	0	0	0	0	0	0	0	0	0	0	0	0	0	0	0	0	0	0	0	0	0	0	0	0	0	0	0	0	0	0	0	0	0	0	0	0	0	0	0	0	0	0
49699dbd4969978adc6625d3ecb3e0f7	0	0	0	0	0	0	0	0	0	0	0	0	0	0	0	0	0	0	0	0	0	0	0	0	0	0	0	0	0	0	0	0	0	0	0	0	0	0	0	0	0	0	0	0	0	0	0	0	0
497b21c11e5127b6a250e3624ff9ae26	0	0	0	0	0	0	0	0	0	0	0	0	0	0	0	0	0	0	0	0	0	0	0	0	0	0	0	0	0	0	0	0	0	0	0	0	0	0	0	0	0	0	0	0	0	0	0	0	0
49a437540e57ad9f769bd591dbae93e5	0	0	29	4	10	0	11	0	0	4	3	31	0	3	2	0	0	5	0	0	6	0	0	0	0	0	0	0	0	0	0	0	0	0	0	0	0	0	0	0	0	0	8	15	15	0	6	36	25
49a5a10952536e3d05301f7f071b98bb	0	4	0	0	0	0	0	0	0	0	0	0	0	0	0	0	0	0	0	0	0	0	0	0	0	0	0	0	0	0	0	0	0	0	0	0	0	0	0	0	0	0	0	0	0	0	0	0	0
49ba23e646431ea99b1e4dad234715fe	0	0	0	0	0	6	7	0	0	0	0	0	0	0	0	0	0	0	0	0	6	0	0	0	0	0	0	0	0	0	0	0	0	0	0	0	0	0	0	0	0	0	0	0	0	0	0	0	0
49bd1bd677fee2f131ebf7b06ee7cf09	0	0	0	0	0	0	0	0	0	0	0	0	0	0	0	0	0	0	0	0	0	0	0	0	0	0	0	0	0	0	0	0	0	0	0	0	0	0	0	0	0	0	0	0	0	0	0	0	0
49bf152f781f09d2627ff3f4a7f2bc64	0	0	0	0	0	0	0	0	0	0	0	0	0	0	0	0	0	0	0	0	0	0	0	0	0	0	0	0	0	0	0	0	0	0	0	0	0	0	0	0	0	0	0	0	0	0	0	0	0
49d1d9f62c80dac2a0791c00188f6590	50	77	54	0	0	0	0	0	0	0	0	0	0	0	0	0	0	0	0	0	0	0	0	0	0	0	0	0	0	0	0	0	0	0	0	0	0	0	0	0	0	0	0	0	0	0	0	0	0
49d50670c08d7d5bf7865411e2d54e75	0	3	0	0	0	0	0	0	0	0	0	0	0	0	0	0	0	0	0	0	0	4	11	5	0	0	4	0	0	4	7	6	3	0	0	4	0	2	3	3	3	4	0	0	0	0	0	0	0
4a1766b732dc357848d939bbb28b4891	0	0	0	0	0	0	0	0	0	0	0	0	0	0	0	0	0	0	0	0	0	0	0	0	0	0	0	0	0	0	0	0	0	0	0	0	0	0	0	0	0	0	0	0	0	0	0	0	0
4a1ef41dff07be1c7ac42f19d5235f99	0	0	0	0	0	0	0	0	0	0	0	0	0	0	0	0	0	0	0	0	0	0	0	0	0	0	0	0	0	0	0	0	0	0	0	0	0	0	0	0	0	0	0	0	0	0	0	0	0
4a3239e02268e8b021ba5480832db05c	8	0	8	0	6	9	0	0	8	9	0	0	4	0	0	0	18	0	0	0	0	81	68	77	74	39	170	63	58	100	77	103	38	25	32	103	56	32	33	68	12	28	39	70	45	55	25	25	17
4a5baf6c2cbc922c0c1a04eb3dfaecf8	0	0	0	0	0	0	0	0	0	0	0	0	0	0	0	0	0	0	0	0	0	0	0	0	0	0	0	0	0	0	0	0	0	0	0	0	0	0	0	0	0	0	0	0	0	0	0	0	0
4a780ef00744d30595df09a45a1d192b	0	0	0	0	0	0	0	0	0	0	0	0	0	0	0	0	0	0	0	0	0	0	0	0	0	0	15	0	0	0	0	0	0	0	0	0	0	0	0	0	0	0	0	0	0	0	0	0	0
4aa2022019fc1707e1396808a8bc1212	0	0	0	0	0	0	0	0	0	0	0	0	0	0	0	0	0	0	0	0	0	0	0	0	0	0	0	0	0	0	0	0	0	0	0	0	0	0	0	0	0	0	31	0	0	0	0	0	0
4ab852cd8d5e0e31ea53eaf4d61cc77c	0	0	0	0	0	0	0	0	0	0	0	0	0	0	0	0	0	0	0	0	0	0	0	0	0	0	0	0	0	0	0	0	0	0	0	0	0	0	0	0	0	0	0	0	0	0	0	0	0
4aba288de98849a683f5fe311818465a	8	0	0	0	0	0	0	0	0	0	0	0	0	0	0	0	0	0	0	0	0	0	0	0	0	0	0	0	0	0	0	0	0	0	0	0	0	0	0	0	0	0	0	0	0	0	0	0	0
4ac68ece200094c3e6d3e580fff4ff71	206	160	148	22	12	19	0	27	8	34	10	16	2	10	7	3	16	4	15	3	6	24	15	18	0	8	0	0	0	0	8	0	0	0	0	0	0	0	8	0	0	0	50	53	0	41	35	33	0
4ac8fe8a2cdfb543476f137925320390	0	0	0	0	0	0	0	0	0	0	0	0	0	0	0	0	0	0	0	0	0	0	0	0	0	0	0	0	0	0	0	0	0	0	0	0	0	0	0	0	0	0	0	0	0	0	0	0	0
4aea8084f1b601e4f4fb1ef4cfd33a74	0	0	0	0	0	0	0	0	0	0	0	0	0	0	0	0	0	0	0	0	0	0	0	0	0	0	0	0	0	0	0	0	0	0	0	0	0	0	0	0	0	0	0	0	0	0	0	0	0
4af335311c2f46b0af4f474487c99b6f	0	0	0	0	0	0	0	0	0	0	0	0	0	0	0	0	0	0	0	0	0	0	0	0	0	0	0	0	0	0	0	0	0	0	0	0	0	0	0	0	0	0	0	0	0	0	0	0	0
4b0d2f4a6e8b0a6fa9e6ae1e034c7b0a	0	0	0	0	0	0	0	0	0	0	0	0	0	0	0	0	0	0	0	0	0	0	0	0	0	0	0	0	0	0	0	0	0	0	0	0	0	0	0	0	0	0	773	892	1422	741	371	507	237
4b2d56c5656df6ca0698b08f7ba79f80	0	0	0	0	0	0	0	0	0	0	0	0	0	0	0	0	0	0	0	77	0	44	56	34	0	115	0	0	0	0	0	7	0	27	27	39	50	0	0	0	25	0	0	0	0	0	0	0	0
4b38d7f42540f70b5155f7c8303acb27	0	0	0	0	0	0	0	0	0	0	0	0	0	0	0	0	0	0	0	0	0	0	0	0	0	0	0	0	0	0	0	0	0	0	0	0	0	0	0	0	0	0	0	0	0	0	0	0	0
4b3e6798c1f3f70236fdb3b89e45111c	0	5	0	0	0	0	0	0	0	0	0	0	0	0	0	0	0	0	0	0	0	0	0	0	0	0	0	0	0	0	0	0	0	0	0	0	0	0	0	0	0	0	0	0	0	0	0	0	0
4b3f56aedb3c8f068658f36e85edefae	0	0	0	0	0	0	0	0	0	0	0	0	0	0	0	0	0	0	0	0	0	0	0	0	0	0	0	0	0	0	0	0	0	0	0	0	0	0	0	0	0	0	0	0	0	0	0	0	0
4b672a96579f6079953682fa8fbc775c	0	0	0	0	0	0	0	0	0	0	0	0	0	0	0	0	0	0	0	0	0	0	0	0	0	0	0	0	0	0	0	0	0	0	0	0	0	0	0	0	0	0	0	0	0	0	0	0	0
4b84280d11ee4189ccddcb690e40ec43	0	0	0	0	0	0	0	0	0	0	0	0	0	0	0	0	0	0	0	0	0	0	0	0	0	0	0	0	0	0	0	0	0	0	0	0	0	0	0	0	0	0	0	0	0	0	0	0	0
4b93aaf8787692afb3c176ca1fc60bbe	0	0	0	0	0	0	0	0	0	0	0	0	0	0	0	0	0	0	0	0	0	0	0	0	0	0	0	0	0	0	0	0	0	0	0	0	0	0	0	0	0	0	0	0	0	0	0	0	0
4ba0c44398c39a343ae462c36e3e887e	0	0	0	0	0	0	0	0	0	0	0	0	0	0	0	0	0	0	0	0	0	0	0	0	0	0	0	0	0	0	0	0	0	0	0	0	0	0	0	0	0	0	0	0	47	0	0	0	38
4ba0e56a3c6c683591a576dd967726c6	4	8	5	9	3	12	0	0	0	8	5	7	0	10	10	7	21	23	14	9	6	0	0	0	0	0	0	0	0	0	0	0	0	0	0	0	0	0	0	0	0	0	0	0	0	0	0	0	0
4bb8f8c76d90f2ebed906fd456b6d06b	0	0	0	0	0	0	0	0	0	0	0	0	0	0	0	0	0	0	0	0	0	0	0	0	0	0	0	0	0	0	0	0	0	0	0	0	0	0	0	0	0	0	0	0	0	0	0	0	0
4bca75241098cf43c4209421bd6888c4	0	0	0	0	0	0	0	0	0	0	0	0	0	0	0	0	0	0	0	0	0	0	0	0	0	0	0	0	0	7	0	0	0	0	0	0	0	0	0	0	0	0	0	0	0	0	0	0	0
4bdd337dc496d45cfd1f62f0cd51b8d1	4	0	5	0	0	0	85	4	0	3	0	4	10	0	3	6	5	0	5	5	0	47	34	13	104	159	18	30	47	24	67	48	24	222	49	11	30	101	34	112	17	14	13	93	37	14	7	15	5
4bdf604a32511ff23044a8323e98fb8c	0	19	14	0	0	0	0	0	0	0	0	0	0	0	9	0	10	0	0	0	0	7	0	0	0	5	0	0	0	0	0	0	0	0	0	0	0	0	0	0	0	0	0	0	0	0	5	0	0
4be98159142bc34a286feb794b9b4b95	0	0	0	0	0	0	0	0	0	0	0	0	0	0	0	0	0	0	0	0	0	0	0	0	0	0	0	0	0	0	0	0	0	0	0	0	0	0	0	0	0	0	0	0	0	0	0	0	0
4bf8ef128dd6afc03efd130ff55d78d5	0	0	2	0	0	0	0	0	0	0	0	0	0	0	0	0	0	0	0	0	0	0	0	0	0	0	0	0	0	0	0	0	0	0	0	0	0	0	0	0	0	0	0	0	0	0	0	0	0
4c0b96b9187569d372fe0e5105079622	0	0	0	0	0	0	0	0	0	0	0	0	0	0	0	0	0	0	0	0	0	0	0	0	0	0	0	0	0	0	0	0	0	0	0	0	0	0	0	0	0	0	0	0	0	0	0	0	0
4c35fa17f1555eb00939e8ebd017aec0	0	0	0	0	0	0	0	0	0	0	0	0	0	0	0	0	0	0	0	0	0	0	0	0	0	0	0	0	0	0	0	0	0	0	0	0	0	0	0	0	0	0	0	0	0	0	0	0	0
4c3b15ca1d88c86f155cac0e14cef57d	0	0	28	0	0	0	0	0	0	0	0	0	0	0	0	0	0	0	0	0	0	0	0	0	0	0	0	0	0	0	0	0	0	0	0	0	0	0	0	0	0	0	0	0	0	0	0	0	0
4c5086e6f8d613b06079e39a7a138f79	0	0	0	0	0	0	0	0	0	0	0	0	0	0	0	0	0	0	0	0	0	0	0	0	0	0	0	0	0	17	0	0	0	0	0	0	0	0	0	0	0	0	0	0	0	0	0	0	0
4c65000775558ca9b8ac4f721e7088ea	0	0	0	0	0	0	0	0	0	0	0	0	0	0	0	0	0	0	0	0	0	0	0	0	0	0	0	0	0	0	0	0	0	0	0	0	0	0	0	0	0	17	0	0	0	0	0	0	0
4c6e5a9eb157aa1250e983dde4d8a728	0	0	0	0	0	0	0	0	0	0	0	0	0	0	0	0	0	0	0	0	0	0	0	0	0	0	0	0	0	0	0	0	0	0	0	0	0	0	0	0	0	0	0	0	0	0	0	0	0
4c7992d67df70ac468a15083b78221d2	0	0	0	0	0	0	0	0	0	0	0	0	0	0	0	0	0	0	0	0	0	0	0	0	0	0	0	0	0	0	0	0	0	0	3	0	0	0	0	0	6	0	0	0	0	0	0	0	0
4c8f952b0a8849de02bad30f37bec7bf	32	34	29	17	6	5	9	10	0	14	5	104	7	9	7	8	25	9	6	6	9	12	0	29	85	11	0	18	92	0	13	0	6	9	0	0	80	0	0	10	0	7	30	35	126	7	10	15	33
4ca127187293aa552702128929671f0e	0	0	0	0	0	0	0	0	0	0	0	0	0	0	0	0	0	0	0	0	0	10	0	0	0	0	0	13	0	0	0	0	0	0	0	0	0	0	0	0	0	0	0	0	0	0	0	0	0
4ca92552ebd6423634c7a73c85ab549a	0	0	0	0	0	0	0	0	0	0	0	0	0	0	0	0	0	0	0	0	0	0	0	0	0	0	0	0	0	0	0	0	0	0	0	0	0	0	0	0	0	0	0	0	0	0	0	0	0
4caca3277ed5d19313d106c04ce2a545	0	0	0	0	0	0	0	0	0	0	0	0	0	0	0	0	0	0	0	0	0	0	0	0	0	0	0	0	0	0	0	0	0	0	0	0	0	0	0	0	0	0	0	0	0	0	0	0	0
4cd8a3c38bb999d82aa33393a4f5d60c	0	0	21	0	0	0	0	0	0	0	0	0	0	0	0	0	0	0	0	0	0	0	0	0	0	5	0	0	0	0	0	0	0	0	0	0	0	0	0	0	0	0	0	0	0	0	0	0	0
4cdbbbedbc96a7a16874e511cd4a8dc8	0	0	0	0	0	0	0	0	0	0	0	0	0	0	0	0	0	0	0	0	0	2	8	0	0	0	0	0	0	0	3	3	2	0	0	0	0	4	0	0	0	0	0	0	0	0	0	0	0
4ce968c79caa77cee42629df2d963cb5	0	0	0	0	0	0	0	0	0	0	0	0	0	0	0	0	0	0	0	0	0	0	0	0	0	0	0	0	0	0	0	0	0	0	0	0	0	0	0	0	0	0	0	0	0	0	0	0	0
4cea156885f0e0bf4b0f3363aa058f1a	0	15	0	0	0	14	7	0	10	0	7	9	0	0	0	0	0	0	4	0	15	0	0	0	9	0	0	0	0	0	0	0	6	0	0	0	0	0	4	0	0	5	11	16	0	10	13	0	15
4cea5c2bcd9b963fdcff68585a7048fc	0	0	0	0	0	0	0	0	0	0	0	0	0	0	0	0	0	0	0	0	0	0	0	231	0	0	0	0	0	0	0	0	0	0	0	0	0	0	0	0	0	0	0	0	0	0	0	0	0
4cf0fae9e54bd4cd55035a63b66b5f01	0	3	12	0	0	2	0	0	0	4	0	0	0	0	0	0	0	0	0	0	0	0	3	0	0	0	0	0	0	0	0	0	0	0	0	0	0	0	0	0	0	0	0	3	0	3	2	4	3
4d02b957da384ba7d86dd2f0f0c4c185	0	0	0	0	0	0	0	0	0	0	0	0	0	0	0	0	0	0	0	0	0	0	0	0	0	0	0	0	0	0	0	0	0	0	0	0	0	0	0	0	0	0	0	0	0	0	0	0	0
4d2627dd47e1f5d985089ba291ef44b1	0	0	0	0	0	0	0	0	0	0	0	0	0	0	0	0	0	0	0	0	0	0	0	0	0	0	0	0	0	0	0	0	0	0	0	0	0	0	0	0	0	0	0	0	0	0	0	0	0
4d3da63275b01007f49ad911b66f8640	6	5	7	0	3	0	8	0	0	0	5	0	0	0	0	0	0	0	0	0	0	0	0	0	0	0	0	0	0	0	0	0	0	0	0	0	0	0	0	0	0	0	0	0	0	0	0	0	0
4d440656500c6790e9e3dd7bab2092b0	0	0	0	0	0	0	0	0	0	0	0	0	0	0	0	0	0	0	0	0	0	0	0	0	121	0	0	0	0	0	0	0	0	0	0	0	0	0	0	0	0	0	0	0	0	0	0	0	0
4d45ae3be2bc87595fbdc14aa3231813	0	0	0	0	0	0	0	0	0	0	0	0	0	0	0	0	0	0	0	0	0	0	206	0	0	0	0	0	0	0	0	0	0	0	0	0	0	0	0	0	0	0	0	0	0	0	0	0	0
4d58c4774022d557d8b68856d0002567	0	21	0	0	0	0	0	0	0	0	0	0	0	0	0	0	0	0	0	0	0	0	11	49	0	14	0	0	43	0	0	0	38	12	0	0	0	0	0	0	0	0	0	0	0	0	0	0	0
4d6229575dd09079992f48e315b0e5d0	0	0	0	0	0	0	0	0	0	0	0	0	0	0	0	0	0	0	0	0	0	0	5	0	0	0	0	0	0	0	0	4	0	0	0	0	0	0	0	0	0	0	4	5	0	0	0	0	3
4d742aa378eb530133e7f9f6bcd7f894	0	0	0	0	0	0	0	0	0	0	0	0	0	0	0	0	0	0	0	0	0	0	0	8	0	0	0	0	0	0	0	0	0	0	0	0	0	0	0	0	0	0	0	0	0	0	0	0	0
4d7a7c3d4cd578a417a52a709e6e2283	0	20	23	4	0	0	0	0	0	0	0	0	0	0	0	0	0	0	0	0	0	0	5	6	0	0	0	0	0	0	0	0	0	0	0	0	0	0	0	0	0	0	16	19	0	0	0	0	9
4d837cb02834fa4db046de48c74470d7	3	0	0	0	0	0	0	0	0	0	0	0	0	0	0	0	0	0	0	0	0	0	0	0	0	0	0	0	0	0	0	0	0	0	0	0	0	0	0	0	0	0	0	0	0	0	0	0	0
4dac0fd43bcfbd0f13457f7e4876256f	0	0	0	0	0	0	0	0	0	0	0	0	0	0	0	0	0	0	0	0	0	0	0	0	0	0	0	0	0	0	0	0	0	0	0	0	0	0	0	0	0	0	0	0	0	0	0	0	0
4db2f89a36f5c1e03d1c86e6f4c50b1a	0	0	4	0	0	0	0	0	0	0	0	0	0	0	0	0	0	0	0	0	0	0	0	0	0	0	0	0	0	0	0	0	0	0	0	0	0	0	0	0	0	0	0	0	0	0	0	0	0
4dc88dc76be5ec229631786c18594a83	0	0	0	0	0	0	0	0	0	0	0	0	0	0	0	0	0	0	0	0	0	14	35	78	11	34	68	0	10	15	0	0	14	11	0	29	45	0	0	9	8	28	0	0	0	0	0	0	0
4dcce5d552e4c224b917e9186084d0c3	0	0	0	17	0	0	0	0	0	0	0	0	127	0	0	0	0	0	0	0	0	0	0	0	0	0	0	0	0	0	0	0	0	0	0	0	0	0	10	0	0	0	0	0	5	0	0	0	0
4dd168c7d226095ede78dc6bd0eff9e5	0	0	0	0	0	0	0	0	0	0	0	0	0	0	0	0	0	0	0	0	0	0	0	0	0	0	0	0	0	0	0	0	0	0	0	6	0	0	0	0	0	0	0	0	0	0	0	0	0
4dd1a5f85a613d5bf10d67f88c8d93f1	0	0	8	6	0	0	0	0	0	3	0	0	0	0	0	0	5	0	0	0	0	42	32	40	15	14	17	24	35	11	6	19	13	9	0	12	10	5	17	14	5	9	0	0	0	0	0	0	0
4dddfa011e2bf578d36fd49b31c4cfdd	0	0	0	0	0	0	0	0	0	0	0	0	0	0	0	0	0	0	0	0	0	0	0	0	0	0	0	0	0	0	0	0	0	0	0	0	0	0	0	0	0	0	0	0	0	0	0	0	0
4df0e96a3c91c8168f99881e3c62b0aa	0	0	0	0	0	0	0	0	0	0	0	0	0	0	0	0	0	0	0	0	0	0	0	0	0	0	0	9	0	5	0	0	0	0	0	0	0	0	0	4	0	0	4	0	0	0	0	0	0
4e22fb24365232327420c11c5af76a78	0	0	0	0	0	0	0	0	0	0	0	0	0	0	0	0	0	0	0	0	0	0	0	0	0	0	0	0	0	0	0	0	0	0	0	0	0	0	0	0	0	0	0	0	0	0	0	0	0
4e41b0e14cb6ec9a80b6fd9eb1c02551	0	0	0	0	0	0	0	0	0	0	2	0	0	0	0	0	0	0	0	0	0	0	0	0	0	2240	0	0	0	0	0	0	0	0	0	0	21	0	0	0	12	3	0	0	0	0	0	0	0
4e47641a8ca44a03a0aef1d5d070e046	0	0	0	0	0	0	0	0	0	0	0	0	0	0	0	0	0	0	0	0	0	0	0	0	0	0	0	0	0	0	0	0	0	0	0	0	0	0	0	0	0	0	0	0	0	0	0	0	0
4e686c72ad294b72ca1024c5e76aaa38	0	0	0	0	0	0	0	0	0	0	0	0	0	0	0	0	0	0	0	0	0	4	0	0	0	0	0	0	0	0	0	0	0	0	0	0	0	0	0	0	0	0	0	0	0	0	0	0	0
4e83c28ac112b094a34061549aabf61f	0	0	0	0	0	0	0	0	0	0	0	0	0	0	0	0	0	0	0	0	0	0	0	0	0	0	0	0	0	0	0	0	0	0	0	0	0	0	0	0	0	0	0	0	0	0	0	0	0
4eb8c2c05928dab5cd744caeda4b718c	0	0	0	0	0	0	0	0	0	0	0	0	0	0	0	0	0	0	0	0	0	0	0	0	0	0	0	0	0	0	0	0	0	0	0	0	0	0	0	0	0	0	0	0	0	0	0	0	0
4f35d5c32f4f7536fd2e66e12ef601ad	0	0	0	0	0	0	0	0	0	0	0	0	0	0	0	0	0	0	0	0	0	0	9	0	0	0	0	0	0	0	0	0	0	0	0	0	0	0	0	0	0	0	0	0	0	0	0	0	0
4f3c228eef69d99a3624a6a26f015d4a	19	90	16	24	8	9	5	39	22	29	14	21	4	0	20	0	12	6	20	0	0	32	45	23	0	0	7	0	13	11	11	9	0	0	0	0	4	0	0	0	0	6	5	14	0	8	0	7	8
4f58f9311d090d38587920e02ad4e3f7	0	0	0	0	0	0	0	0	0	0	0	0	0	0	0	0	0	0	0	0	0	0	0	0	0	0	0	0	0	0	0	0	0	0	0	0	0	0	0	0	0	0	0	0	0	0	0	0	0
4f8383694c5fb2d9059f3ca9356ceb5b	0	0	0	0	0	0	0	0	0	0	0	0	0	0	0	0	0	0	0	0	0	0	0	0	0	0	0	0	0	0	0	0	0	0	0	0	0	0	0	0	0	0	0	0	0	0	0	0	0
4f8e39d1cd5e8756dd9716233c31291c	0	0	0	0	0	0	0	0	0	0	0	0	0	0	0	0	0	0	0	0	0	0	0	0	0	0	3	0	0	0	0	0	0	0	0	0	0	0	281	0	0	0	8	9	0	0	0	25	0
4f8e5bef1cd9142ac21ff4f3164b1ea6	66	34	79	20	12	62	0	37	4	44	0	0	3	0	69	0	0	0	21	0	0	23	29	5	0	0	2	0	8	6	9	4	0	0	0	0	0	0	0	0	0	0	12	36	0	22	17	0	0
4ff215d9703ffe03ffeda797a1c864a6	0	0	0	0	0	0	0	0	0	0	0	0	0	0	0	0	0	0	0	0	0	0	0	11	0	0	0	0	0	0	0	0	0	0	0	0	0	0	0	0	0	0	0	0	0	0	0	0	0
4ffc6c7733e660561ced092073a0a8a5	0	0	0	0	0	0	0	0	0	0	0	0	0	0	0	0	0	0	0	0	0	11	12	0	0	0	0	0	0	0	0	0	0	0	0	0	0	0	0	0	0	0	0	0	0	0	0	0	0
4fff3e7bc9e2bb8efd699653d8801145	17	82	24	0	0	0	6	20	0	0	0	6	0	0	0	0	0	0	0	0	0	0	0	0	0	0	0	0	0	0	0	0	0	0	0	0	0	0	0	0	0	0	35	99	0	42	24	18	25
50191651fb2afd1ff939b807ef6c609b	0	0	0	0	0	0	0	0	0	0	0	0	0	0	0	0	0	0	0	0	0	0	0	0	0	0	0	0	0	0	0	0	0	0	0	0	0	0	0	0	0	0	6	21	0	0	0	0	0
501b7eb9f5f3c92d297d6f84af0f83c8	0	0	0	0	0	0	0	0	0	0	0	0	0	0	0	0	0	0	0	0	0	0	0	0	9	0	0	0	0	0	0	0	0	0	0	0	0	0	0	0	0	0	0	0	0	0	0	0	0
505fb9531847f84eef9531ade88d5fd1	5	10	0	0	0	0	0	0	0	0	0	0	0	0	0	0	0	0	0	0	0	0	4	0	0	0	0	0	0	0	0	0	0	0	0	0	0	0	0	0	0	0	11	18	0	6	0	5	0
5060779d63ef412b938c4279fe35dd63	0	0	0	0	0	0	0	0	0	0	0	0	0	0	0	0	0	0	0	0	0	0	0	0	0	0	0	0	0	0	0	0	0	0	0	0	0	0	0	0	0	0	0	0	0	0	0	0	0
50a485f0967d05893f457e40be796e6b	0	0	0	0	0	0	0	0	0	0	0	0	0	0	0	0	0	0	0	0	0	0	0	0	0	0	0	0	0	0	0	0	0	0	0	0	0	0	0	0	0	0	21	11	7	0	6	0	0
50b3fb31b9511b3a3eb15845ee8d2404	317	561	766	1420	1525	1669	3420	1472	951	1966	1346	3240	2324	2516	1834	3041	1619	1712	1641	2102	2441	353	423	455	1228	1464	1274	1931	2699	1075	1256	1573	1349	1795	1579	1170	2026	790	739	2188	1274	834	0	0	107	76	60	77	42
50c5b13b61f23abef2d178e4a5b7aa37	0	0	0	0	0	0	0	0	0	0	0	0	0	0	0	0	0	0	0	0	0	0	0	0	0	0	0	0	0	0	0	0	0	0	0	0	0	0	0	0	0	0	0	0	0	0	0	0	0
50cc8cfa42512399ed1b2f0bbdbc6e57	8	21	10	0	3	7	5	11	6	13	0	7	5	6	15	6	8	8	17	12	14	0	0	0	0	0	0	0	0	0	0	0	0	0	0	0	0	0	0	2	0	0	0	0	0	0	0	0	0
50db37d46c6f70a04a41af3c8fc95e99	0	0	0	0	0	0	0	0	0	0	0	0	0	0	0	0	0	0	0	0	0	0	0	0	0	0	0	0	0	0	0	0	0	0	0	0	0	0	0	0	0	0	0	0	0	0	0	0	0
50ef81046a70db928b31f08e62df780e	16	0	0	0	0	0	0	0	0	0	0	0	0	0	0	0	0	0	0	0	0	0	0	0	0	0	0	0	0	0	0	0	0	0	0	0	0	0	0	0	0	0	0	0	0	0	0	0	0
5110faf421fdfec4b277c008c07197c7	0	0	0	0	0	0	0	0	0	0	0	0	0	0	0	0	0	0	0	0	0	0	0	0	0	0	0	8	0	0	0	0	0	0	0	0	0	0	0	0	0	0	0	0	0	0	0	0	0
5112fe5c2184351f02f4152b44799dc0	0	0	6	4	2	6	0	0	4	5	5	0	8	5	24	9	15	14	17	0	0	0	0	0	0	0	0	0	0	0	0	0	0	0	0	0	0	0	0	0	0	0	0	0	0	0	0	0	0
5123c3302dfafa97829110adfb491adc	14	0	0	0	0	0	0	0	0	0	0	0	0	0	0	0	0	0	0	0	0	0	0	0	0	0	0	8	0	0	0	0	0	0	0	0	0	0	0	0	0	0	0	0	0	0	0	0	0
5129deaf35a0ec6f845fe3934c1e8e17	0	0	0	0	0	0	0	0	0	0	0	0	0	0	0	0	0	0	0	0	0	0	0	0	0	0	0	0	0	0	0	0	0	0	0	0	0	0	0	0	0	0	0	0	0	0	0	0	0
5155f5fbe868f12b64c859ea68199f22	0	0	0	0	0	0	0	0	0	0	0	0	0	0	0	0	0	0	0	0	0	0	0	0	0	0	0	0	0	0	0	0	0	0	0	0	0	0	0	0	0	0	0	0	0	0	0	0	0
515837ee1555204f3cfb282e427154ba	0	0	0	0	0	0	0	0	0	0	0	0	0	0	0	0	0	0	0	0	0	0	0	0	0	0	0	0	0	0	0	0	0	0	0	0	0	0	0	0	0	0	0	0	0	0	0	0	0
516150566f0953738f634e6c5566b319	0	0	0	0	0	0	0	0	0	0	0	0	0	0	0	0	0	0	0	0	0	0	0	0	0	0	0	0	0	0	0	0	0	0	0	0	0	0	0	0	0	0	0	0	0	0	0	0	0
516d6cca372e08a1d66dd6b04ae89b9f	0	0	11	0	0	7	0	0	0	0	0	0	0	0	0	4	0	0	0	8	0	0	0	52	0	15	0	0	3	0	0	8	14	0	7	7	87	18	46	0	15	0	0	0	0	0	0	0	0
517d7ce7a1263f78f7ad99a95542dd30	0	0	0	0	0	0	0	0	0	0	0	0	0	0	0	0	0	0	0	0	0	0	0	0	0	0	0	0	0	0	0	0	0	0	0	0	0	0	0	0	0	0	0	0	0	0	0	0	0
51bcc3ced9d3f1cfa2d8171a9d6c28ca	0	0	0	0	78	0	25	28	0	0	0	22	0	149	0	42	0	0	0	0	0	116	226	34	46	106	92	255	104	60	86	408	65	279	169	188	154	47	60	119	197	169	0	0	0	0	0	0	0
51daed68af9857cfa348ec72f30ee0ba	0	0	0	0	0	0	0	0	0	0	0	0	0	0	14	0	16	13	18	0	0	0	0	0	0	0	0	0	0	0	0	0	0	0	0	0	0	0	0	0	0	0	0	0	0	0	0	0	0
51efb612b045f33a3beed1ceca359427	0	0	0	0	0	0	0	0	0	0	0	0	0	0	0	0	0	0	0	0	0	0	0	0	0	0	0	0	0	0	0	0	0	0	0	0	0	0	0	0	0	0	4	0	0	0	0	0	0
51f1177e7c704840a66185735773cb88	0	0	0	0	0	0	0	0	0	0	0	0	0	0	0	0	0	0	0	0	0	0	0	0	0	0	0	0	0	0	0	0	0	0	0	0	0	0	0	0	0	0	0	0	0	0	0	0	0
51f415f985b52137df9ccf8439a60653	0	13	3	9	6	0	12	0	0	2	5	5	6	4	2	3	0	0	4	4	0	0	0	0	0	3	0	0	0	0	0	0	4	0	0	0	0	4	0	0	0	0	0	0	90	99	78	59	59
5206da664f4388564f95116d7ceeffd7	0	6	0	0	0	6	0	0	0	0	0	0	0	0	0	0	0	0	0	0	7	0	0	0	0	0	0	0	0	0	0	0	0	0	0	0	0	0	0	0	0	0	0	0	0	0	0	0	0
520cec85f3e7c9658075ef47994e6703	0	0	0	0	0	0	0	0	0	0	0	0	0	0	0	0	0	0	0	0	0	0	0	0	0	0	0	0	0	0	0	0	0	0	0	0	0	0	0	0	0	0	0	0	0	0	0	0	0
5214ed4cdcbac75ab9c778cd37ef5f23	0	0	0	0	0	0	0	0	0	0	0	0	0	0	0	0	0	0	0	0	0	0	0	0	0	0	0	0	0	0	0	0	0	0	0	0	0	0	0	0	0	0	0	0	0	0	0	0	0
5246d74635971bb6a659ec50df188264	0	0	0	0	0	0	0	0	0	0	0	0	0	0	0	0	0	0	0	0	0	0	0	0	0	0	0	0	0	0	2	0	0	0	0	0	0	0	0	0	0	0	0	0	0	0	0	0	0
5251f87c0f8f63c622390b5b30247fd9	0	0	0	0	0	0	0	0	0	0	0	0	0	0	0	0	0	0	0	0	0	0	0	0	0	0	0	0	0	0	0	0	0	0	38	0	0	0	0	0	0	0	0	0	0	0	0	0	0
525455e6ba2bab75a1ca2d852867b62d	0	0	0	0	0	0	0	0	0	0	0	0	0	0	0	0	0	0	0	0	0	0	0	0	0	0	0	0	0	0	0	0	0	0	0	0	0	0	0	0	0	0	0	0	0	0	0	0	0
52715724b74bd9ca0f55b8daa6791afc	0	0	0	0	0	0	0	0	0	0	0	0	0	0	0	0	0	0	0	0	0	0	0	0	0	0	0	0	0	0	0	0	0	0	0	0	0	0	0	0	0	0	0	117	0	0	0	0	0
52f563b6d13c63899a796a172f8401df	0	14	0	0	0	0	0	0	0	0	0	0	0	0	0	0	0	0	0	0	0	0	0	0	0	0	0	0	0	0	0	0	0	0	0	0	0	0	0	0	0	0	0	0	0	0	0	0	0
5311039fab90b7943cc5331a40e4be79	0	254	0	0	0	0	0	0	0	0	0	0	0	0	0	0	0	0	0	0	0	0	0	0	0	0	0	0	0	0	0	0	0	0	0	0	0	0	0	0	0	0	0	0	0	0	0	0	0
531a67740c9cff75a4a3417ea3e156e9	0	0	0	0	0	0	0	0	0	0	0	0	0	0	0	0	0	0	0	0	0	0	0	0	0	0	0	0	0	0	0	0	0	0	0	0	0	0	0	0	0	0	0	0	0	0	0	0	0
53211e4ead06ef6150f346678d82b58c	12	10	14	0	7	0	19	7	7	6	0	9	22	11	0	32	0	10	20	15	12	0	0	0	0	0	0	0	0	0	0	0	0	0	0	0	0	0	0	0	0	0	0	0	0	0	0	0	0
532c2748006071f13217942eadb1e0ff	0	0	0	0	0	0	0	0	0	0	0	0	0	0	0	0	0	0	0	0	0	0	0	0	0	0	0	0	0	0	0	4	0	0	0	0	0	0	0	0	0	0	0	0	0	0	0	0	0
53468f19e74d8d6d566241dc98a1dd1b	0	0	0	0	0	0	0	0	0	0	0	0	0	0	0	0	0	0	0	0	0	0	3	0	0	0	0	0	0	0	0	0	0	0	0	0	0	0	0	0	0	0	0	6	0	0	0	0	0
534a0768cd49cfda0626082a4ae841b5	5	0	0	0	0	0	0	0	0	3	0	0	0	0	0	0	0	0	0	0	0	0	0	0	0	0	0	0	0	0	0	0	0	0	0	0	0	0	0	0	0	0	0	0	0	0	0	0	0
535b5f68df2af85b2a3166706347c3c8	0	0	0	0	0	0	0	0	0	0	0	0	0	0	0	0	0	0	0	0	0	0	0	0	0	0	0	0	0	0	5	0	0	0	0	0	6	0	0	4	0	0	0	0	0	0	0	0	0
5360469611851e4552cfcbdf61bee888	28	34	24	7	5	3	5	6	10	4	5	14	14	5	8	4	4	7	0	0	11	6	13	11	7	0	12	10	7	0	10	3	9	0	4	3	7	0	6	4	0	8	3	0	0	0	0	0	0
537a53e56ef52cdc3d41dd934c09a5f5	0	0	0	0	0	0	0	0	0	0	0	0	0	0	0	0	0	0	0	0	0	0	0	0	0	0	0	0	0	0	0	0	0	0	0	0	0	0	0	0	0	0	0	0	0	0	0	0	0
538048b681400146336362b6bba7f662	0	0	0	0	0	0	0	0	0	0	0	0	0	0	0	0	0	0	0	0	0	8	0	0	0	0	0	0	19	0	0	8	14	0	0	0	13	0	0	0	0	0	0	0	0	0	0	0	0
539f8ddcffe58a2c436a118aa36490de	5	0	3	0	0	0	0	0	0	0	0	0	0	0	0	0	0	0	0	0	0	0	0	0	0	0	0	0	0	0	0	0	0	0	0	0	0	0	0	0	0	0	0	0	0	0	0	0	0
53a48049ebb55e25c15da6311f84da1c	0	0	0	0	0	0	0	0	0	0	0	0	0	0	0	0	0	0	0	0	0	0	0	0	0	0	0	0	0	0	0	0	0	0	0	0	0	0	0	0	0	0	0	0	0	0	0	0	0
53ba4cef714818dc2281921efa9efae1	0	0	0	0	0	0	0	0	0	0	0	0	0	0	0	0	0	0	0	0	0	0	0	0	0	0	0	5	0	0	4	0	0	0	0	8	7	0	0	7	5	0	0	0	0	0	0	0	0
53bb764df052b8ba43d74f8b4e3b7e92	0	0	0	0	0	0	0	0	0	0	0	0	0	0	0	0	0	0	0	0	0	0	0	0	0	0	0	0	0	0	0	0	0	0	0	0	0	0	0	0	0	0	0	7	0	0	0	5	0
53bda18ba2db08052f690a7e6918904c	0	0	0	0	0	0	0	0	0	0	0	0	0	0	0	0	0	2	0	0	0	0	0	0	0	0	0	0	0	0	0	0	0	0	0	0	0	0	0	0	0	0	0	0	0	0	0	0	0
53c18438df115d9ca4d3c72d92dec980	0	0	0	0	23	21	0	161	0	0	0	0	0	0	0	0	0	0	0	0	0	0	0	0	0	0	0	0	0	0	0	55	0	0	0	0	0	0	0	0	0	10	0	0	0	0	0	0	0
53c639eefc9f3a6a4433e204f22e197d	0	0	0	0	0	0	0	0	0	0	0	0	0	0	0	0	0	0	0	0	0	0	0	0	0	0	0	0	0	0	0	0	0	0	0	0	0	0	0	0	0	0	0	0	0	0	0	0	0
53d3f45009a19bd6cb6fec3a6cd7257f	0	0	0	0	0	0	0	0	0	0	0	0	0	0	0	0	0	0	0	0	0	0	0	0	0	0	0	0	0	0	0	0	0	0	0	0	0	0	0	0	0	0	0	0	0	0	0	0	0
53eb121ef3abc54b7c293b57546a034e	0	0	0	0	0	0	0	0	0	0	0	0	0	0	0	0	0	0	0	0	0	0	0	3	0	0	0	0	0	0	0	0	0	0	0	0	4	0	0	0	0	0	0	0	0	0	0	0	0
53ef537d7a624130e89ad2fba018e7b7	0	0	80	9	6	0	21	15	0	0	0	19	0	0	0	0	0	0	0	0	4	165	306	231	261	178	177	347	450	218	187	236	119	140	136	64	214	75	93	122	105	141	0	0	0	0	0	14	0
53f34b781a731b543d3b87ad279d6c4f	0	0	0	0	0	0	0	0	0	0	0	0	0	0	0	0	0	0	0	0	0	0	0	0	0	0	0	0	0	0	0	0	0	0	0	0	0	0	0	0	0	0	0	0	0	0	0	0	0
53fff6ac0bc8219ce83209eecdcdd9a3	0	0	28	0	0	0	0	0	0	0	0	0	0	0	0	0	0	0	0	0	0	0	0	0	0	0	0	0	0	0	0	0	0	0	0	0	0	0	0	0	0	0	0	0	0	0	0	0	0
5404128c5101fbbf16e2aadee27a0c47	0	0	0	0	0	0	0	0	0	0	0	0	0	0	0	0	0	0	0	0	0	0	0	0	0	0	0	0	0	0	0	0	0	0	0	0	0	0	0	0	0	0	7	0	0	0	0	0	0
5405aaba5cf245c7e503734aeaab7bc5	0	8	0	9	5	4	0	6	4	7	5	5	13	0	10	10	19	8	10	7	11	8	15	7	0	0	5	9	0	7	0	7	0	12	0	6	6	0	5	9	10	17	0	0	0	0	0	0	0
54063432e28bb1323be7c71fd457f2bf	0	9	0	0	0	0	0	0	0	0	0	0	0	0	0	0	0	0	0	0	0	0	0	0	0	0	0	0	0	0	0	0	0	0	0	0	0	0	0	0	0	0	0	0	0	0	0	0	0
541a8bd90576e78098a223611a042396	0	0	0	0	0	0	0	0	0	0	0	0	0	0	0	0	0	0	4	0	0	0	0	0	0	0	0	0	0	0	0	0	0	0	0	0	0	0	0	0	0	0	0	0	0	0	0	0	0
5449bab9a1ac6734dfbebcbc05a5e31f	0	8	0	0	0	0	0	0	0	0	0	0	0	0	0	0	0	0	0	0	0	0	0	2	0	0	0	0	0	0	0	0	0	0	0	0	0	0	0	0	0	0	0	0	0	0	0	0	0
546f4732065fdd3dadf2ee9ffd1e736e	37	60	82	4	0	0	0	0	0	0	0	0	0	0	0	0	0	0	0	0	0	153	160	121	36	31	38	42	33	43	39	30	32	9	17	18	27	9	16	16	12	17	822	1002	109	143	101	106	78
5476817ad5f12aea610e483eb565a9fd	0	0	0	0	0	0	0	0	0	0	0	0	0	0	0	0	0	0	0	0	0	0	0	0	0	0	0	0	0	0	0	0	0	0	0	0	0	0	0	0	0	0	0	0	0	0	0	0	0
548eeea4b79bb66fb6f521ab1a3824ee	1063	2023	1467	3566	3534	3255	5450	3478	2938	3278	3118	5647	3405	4568	3582	5542	3504	3978	2994	3828	4824	2996	2788	2442	3494	4344	3583	6808	6322	3910	3505	4580	3814	4238	4315	2803	6186	1756	4330	4254	4571	3082	361	583	1164	534	562	634	318
549498fc115b2abecd6aa4fe14c02f7f	11	17	32	0	14	17	0	18	12	8	6	10	13	16	30	9	38	12	15	13	16	0	0	0	0	0	0	0	0	0	0	0	0	0	0	0	0	0	0	0	0	0	0	0	0	0	0	0	0
54bf168baa4441236ebdb0949d84748d	0	7	0	0	0	0	0	0	0	0	0	0	0	0	0	0	0	0	0	0	0	0	0	0	0	0	0	0	0	0	0	0	0	0	0	0	0	0	0	0	0	0	0	0	0	0	0	0	0
54ca79438894656aa1292851d69ddab1	0	0	3	0	0	0	0	0	0	0	0	0	0	0	0	0	0	0	0	0	0	0	0	0	0	0	0	0	0	0	0	0	0	0	0	0	0	0	0	0	0	0	0	0	0	0	0	0	0
54cd461b16773db36d50a3fed6df3c54	0	0	0	0	0	0	0	0	0	0	0	0	0	0	0	0	0	0	0	0	0	0	0	0	0	0	0	0	0	0	0	0	0	0	0	0	0	0	0	0	0	0	0	0	0	0	0	0	0
54cfaedfc6c562c04ec08aca1133b876	0	12	22	0	0	0	0	0	0	0	0	0	0	0	0	0	0	0	0	0	0	0	0	0	0	0	0	0	0	0	0	0	0	0	0	0	0	0	0	0	0	0	0	0	0	0	0	0	0
54d3cb5e7f9dba91e91907b5ea5eb734	0	0	0	0	0	0	0	0	0	0	0	0	0	0	0	0	0	0	0	0	0	0	0	0	0	0	0	0	0	0	0	0	0	0	0	0	0	0	0	0	0	0	0	0	0	0	0	0	0
54ee7f4802f5d7d73c0ff1384979852f	13	5	2	0	0	2	0	2	0	3	0	2	0	0	0	0	3	0	0	0	0	0	0	0	0	0	0	0	0	0	0	0	0	0	0	0	0	0	0	0	0	0	0	0	0	0	0	0	0
54ffd8a4eb9616bf2e1c3c4008bc7a30	0	0	0	0	0	0	0	0	0	0	0	0	0	0	0	0	0	0	0	0	0	0	0	0	0	0	0	0	0	0	0	0	0	0	0	0	0	0	0	0	0	0	0	0	0	0	0	0	0
550d0f45785b7bb425f6135a5dcffdc2	0	0	0	0	0	0	0	0	0	0	0	0	0	0	0	0	0	0	0	0	0	0	0	0	0	0	0	0	0	0	0	0	2	0	0	0	0	0	0	0	0	0	0	0	0	0	0	0	0
55193d1db9e1106b7c72c16fc9fb98ec	0	0	0	0	0	0	0	0	0	0	0	0	0	0	0	0	0	0	0	0	0	0	0	0	0	0	0	0	0	0	0	0	0	0	0	0	0	0	0	0	0	0	0	0	0	0	0	0	0
551a0d3fa5fdddabd6d0d8dc89ee1809	0	5	0	0	0	0	0	0	0	0	0	0	0	0	0	0	0	4	0	0	0	0	0	0	2	0	0	0	0	0	0	0	0	0	0	0	0	0	0	0	0	0	0	0	0	0	0	0	3
55225dfe9642997216fd8ab67b3990e7	31	51	34	9	5	10	8	12	12	16	8	16	8	14	22	11	12	12	15	7	16	180	228	164	189	150	235	187	234	278	221	188	178	147	308	322	337	196	351	398	266	297	591	619	547	455	352	436	442
5542970d18b007cf82ba2d08c5611e0a	0	0	0	0	0	0	0	0	6	0	10	0	0	0	0	0	0	0	0	0	0	12	14	9	17	41	34	12	19	17	28	9	11	18	17	19	20	16	12	25	8	14	0	0	0	0	0	0	0
5544a31912beb2f47606335bd77a891a	0	0	0	0	0	0	0	0	0	0	0	0	0	0	0	3	0	0	0	0	0	0	0	0	0	0	0	0	0	0	0	0	0	0	0	0	0	0	0	0	0	0	0	0	0	0	0	0	0
5558a024270117713e3e51eb06e7e52b	0	0	0	0	0	0	0	0	0	0	0	0	0	0	0	0	0	0	0	0	0	0	0	0	0	0	0	0	0	0	0	0	0	0	0	0	0	0	0	0	0	0	0	0	0	0	0	0	0
5559619a8e988605cd65669b50051bc4	0	0	0	0	0	0	0	0	0	0	0	0	0	0	0	0	0	0	0	0	0	0	0	0	0	0	0	0	0	0	0	0	0	0	0	0	0	0	0	0	0	0	0	0	0	0	0	0	0
5567515feeddc84e9edec8b24dbb69b7	0	0	0	0	0	0	0	0	0	0	0	0	0	0	0	0	0	0	0	0	0	0	0	0	0	0	0	0	0	0	0	0	0	0	0	0	0	0	0	0	0	0	17	0	0	0	0	0	0
557a1dee360f09ccd63a247e6c1886e5	0	0	0	0	0	0	0	0	0	0	0	0	0	0	0	0	0	0	0	0	0	0	0	0	0	0	0	0	0	0	0	0	0	0	0	0	0	0	0	0	0	0	0	0	0	0	0	0	0
55b47298e040e8a3f83ea13883225c7a	0	0	0	0	0	0	0	0	0	0	0	0	0	0	0	0	0	0	0	0	0	0	0	0	0	0	0	0	0	0	0	0	0	0	0	0	0	0	0	0	0	0	0	0	0	0	0	0	0
55b55a9fa47c9a094ca29276f8adf606	0	0	0	0	0	0	0	0	0	0	0	0	0	0	0	0	0	0	0	0	0	0	0	0	0	0	0	0	0	0	0	0	0	0	0	0	0	0	0	0	0	0	0	0	0	0	0	0	0
55b9153904b9dd54c25d8bd8e0ef8aa9	0	0	0	0	0	0	0	0	0	0	0	0	0	0	0	0	0	0	0	0	0	0	0	0	0	0	0	0	0	0	0	0	0	0	0	0	0	0	0	0	0	0	0	0	0	0	0	0	0
55be592fc13c7b7206fd7afc95ebf60f	0	0	0	0	0	0	0	0	0	0	0	0	0	0	0	0	0	0	0	0	0	0	0	0	0	0	0	0	0	0	0	0	0	0	0	0	0	0	0	0	0	0	0	0	0	0	0	0	0
55cf90c055a185ab624576b0cdf5346f	0	0	0	0	0	0	0	0	0	0	0	0	0	0	0	0	0	0	0	0	0	0	0	0	0	0	0	0	0	0	0	0	0	0	0	0	0	0	0	0	0	0	0	0	0	0	0	0	0
55dd1d3d172ce1a206bd5954e470e211	0	0	0	0	0	0	0	0	0	0	0	0	0	0	0	0	0	0	0	0	0	0	0	0	0	0	0	0	0	0	0	0	0	0	0	0	0	0	0	0	0	0	0	0	0	0	0	0	0
56225c844a536a2852ec2a61d0250c5b	86	153	110	45	32	48	67	134	65	75	64	56	87	24	115	85	166	104	123	107	107	0	0	21	0	0	0	0	0	0	0	0	11	0	0	0	7	0	0	0	0	7	0	0	0	0	0	0	0
56333f9c1beec82cba45f27c483af38c	0	0	0	0	0	0	0	0	0	0	0	0	0	0	0	0	0	0	0	0	0	13	5	18	6	11	7	13	11	7	4	5	15	0	0	0	3	0	0	0	0	0	0	0	0	6	0	0	0
564bd4288970cdf911aa721fe1990be1	0	0	0	0	0	0	0	0	0	0	0	0	0	0	7	10	0	0	0	0	0	0	0	0	0	0	0	0	0	0	0	6	0	0	0	0	0	0	0	8	0	0	0	0	0	5	0	0	0
5650cf18361df8ba3e903e1a70064a1a	0	0	0	0	0	0	0	0	0	0	0	0	0	0	0	0	0	0	0	0	0	0	11	7	0	0	0	0	0	0	0	0	0	0	0	0	0	0	0	0	0	0	0	0	0	0	0	0	0
5651f66cd835ebc4e865b9f6fa437f72	0	0	0	0	0	0	0	0	0	0	0	0	0	0	0	0	0	0	0	0	0	0	0	0	0	0	0	0	0	0	0	0	0	0	0	0	0	0	0	0	0	0	6	6	0	0	0	0	0
56558477e7fdae19a6185ef57342f58d	0	8	0	0	0	0	0	0	0	0	0	0	0	0	0	0	0	0	0	0	0	0	0	0	0	0	0	0	0	0	0	0	0	0	0	0	0	0	0	0	0	0	0	0	0	0	0	0	0
5660eb1e4445e586a70cdd95a417e934	0	0	0	0	0	0	0	0	0	0	0	0	0	0	0	0	0	0	0	0	0	0	0	0	0	0	0	0	0	0	0	0	0	0	0	0	0	0	0	0	0	0	18	0	0	0	0	0	0
5667f97f026f3ca67b829f7faafd2ca6	0	0	0	0	0	0	0	0	0	0	0	0	29	0	0	0	0	0	0	0	0	0	0	0	0	0	0	0	0	0	0	0	0	0	0	0	0	0	0	0	0	0	0	0	0	0	0	0	0
5668ddd00526db9f235f19298ae0ca05	0	0	0	0	0	0	0	0	0	0	0	0	0	0	0	0	0	0	0	0	0	0	0	0	0	0	0	0	0	0	0	0	0	0	0	0	0	0	0	0	0	0	0	0	0	0	0	0	0
5670b69c0758b3241861e9a4ac482348	0	0	0	0	0	0	0	22	0	0	0	0	10	0	18	0	24	0	0	0	0	0	0	0	0	0	0	0	0	0	0	0	0	0	0	0	0	0	0	0	0	0	0	0	0	0	0	0	0
567f7358c45d39ebf01bbc3afc57a36f	0	0	0	0	0	0	0	0	0	0	0	0	0	0	0	0	0	0	0	0	0	0	0	0	0	0	0	0	0	0	0	0	0	0	0	0	0	0	0	0	0	0	0	0	0	0	0	0	0
56b004377e9dca236dce8b9b087968b5	0	10	0	0	0	0	0	0	0	0	0	0	0	0	0	0	0	0	0	0	0	0	0	0	0	0	0	0	0	0	0	0	0	0	0	0	0	0	0	0	0	0	0	0	0	0	0	0	0
56b17d6edc91a719cb899530f9e31f36	0	0	0	0	0	0	0	0	0	0	0	0	0	0	0	0	0	0	0	0	0	0	0	0	0	0	0	0	0	0	0	0	0	0	0	0	15	0	0	0	0	0	0	0	0	0	0	0	0
56b53c273b70df384a455dbadf337f3e	0	0	0	61	124	102	36	56	0	43	81	0	41	93	54	63	0	37	56	67	57	0	0	0	0	0	0	39	0	0	36	38	0	54	0	0	47	0	0	34	0	0	0	0	0	0	0	0	0
56e7e222fbff07c3cc07b8ac46dd4620	0	0	5	0	0	0	0	0	0	0	0	0	0	0	0	0	0	0	0	0	0	0	0	0	0	0	0	0	0	0	0	0	0	0	0	0	0	0	0	0	0	0	5	9	0	0	0	0	0
56ee989942a70a244f7a93d6159497d7	0	0	0	0	0	0	0	0	0	0	0	0	0	0	0	0	0	0	0	0	0	0	0	0	0	0	0	0	0	0	0	0	0	0	0	0	0	0	0	0	0	0	0	0	0	0	0	0	0
56fcfd0cbe083d39450d55d5e3d6d472	0	0	0	0	0	0	0	0	0	0	0	0	0	0	0	0	0	0	0	0	0	0	0	0	0	0	0	0	0	0	0	0	0	0	0	0	0	0	0	0	0	0	0	0	0	0	0	0	0
5739d7cf9bd61f374aa5ba13b834718d	0	0	0	0	0	0	0	0	0	0	0	0	0	0	0	0	0	0	0	0	0	0	0	0	0	0	0	0	0	0	0	0	0	0	0	0	0	0	0	0	0	0	0	0	0	0	0	0	0
573c00c0b784cd0f051d178961b29222	0	0	0	0	0	0	0	0	0	0	0	0	0	0	0	0	0	0	0	0	0	0	0	0	0	0	0	0	0	0	0	0	0	0	0	0	0	0	0	0	0	0	7	0	0	0	0	0	0
574e5600fafa0850ca5bfcf1ee708e50	4	14	5	0	0	0	0	0	0	0	0	0	0	0	0	0	0	0	0	0	0	0	0	0	0	0	0	4	0	0	0	0	0	0	0	0	0	0	0	0	0	0	12	11	0	0	0	0	0
57626ed12a21b8f7def1896e3a12c019	0	0	0	0	0	0	0	0	0	0	0	0	0	0	0	0	0	0	0	0	0	0	0	0	0	0	0	0	0	0	0	0	0	0	0	0	0	0	0	0	0	0	0	0	0	0	0	0	0
5765f5f8c0906702a3ee9f9a7c208dd5	4	0	9	0	0	0	0	0	0	0	0	0	0	0	0	0	0	0	0	0	0	0	0	0	0	0	0	0	0	0	0	0	0	0	0	0	0	0	0	2	0	0	141	170	17	33	13	19	24
577eadfe307d1164e2045b7b6824994b	0	0	0	0	0	0	0	0	0	0	0	0	0	0	0	0	0	0	0	0	0	0	2	2	0	0	0	9	0	0	0	3	0	0	0	0	0	0	0	0	0	0	0	2	0	0	0	0	0
57816ccc20327058ffad5e061f4bf0d5	78	107	210	0	6	0	0	0	0	0	0	0	0	0	0	0	0	0	0	0	0	0	0	0	0	0	0	0	0	0	0	0	0	0	0	0	0	0	0	0	0	0	0	0	0	0	0	0	0
579172120bf86126783159573d7047de	0	0	0	0	0	0	0	0	0	0	0	0	0	0	0	0	0	0	0	0	0	0	0	0	0	0	0	0	0	0	0	0	0	0	0	0	0	0	0	0	0	0	0	0	0	0	0	0	0
57a99e71adc0292a57c98dfe8e0a76e8	0	13	16	0	0	4	0	0	0	0	0	0	0	0	0	0	0	0	0	0	0	0	0	0	0	0	0	0	0	0	0	0	0	0	0	0	0	0	0	0	0	0	19	19	5	6	0	7	0
57ab56984a9a84d27ea00b2599de3b1c	0	0	0	0	0	0	0	0	0	0	0	0	0	0	0	0	0	0	0	0	0	0	0	0	0	0	0	0	0	0	0	0	0	0	0	0	0	0	0	0	0	0	20	0	21	25	19	26	17
57bce03674f595ae5a5b58d0abb2d924	0	0	0	0	0	0	0	0	0	0	0	0	0	0	0	0	0	0	0	0	0	0	0	0	0	0	0	0	0	0	0	0	0	0	0	0	0	0	0	0	0	0	9	6	0	0	0	0	0
57bdc487b96e4001e3e962fa0ee2f509	0	0	0	0	0	0	0	0	0	0	0	0	0	0	0	0	0	0	0	0	0	0	0	0	0	0	0	0	0	0	0	0	0	0	0	0	0	0	0	0	0	0	0	0	0	0	0	0	0
57bf5021d08f8fab15be1c377fac71f8	0	0	0	0	0	0	0	0	0	0	0	0	0	0	0	0	0	0	0	0	0	0	0	0	0	0	0	0	0	0	0	0	0	0	0	0	0	0	0	0	0	0	0	0	0	0	0	0	5
57dd29c1914884bb99a8c69c27b71bfe	0	0	0	0	0	0	0	0	0	0	0	0	0	0	0	0	0	0	0	0	0	0	0	0	0	0	0	0	0	0	0	0	0	0	0	0	0	0	0	0	0	0	19	14	0	6	9	0	0
57df28171ae2443aef556930a212ced0	0	0	0	0	0	0	0	0	0	0	0	0	0	0	0	0	0	0	0	0	0	0	0	0	0	0	0	0	0	0	0	0	0	0	0	0	0	0	0	0	0	0	0	0	0	0	0	0	0
57e37e6bd97e98b1c93d66539e6879ae	0	0	0	0	0	0	0	0	0	0	0	0	0	0	0	0	0	0	0	0	0	0	0	0	0	0	0	0	0	0	0	0	0	0	0	0	0	0	0	0	0	0	0	0	0	0	0	0	0
5800ac53d2fa620de07e0515fb2d9759	0	0	0	0	0	0	0	0	0	0	0	0	0	0	0	0	0	0	0	0	0	0	0	0	0	0	0	0	0	0	0	0	0	0	0	0	0	0	0	0	0	0	0	0	0	0	0	0	0
581a7a043d251036ded09dfdfa6a3fc4	0	0	0	0	0	0	0	0	0	0	0	0	0	0	0	0	0	0	0	0	0	0	0	0	0	0	0	0	0	0	0	0	0	0	0	0	0	0	0	0	0	0	10	6	0	9	0	0	4
58235d4ba99fb3bcca516cd5d05697eb	0	0	0	0	0	0	0	0	0	0	0	0	0	0	0	0	0	0	0	0	0	0	0	0	0	0	0	0	0	0	0	0	0	0	0	0	0	0	0	0	0	0	0	0	0	0	0	0	0
5828958835f383cbfe008f778ada187e	0	0	0	0	0	0	0	0	0	0	0	0	0	0	0	0	0	0	0	0	0	0	0	0	0	0	0	0	0	0	0	0	0	0	0	0	0	0	0	0	0	0	0	0	0	0	0	0	0
58399f20ba6d17233347da2d369a487e	0	0	0	0	0	0	0	0	0	0	0	0	0	0	0	0	0	0	0	0	0	0	0	0	0	0	0	0	0	0	0	0	0	0	0	0	0	0	0	0	0	0	0	0	0	0	0	0	0
584401fab639cf788f6f1e247ba61a53	0	0	0	0	0	0	0	0	0	0	0	0	0	0	0	0	0	0	0	0	0	0	0	0	0	0	0	0	0	0	0	0	0	0	0	0	0	0	0	0	0	0	0	0	0	0	0	0	0
58448e5edfc30e7f63d06181296d8447	0	0	0	0	0	0	0	0	0	0	0	0	0	0	0	0	0	0	0	0	0	0	0	0	0	0	0	0	0	0	0	0	0	0	0	0	0	0	0	0	0	0	0	0	0	0	0	0	0
5854974c4bd82e0dbffdfd4ee0e68caf	0	0	0	0	0	0	0	0	0	0	0	0	0	0	0	0	0	0	0	0	0	6	17	39	0	0	0	12	0	0	14	0	0	0	0	0	0	0	0	0	0	0	0	0	0	0	0	0	0
586e1ee4583d62e7f630bec912004482	0	0	0	0	0	0	0	0	0	0	0	0	0	0	0	0	0	0	0	0	0	0	0	0	0	0	0	0	0	0	0	0	0	0	0	0	0	0	0	0	0	0	0	0	0	0	0	0	0
588418a87459dc21f06f273fc2abae54	0	0	0	0	0	0	0	0	0	0	0	0	0	0	0	0	0	0	0	0	0	6	7	10	0	0	0	0	0	4	4	0	0	0	0	0	0	0	0	0	0	0	0	0	0	0	0	0	0
58a22211f155bea1d562be36712a9002	0	0	0	0	0	0	0	0	0	0	0	0	0	0	0	0	0	0	0	0	0	0	0	0	0	0	0	0	0	0	0	0	0	0	0	0	0	0	0	0	0	0	366	0	0	0	0	0	0
58b97bc1b5443edf021a627b0059e07e	4	18	6	0	7	0	11	0	4	9	0	0	6	21	24	33	34	32	33	22	58	155	253	234	73	190	73	277	186	102	87	174	100	209	238	248	374	135	343	322	227	188	0	0	0	0	0	0	0
58c2bf165c7e13e08d2c713c41f1257f	0	2	0	0	0	0	0	0	0	0	0	0	0	0	0	0	0	0	0	0	0	0	0	0	0	0	0	0	0	0	0	0	0	0	0	0	0	0	0	0	0	0	0	0	0	0	0	0	0
58fc7317a9596a4bd295e27c8aa1ee8a	0	0	0	0	0	0	0	0	0	0	0	0	0	0	0	0	0	0	0	0	0	0	0	0	0	0	0	0	0	0	0	0	0	0	0	0	0	0	0	0	0	0	0	0	0	0	0	0	0
59281a758c95956880df1b3da1d818ce	29	0	0	0	0	0	0	0	0	0	0	0	0	0	0	0	0	0	0	0	0	0	0	0	0	0	0	0	0	0	0	0	0	0	0	0	0	0	0	0	0	0	0	0	0	0	0	0	0
592dbe33f4862a7f4c7a0bb7a1ff3b12	0	0	0	0	0	0	0	0	0	0	0	0	0	0	0	0	0	0	0	0	0	0	0	0	0	0	0	0	8	0	0	0	0	0	0	0	0	0	0	0	0	0	0	0	0	0	0	0	0
59590d1f1964fd3f95a5720e658a8232	196	1011	340	911	988	523	1262	859	669	855	751	819	820	1156	692	966	713	752	899	788	1025	2563	3008	2374	1606	1904	2260	3859	3427	2027	2382	2931	2135	2805	2527	4075	3559	1870	3430	3722	2856	3188	635	800	1685	1294	1030	1269	1121
5969968add1f9e800fc4848c3cd64dbd	135	203	141	50	34	60	10	56	47	44	39	45	25	50	69	47	36	62	40	66	34	0	0	16	0	0	0	14	0	0	8	0	0	0	0	0	0	0	0	0	0	0	28	34	19	72	40	34	56
597bd8d2d6f32465e82777764acde817	0	0	0	0	0	0	0	0	0	0	0	0	0	0	0	0	0	0	0	0	0	10	11	16	0	0	0	0	16	0	0	0	0	0	0	0	0	0	0	0	0	0	0	0	0	0	0	0	0
599950be21fcb7e1ed6f31ac4171af5e	0	0	0	0	0	0	0	0	0	0	0	0	0	0	0	0	0	0	0	0	0	0	0	0	0	0	0	0	0	0	0	0	0	0	0	0	0	0	0	0	0	0	0	0	0	0	0	0	0
59b1f892e9a07569711be8744394c49b	0	0	0	0	0	0	0	0	0	0	0	0	0	0	0	0	0	0	0	0	0	6	0	0	6	0	0	9	0	0	0	0	0	0	0	0	0	0	0	0	0	7	9	0	16	11	0	8	16
59b8d2ef41c6fcf64f3dc79eb4b77cab	0	0	0	0	0	0	0	0	0	0	0	0	0	0	0	0	0	0	0	0	0	0	0	0	0	0	0	0	0	0	0	0	0	0	0	0	0	0	0	0	0	0	0	0	0	0	0	0	0
59c37f5292ee2f4a9fc987a26dab1a95	0	0	16	0	4	0	0	0	0	0	0	0	0	0	0	0	0	0	0	0	0	9	7	10	0	0	0	7	0	0	0	0	3	0	0	5	0	3	0	0	4	0	0	0	0	0	0	0	0
59c549a0e07652101de1b4c50a073f90	0	0	0	0	0	0	0	0	0	0	0	0	0	0	0	0	0	0	0	0	0	0	0	0	0	0	0	0	0	0	0	0	0	0	0	0	0	0	0	0	0	0	0	0	0	0	0	0	0
59c91e7a4a1d7c4fd2db8bb2b46fa97b	0	0	0	0	0	0	0	0	0	0	0	0	0	0	0	0	0	0	0	0	0	0	0	0	0	0	0	0	0	0	0	0	0	0	0	0	0	0	0	0	0	0	0	0	0	0	0	0	0
59d2bd5cb15ad8bfca877a6e1d3dd9f0	136	213	238	53	48	127	40	109	67	63	60	135	142	27	70	0	58	34	32	68	60	54	51	46	0	33	30	49	40	29	49	0	0	0	0	36	0	0	21	0	18	0	59	80	31	54	30	33	44
59ddaf69933bb88742e4d6a91a805575	0	0	0	0	0	0	0	0	0	0	0	0	0	0	0	0	0	0	0	0	0	0	0	0	0	0	0	0	0	0	0	0	0	0	0	0	0	0	0	0	0	0	0	0	0	0	0	0	0
59e920f368d67e51bc36120f2d489fc5	0	0	0	0	0	0	0	4	0	10	0	0	0	0	0	0	0	0	0	0	0	12	21	0	0	0	0	0	0	0	0	8	0	0	0	0	0	0	0	4	0	0	0	4	0	8	0	0	0
59f29019b9b36a1f2a811d4d2b0dd2d1	0	0	0	0	0	0	0	0	0	0	0	0	0	0	0	0	0	0	0	0	0	0	0	0	0	0	3	0	0	0	0	0	0	0	0	0	0	0	0	0	0	0	2	0	0	0	0	0	0
59f64913d602339434a82c8731eb730d	0	0	0	0	0	0	0	0	0	0	0	0	0	0	0	0	0	0	0	0	0	0	0	0	0	0	0	0	0	0	0	0	0	0	0	0	0	0	0	0	0	0	0	0	0	0	0	0	0
5a04c9821bf3a1f73608adf1608786b0	0	0	0	0	0	0	0	0	0	0	0	0	0	0	0	0	0	0	0	0	0	0	0	0	0	0	0	0	0	0	0	3	0	0	0	0	0	0	0	0	0	0	0	0	0	0	0	0	0
5a298a54f839cc8f9dc1aad72cb14c12	0	0	0	0	0	0	0	0	0	0	0	0	0	0	0	0	0	0	0	0	0	0	0	0	0	0	0	0	0	0	0	0	0	0	0	0	0	0	0	0	0	0	0	0	0	0	0	0	0
5a2a489f1b42bed751fdc66f5b803c4a	0	0	0	0	0	0	0	0	0	0	0	0	0	0	0	0	0	15	0	0	0	0	0	0	0	0	0	0	0	0	0	0	0	0	0	0	0	0	0	0	0	0	0	0	0	0	0	0	0
5a30bbb324c274534de81e250cc77f54	61	83	70	3	0	2	0	0	0	0	0	0	0	0	0	0	0	0	0	0	0	55	62	70	0	0	0	0	0	0	4	0	5	0	0	0	0	0	0	0	0	0	17	0	0	0	0	0	0
5a30dc9a5fd8e0c9c6d8a5dbf24b593e	7	0	12	0	0	0	0	0	0	0	0	0	0	0	0	0	0	0	0	0	0	0	0	0	0	0	0	0	0	0	0	0	0	0	0	0	0	0	0	0	0	0	0	0	0	0	0	0	0
5a4de4fbca441def0dac29c6ca30cbb1	0	0	0	0	0	0	0	0	0	0	0	0	0	0	0	0	0	0	0	0	0	0	4	0	0	0	0	0	0	0	0	0	0	0	0	0	0	0	0	0	0	0	0	16	5	0	0	7	0
5aa6a1487a621491158d2e1e65625ba3	0	0	0	0	0	0	0	0	0	0	0	0	0	0	0	0	0	0	0	0	0	19	0	0	0	0	0	0	0	0	0	0	0	0	0	0	0	0	0	0	0	0	0	0	0	0	0	6	0
5acbb6603ef0db55433d5175a3cf317d	0	0	0	0	0	0	0	0	0	0	0	0	0	0	0	0	0	0	0	0	0	0	0	0	0	0	0	0	0	0	0	0	0	0	0	0	0	0	0	0	0	0	0	0	0	0	0	0	0
5ae3a58012df9efa77e71998c388e3fe	30	0	0	0	0	0	0	0	0	0	0	0	0	0	0	0	0	0	0	0	0	0	0	0	0	0	0	0	0	0	0	0	0	0	0	0	0	0	0	0	0	0	0	0	0	0	0	0	0
5ae752c0493b22a0771b9937c019635e	0	0	0	0	0	0	0	0	0	0	0	0	0	0	0	0	0	0	0	0	0	0	8	5	8	8	0	0	11	0	0	54	0	0	0	0	0	0	0	0	0	4	0	0	0	0	0	0	0
5aee88a9e93545137ff5a305e661f7ed	0	0	0	0	0	0	0	0	0	0	0	0	0	0	0	0	0	0	0	0	0	0	0	0	0	0	0	0	0	0	0	0	0	0	0	0	0	0	0	0	0	0	0	0	0	0	0	0	0
5b00d7052005f8a16438d174ac4eb4ef	0	0	0	0	0	0	16	0	0	0	0	0	0	0	0	0	0	0	0	0	0	0	0	0	0	0	0	0	0	0	0	0	0	0	0	0	0	0	0	0	0	0	0	0	0	0	0	0	0
5b023c1f6ad2a2be53ddcd4be761fba5	0	0	0	0	0	0	0	0	0	0	0	0	0	0	0	0	0	0	0	0	0	0	0	0	0	0	0	0	0	0	0	0	0	0	0	0	0	0	0	0	0	0	0	0	0	0	0	0	0
5b224559ef91758ba163ad8dd14ccd82	0	0	0	0	0	0	0	0	0	0	0	0	0	0	0	0	0	0	0	0	0	0	0	0	0	0	0	0	0	0	0	0	0	0	0	0	0	0	0	0	0	0	0	0	0	0	0	0	0
5b3203451d83f84cb2681269d573c47d	0	0	0	0	0	0	0	0	0	0	0	0	0	0	0	3	0	0	0	0	0	0	0	0	0	0	0	0	0	0	0	0	0	0	0	0	0	0	0	0	0	0	0	0	0	0	0	0	0
5b35dd95c2b46378252d28e4897755d4	0	0	0	0	0	0	0	0	0	0	0	0	0	0	0	0	0	0	0	0	0	0	0	0	0	0	0	0	0	0	0	0	0	0	0	0	0	0	0	0	0	0	0	0	0	0	0	0	0
5b3ef30dd4a65bdf3f47c98c6a5e9048	56	93	86	0	0	0	0	5	7	6	0	0	0	0	0	0	0	0	0	0	0	13	19	18	0	4	8	0	0	6	0	0	0	0	0	0	0	0	0	0	0	0	70	88	0	5	8	0	0
5b41f30b95c7b468b0c6529b8031d963	28	46	26	4	0	0	11	10	4	6	10	5	0	4	0	10	6	0	0	0	4	0	0	0	0	0	0	3	0	0	0	0	0	0	0	0	0	0	0	0	0	0	4	5	8	0	0	0	0
5b612183c0b523d6b245a2b8cdae4a86	0	0	0	0	0	0	0	0	0	0	0	0	0	0	0	0	0	0	0	0	0	0	0	0	0	0	0	0	0	0	0	0	0	0	0	0	0	0	0	0	0	0	0	0	0	0	0	0	0
5b834f21ad8a1af0a25bbe89445431b3	15	39	43	14	17	57	4	26	34	12	16	26	17	15	38	14	20	29	49	56	23	0	0	0	0	0	0	0	0	0	0	0	0	0	0	0	0	0	0	0	0	0	0	0	0	0	3	0	0
5b8b1be92c187ab420981f2d44ea3ffe	0	0	0	0	0	0	0	0	0	0	0	0	0	0	0	0	0	0	0	0	0	0	0	0	0	0	0	0	0	0	0	0	0	0	0	0	0	0	0	0	0	0	0	0	0	0	0	0	0
5bddac26eef9b3561d35326437a022cb	53	35	38	84	259	101	168	171	146	56	166	152	181	419	228	970	587	473	213	805	363	15	22	16	39	68	29	184	100	65	80	54	29	58	112	33	221	41	65	133	68	41	0	0	0	0	0	0	0
5c15f54dc5de38053b2f443f918bb865	0	0	0	0	0	0	0	0	0	0	0	0	0	0	0	0	0	0	0	0	0	0	0	0	0	0	0	0	0	0	0	0	0	0	0	0	0	0	0	0	0	0	0	0	0	0	0	0	0
5c263555371bb3e21a3feb256d9c5c9f	0	0	0	0	0	0	0	0	0	0	0	0	0	0	0	0	0	0	0	0	0	0	0	0	0	0	0	0	0	0	0	0	0	0	0	0	57	0	0	0	0	0	0	0	0	0	0	0	0
5c3e6ff713c9301a175970318dfe3535	0	0	0	0	0	0	0	0	0	0	0	0	0	0	0	0	0	0	0	0	0	0	0	0	0	0	0	0	0	0	0	0	0	0	0	0	0	0	0	0	0	0	0	0	0	0	0	0	0
5c5d3dba0f785ef9f14b41ea8644b6fb	0	0	0	0	0	0	0	0	0	0	0	0	0	0	0	0	0	0	0	0	0	0	0	0	0	5	0	0	0	0	0	0	0	0	0	0	0	0	0	0	0	0	0	0	0	0	0	0	0
5c7273b9329c9412cda901866acb8010	0	0	0	0	0	0	0	0	0	0	0	0	0	0	0	0	0	0	0	0	0	0	0	0	0	0	0	0	0	0	0	0	0	0	0	0	0	0	0	0	0	0	0	0	0	0	0	0	0
5c7362bdbf06437ada55926179f4e633	0	0	0	0	0	0	0	0	0	0	0	0	0	0	0	0	0	0	0	0	0	0	0	0	0	0	5	0	0	0	0	0	0	0	0	0	0	0	0	0	0	0	0	0	0	0	0	0	0
5ca6de9e3bf9803d66a450a2d3b4a55e	10	6	12	0	0	0	0	0	0	0	0	0	0	0	0	0	0	0	0	0	0	0	0	0	0	0	0	0	0	0	0	0	0	0	0	0	0	0	0	0	0	0	0	0	0	0	0	0	0
5caa472d94edd8b4177cc6d0a8642c55	0	0	0	0	0	0	0	0	0	0	0	0	0	0	0	0	0	0	0	0	0	0	0	0	0	0	0	0	0	0	0	0	0	0	0	0	0	0	0	0	0	0	0	0	0	0	0	0	0
5cafda1dc3389f59a437984f469824d4	68	64	44	0	0	0	0	4	0	0	0	0	0	0	0	0	0	0	0	0	0	0	3	3	0	0	0	0	0	0	0	0	0	0	0	0	0	0	0	0	0	0	165	220	0	106	59	0	15
5cc32bda4420eb92625f855d45b0e165	0	0	0	0	0	0	0	0	0	0	0	0	0	0	0	0	0	0	0	0	0	0	0	0	0	0	0	0	0	0	0	5	0	0	0	2	0	11	0	0	0	0	0	0	0	0	0	0	0
5cd9ae272f195db731f4ef4ddddd280f	0	0	0	0	0	0	0	0	0	0	0	0	0	0	0	0	0	0	0	0	0	0	0	0	0	0	0	0	0	0	0	0	0	0	0	0	0	0	0	0	0	0	0	0	0	0	0	0	0
5cdf36682f4455e2606fe75173e35c99	0	0	0	0	0	0	0	0	0	0	0	0	0	0	0	0	0	0	0	0	0	0	0	0	0	0	0	0	0	0	0	0	0	0	0	0	0	0	0	0	0	0	0	0	0	0	0	0	0
5ce6005414e50d5ae64e7ae816dbdf47	0	0	0	0	0	0	0	0	0	0	0	0	0	0	0	0	0	0	0	0	0	3	0	0	0	0	0	0	0	0	0	0	0	0	0	0	0	0	0	0	0	0	0	0	0	0	0	0	0
5ce76d2125746340291cca30e559cc15	0	0	0	0	0	0	0	0	0	0	0	0	0	0	0	0	0	0	0	0	0	0	0	0	0	0	0	0	0	0	6	0	0	0	0	0	0	0	0	0	0	0	0	0	0	0	0	0	0
5cf871643bbd6fa93220af51d56d84cc	5	7	10	0	0	0	0	0	0	0	0	0	0	0	0	0	0	0	0	0	0	2	0	3	0	0	0	0	0	0	0	0	0	0	0	0	0	0	0	0	0	0	0	0	0	0	0	0	0
5cf8b830d6247dbb31dabdff0c89e3ff	0	0	0	0	0	0	0	0	0	0	0	0	0	0	0	0	0	0	0	0	0	0	0	0	0	0	0	0	0	0	0	0	0	0	0	0	0	0	0	0	0	0	0	0	0	0	0	0	0
5cff660a6d87216072df43d25df7356c	0	0	0	0	0	0	0	0	0	0	0	0	0	0	0	0	0	0	0	0	0	0	0	0	0	0	0	0	0	0	0	0	0	0	0	0	0	0	0	0	0	0	0	0	0	0	0	0	0
5d1088642547c1c162849955da6d5339	0	0	8	0	0	0	0	0	0	0	0	0	0	0	0	0	0	0	0	0	0	0	0	0	0	0	0	0	0	0	0	0	0	0	0	0	0	0	0	0	0	0	0	0	0	0	10	0	0
5d12c26cab676c56c841b75a3d92d1df	184	309	203	4	0	13	6	11	0	9	7	3	0	0	0	0	0	0	0	0	0	19	20	19	0	0	0	4	0	4	0	0	0	0	0	0	0	0	0	0	0	0	0	0	0	0	0	0	0
5d2008572867e24697d43ca12b673259	11	16	0	0	0	0	0	0	0	0	0	0	0	0	0	0	0	0	0	0	0	0	0	0	0	0	0	0	0	0	0	0	0	0	0	0	0	0	0	0	0	0	0	0	0	0	0	0	0
5d37b51aa80ae722f3b10f8621c7bf10	10	22	6	0	0	0	0	0	0	0	0	0	0	0	0	0	0	0	0	0	0	79	82	47	7	9	8	7	8	0	7	14	7	0	3	3	4	0	0	4	0	0	70	69	0	0	0	0	0
5d4b9cf7ab8857afd3d37122caa9b387	0	0	0	0	0	0	0	0	0	0	0	0	0	0	0	0	0	0	0	0	0	14	12	5	0	0	0	0	0	4	0	5	0	4	5	0	4	0	0	0	0	5	0	0	0	0	0	0	0
5d5d4ff9c6e7c20c56d975711112594b	0	0	18	0	0	0	0	0	0	0	0	0	0	0	0	0	0	0	0	0	0	0	0	0	0	0	0	0	0	0	0	0	0	0	0	0	0	0	0	0	0	0	0	0	0	0	0	0	0
5d71f41a82c4cd8d8a711c7beedf52ea	0	0	0	0	0	0	0	0	0	0	0	0	0	0	0	0	0	0	0	0	0	0	10	0	9	5	0	10	7	0	0	0	0	0	0	0	0	0	0	0	0	0	0	0	0	0	0	0	0
5d7d1526ac91c6a61f5f23334c62ea0f	0	0	0	0	0	0	0	0	0	0	0	0	0	0	0	0	7	0	0	0	0	0	0	0	0	0	0	0	0	0	0	0	0	0	0	0	6	0	0	0	0	0	0	0	0	0	0	0	0
5d827ff308522faecb19eb5e9563a028	0	0	0	0	0	0	0	0	0	0	0	0	0	0	0	0	0	0	0	0	0	0	0	0	0	0	0	0	0	0	0	0	0	0	0	0	0	0	0	0	0	0	0	0	0	0	0	0	0
5d83cc94090872b6e23fc85034815c17	0	0	0	0	0	0	0	0	0	0	0	0	0	0	0	0	0	0	0	0	0	0	0	0	0	0	0	0	0	0	0	0	0	0	0	0	0	0	0	0	0	0	0	0	0	0	0	0	0
5d915b335f9989e62d8f84b5dbdcd471	752	926	776	430	277	384	314	608	425	487	287	337	80	128	304	110	153	159	226	124	120	5	6	10	12	6	10	20	13	9	11	12	14	0	0	8	9	4	0	9	10	8	94	97	50	155	131	69	90
5d9c6b4eb300016735c3d6cfd29e088f	0	0	0	0	0	0	0	0	0	0	0	0	0	0	0	0	0	0	0	0	0	0	13	0	0	0	0	0	0	0	0	0	0	0	0	0	0	0	0	0	0	0	0	0	0	0	0	0	0
5da5164e53ad89622e3dbcc9c64eb5bc	0	11	15	0	0	0	0	0	0	0	0	0	0	0	0	0	0	0	0	0	0	0	0	0	0	0	0	0	0	0	0	0	0	0	0	0	0	0	0	0	0	0	278	391	202	272	152	166	169
5daadb58e69e504f85de647ff2952df4	0	5	0	0	0	0	5	0	0	0	0	9	0	0	0	0	0	0	0	7	0	0	0	0	0	0	0	0	0	0	0	0	0	0	0	0	0	0	0	0	0	0	0	0	0	0	0	0	0
5dd159fca3e8aa1ced487a6d6bc65d62	282	280	178	39	23	35	25	100	81	43	30	82	0	8	0	20	130	79	23	15	31	248	282	206	351	235	634	298	354	465	381	455	324	248	338	612	447	323	383	432	407	427	371	528	1169	1930	1613	1980	1965
5dd265147fc8aceacde846c4ee81e6c4	0	0	0	0	0	0	0	0	0	0	0	0	0	0	0	0	0	0	0	0	0	0	0	0	0	0	0	0	0	0	0	0	0	0	0	0	0	0	0	0	0	0	0	2	0	0	0	0	0
5dfd1f0373c42d8183b07d280d7dce2c	156	0	0	0	0	0	0	31	0	0	0	0	0	0	0	0	0	0	0	0	0	7	0	0	0	0	0	0	0	0	0	0	0	0	0	0	0	0	0	0	0	0	102	0	0	0	0	0	0
5e00f22fb90254d11d14f1e6fe1faf34	0	0	0	0	0	0	0	0	0	0	0	0	0	0	0	0	0	0	0	0	0	0	0	0	0	0	0	0	0	0	0	0	0	0	0	0	0	0	0	0	0	0	0	0	0	0	0	0	0
5e169f7967cae1c1eecb1b9186b03fd3	0	0	0	0	0	0	0	0	0	0	0	0	0	0	0	0	0	0	0	0	0	0	0	0	0	0	0	0	0	0	0	0	0	0	0	0	0	0	0	0	0	0	0	24	0	0	0	0	0
5e2423ed86309d08943f4ca997582345	310	493	340	36	23	60	12	60	27	58	25	11	0	0	8	9	11	10	10	9	0	29	40	47	20	9	29	23	15	13	20	17	12	11	6	8	0	7	9	0	0	8	10	7	0	7	0	0	0
5e3a100ecf1d8ea89d64c15cdb627ba0	0	0	0	0	0	0	0	0	0	0	0	4	0	0	0	0	0	0	0	0	0	0	0	3	0	0	0	0	0	0	0	0	0	0	0	0	0	0	0	0	0	0	0	0	0	0	0	0	0
5e6513688ea4b2ac33f6e41db8ee5bbf	0	0	0	0	0	0	0	0	0	0	0	0	0	0	0	0	0	0	0	0	0	0	0	0	0	0	0	0	0	0	0	0	0	0	0	0	0	0	0	0	0	0	0	0	0	0	0	0	0
5e6e6608ba4b92263a97d3beb981e743	0	0	0	0	0	0	0	0	0	0	0	0	0	0	0	0	0	0	0	0	0	0	0	0	0	0	0	0	0	0	0	0	0	0	0	0	0	0	0	0	0	0	0	9	0	0	0	0	0
5ea3875e8bb5622dc9282fc13bc87a7f	0	7	0	0	0	0	0	0	0	0	0	0	0	0	0	0	0	0	0	0	0	0	8	0	0	0	0	0	0	0	0	0	0	0	0	0	0	0	0	0	0	0	0	0	0	0	0	0	0
5ea6814340e0a359850657422b281e26	0	0	0	0	0	0	0	0	0	0	0	0	0	0	0	0	0	0	0	0	0	0	0	0	0	0	0	0	0	0	0	0	0	0	0	0	0	0	0	0	0	0	0	0	0	0	0	0	0
5eeecc0686765c000b3519310832d6c1	4	8	5	0	0	0	0	0	0	0	0	0	0	0	0	0	0	0	0	0	0	0	0	0	0	0	0	0	0	0	0	0	0	0	0	0	0	0	0	0	0	0	0	0	0	0	0	0	0
5ef3ef0a7ea1e3ed7006019a7b94359c	0	0	0	0	0	0	0	0	0	0	0	0	0	0	0	0	0	0	0	0	0	0	0	0	0	0	0	0	0	0	0	0	0	0	0	0	0	0	0	0	0	0	0	0	0	0	0	0	0
5f1fcd2a7b876b6d910a00aded610a2c	0	0	3	0	0	0	0	0	0	0	0	0	0	0	0	0	0	0	0	0	0	0	0	0	0	0	0	0	0	0	0	0	0	0	0	0	0	0	0	0	0	0	0	0	0	0	0	0	0
5f2d1244e3445d162a509b13dd6290d1	4	0	8	0	0	0	0	0	0	0	0	0	0	0	0	0	0	0	0	0	0	0	0	0	0	0	0	0	0	0	0	0	0	0	0	0	0	0	0	0	0	0	0	0	0	0	0	0	0
5f2d7c0581a43f3309ac4f9147726edd	2	0	11	6	3	4	0	6	3	0	0	0	3	0	5	3	0	0	0	0	0	0	0	0	0	0	0	0	0	0	0	0	0	0	0	0	0	0	0	0	0	0	0	0	0	0	0	0	0
5f413fae1430bdbe3e97ee9324a4cf70	0	0	0	0	0	0	0	0	0	0	0	0	0	0	0	0	0	0	0	0	0	0	0	0	0	0	0	0	0	0	0	0	0	0	0	0	0	0	0	0	0	0	0	0	0	0	0	0	0
5f4941881a62453455a6990cd497989e	0	0	20	0	0	0	0	0	0	0	0	0	0	0	0	0	0	0	0	0	0	0	0	0	0	0	0	0	0	0	0	0	0	0	0	0	0	0	0	0	0	0	0	0	0	0	0	0	0
5f64f143925ca46990120bc43810cd8c	8	35	31	0	0	0	0	0	0	0	0	0	0	0	0	0	0	0	0	0	0	91	117	88	19	10	18	17	12	12	31	20	20	0	0	7	0	5	0	4	7	0	206	253	10	9	11	11	11
5f6525f78f5518085fcfaa728cde14ec	0	0	0	0	0	0	0	0	0	0	0	0	0	0	0	0	0	0	0	0	0	0	0	0	0	0	0	0	0	0	0	0	0	0	0	0	0	0	0	0	0	0	0	0	0	0	0	0	0
5f711c4350210aeccffa8b7cd6928a0f	0	0	0	0	0	0	0	0	0	0	0	0	0	0	0	0	0	0	0	0	0	0	0	0	0	0	0	0	0	0	0	0	0	0	0	0	0	0	0	0	0	0	0	0	0	0	0	0	0
5f724d49e14bb261ceb034dcc9b9e563	0	0	0	0	4	0	0	5	0	0	7	0	0	0	6	0	0	0	8	5	5	0	0	0	0	0	0	0	0	0	0	0	0	8	0	4	0	0	0	10	8	7	0	0	0	0	0	0	0
5f9b54ea105d158b6384c3769867a895	158	363	338	304	324	499	406	397	382	517	350	570	722	798	351	676	380	409	305	510	582	0	0	0	46	63	0	78	87	50	85	72	65	0	0	0	75	0	0	69	43	0	0	18	0	0	0	0	0
5fd4a5be44349715d4863caa5e56f267	0	15	0	16	7	4	46	14	9	6	9	9	16	23	7	36	27	18	0	15	19	10	22	14	8	8	17	5	14	15	12	6	0	5	5	11	22	0	0	26	10	5	0	7	7	16	0	6	0
5ffa2881acf419cb592da728f3aea04f	0	0	0	0	0	0	0	0	0	0	0	0	0	0	0	0	0	0	0	0	0	0	0	0	0	0	0	0	0	0	0	0	0	0	0	0	0	0	0	0	0	0	0	0	0	0	0	0	0
600743acdd6fb35abb4ad5a3d2665e0b	0	0	0	0	0	0	0	0	0	0	0	0	0	0	0	0	0	0	0	0	0	0	0	0	0	0	0	0	0	0	0	0	0	0	0	0	0	0	0	0	0	0	0	0	0	0	0	0	0
60194073b15010dad3128b77182614a1	0	0	0	0	0	0	0	0	0	0	0	0	0	0	0	0	0	0	0	0	0	0	0	0	0	0	0	0	0	0	0	0	4	0	0	0	0	0	0	0	0	0	0	0	0	0	0	0	0
60341e0699d620a18f97fcc1ed7e07ba	0	0	0	0	0	0	0	0	0	0	0	0	0	0	0	0	0	0	0	0	0	0	0	0	0	0	0	0	0	0	0	0	0	0	0	0	0	0	0	0	0	0	0	14	0	0	0	0	0
6039f0dbb4e79f22b3938f118488e75f	0	0	0	0	0	0	0	0	0	0	0	0	0	0	0	0	0	0	0	0	0	0	0	0	0	0	0	0	0	0	0	0	0	0	0	0	0	0	0	0	0	0	0	0	0	0	0	0	0
603dda33988b28aad5432b4546706d78	0	0	0	0	0	0	0	0	0	0	0	0	0	0	0	0	0	0	0	0	0	0	0	0	0	0	0	0	0	0	0	0	0	0	0	0	0	0	0	0	0	0	0	0	0	0	0	0	0
6050af482af18825e3296f01bd72e876	0	0	0	0	0	0	0	0	0	0	0	0	0	0	0	0	0	0	0	0	0	0	0	0	0	0	0	0	0	0	0	0	0	0	0	0	0	0	0	0	0	0	0	0	0	0	0	0	0
6056d5dbeefe13a8125aa1b9463f8e8e	6	11	14	41	32	34	6	45	51	33	13	28	41	49	109	51	70	76	51	45	89	10	10	17	30	17	58	32	42	44	47	39	52	75	57	75	128	50	93	109	65	147	70	52	399	231	230	322	265
605821ee8db314622621f7502b80e74d	0	6	0	0	0	0	0	0	0	0	0	0	0	0	0	0	0	0	0	0	0	0	11	8	0	0	0	0	0	5	0	4	0	0	3	0	4	0	7	0	6	6	0	0	0	0	0	0	0
605f513cafaf4948ea5e2752115a8db7	0	0	20	0	0	0	2	0	0	0	0	0	0	0	0	0	0	0	0	0	0	5	5	4	3	0	0	0	5	2	0	2	0	0	0	4	0	0	3	3	2	0	0	5	0	4	0	3	0
60720a19332b99e9357d1d48b8da1366	0	0	0	0	0	0	0	0	0	0	0	0	0	0	0	0	0	0	0	0	0	0	0	0	0	0	0	0	0	0	0	0	0	0	0	0	0	0	0	0	0	0	0	0	0	0	0	0	0
608ec1bdaff07268dfd89178b3c7314f	0	0	0	0	0	0	0	0	0	0	0	0	0	0	0	0	0	0	0	0	0	0	0	0	0	0	0	0	0	0	0	0	0	0	0	0	0	0	0	0	0	0	0	0	0	0	0	0	0
609647d7fcfca32ebdfbf91c739c6cf4	0	0	0	0	0	0	0	0	0	0	0	0	0	0	0	0	0	0	0	0	0	0	0	0	0	0	0	0	0	0	0	0	0	0	0	0	0	0	0	0	0	0	0	0	0	0	0	0	0
609d61602cc296dc9d34cc2ec8acf27d	0	0	0	0	0	0	0	0	0	0	0	0	0	0	0	0	0	0	0	0	0	0	0	0	0	0	0	0	0	0	0	0	0	0	42	0	0	0	0	0	0	0	0	0	0	0	0	191	204
609ef86989d3cbc8b1e8bda213afd52f	0	0	0	0	0	0	0	0	0	0	0	0	0	0	0	0	0	0	0	0	0	0	0	0	0	0	0	0	0	0	0	0	0	0	0	0	0	0	0	0	0	0	0	0	0	0	0	0	0
60a72d3482fe7916058b41ffe01c49bf	7	58	35	0	10	0	28	10	0	0	8	72	5	5	0	35	0	0	0	16	6	0	0	0	0	0	0	0	0	0	0	0	0	0	0	0	0	0	0	0	0	0	0	0	0	0	0	0	0
60a7ecf03f473753e2ebb397f5078c07	35	41	65	52	26	75	24	48	39	58	30	93	36	43	88	17	32	25	43	45	49	0	0	0	0	0	0	0	0	0	0	0	0	0	0	0	0	0	0	0	0	0	0	0	0	0	0	0	0
60b45669726dc3c5eaa145230c7b2442	0	0	0	0	0	0	0	0	0	0	0	0	0	0	0	0	0	0	0	0	0	21	14	20	49	103	15	55	181	14	56	72	58	41	23	17	97	41	11	43	15	5	0	19	85	0	0	12	0
60b85fa4101f8e0074049ba2dfc49577	0	0	4	0	0	0	0	0	0	0	0	0	0	0	0	0	0	0	0	0	0	0	0	0	0	0	0	0	0	0	0	0	0	0	0	0	0	0	0	0	0	0	0	0	0	0	0	0	0
60ba8b2ea7366acf86d56179dca7672e	0	0	0	0	0	0	0	0	0	0	0	0	0	0	0	0	0	0	0	0	0	0	0	0	0	0	0	0	0	0	0	0	0	0	0	0	0	0	0	0	0	0	0	0	0	0	0	0	0
60ed5c930a81a01118e1a3a00796879d	0	0	0	0	0	0	0	0	0	0	0	0	0	0	0	0	0	0	0	0	0	0	0	0	0	0	0	0	0	0	0	0	0	0	0	0	0	0	0	0	0	0	0	0	0	0	0	0	0
60f42a3d2dcdb8182a8b83cf7499db2a	196	365	213	272	218	245	120	322	191	294	266	217	96	85	173	95	138	74	107	100	149	9	12	21	42	36	31	32	21	39	34	15	24	18	46	18	31	26	38	26	11	26	8	11	17	25	15	29	29
61060704c4c1445299f88276a5914ee1	0	0	0	0	0	0	0	0	0	3	0	0	0	0	0	0	0	0	0	0	0	0	0	0	0	0	0	0	0	0	0	0	0	0	0	0	0	0	0	0	0	0	0	0	0	0	0	0	0
612212c787f27ed2467d0f772964c1f5	50	71	70	0	0	0	4	10	0	5	5	0	0	0	0	0	0	0	0	0	0	22	17	23	4	0	0	3	0	7	0	0	0	0	0	0	0	0	0	0	0	0	346	462	114	155	116	125	88
612f0b163d2f478bb63a690579a42906	0	0	0	0	0	0	0	0	0	0	0	0	0	0	0	0	0	0	0	0	0	0	0	0	0	0	0	0	0	0	0	0	0	0	0	0	0	0	0	0	0	0	0	0	0	0	0	0	0
613ec75b137285fcdd101f56ad044646	0	10	0	0	0	0	0	0	0	0	0	0	0	0	0	0	0	0	0	0	0	0	9	10	0	0	0	0	0	0	0	0	0	0	0	0	0	0	0	0	0	0	0	0	0	0	0	0	0
61505c8cf6a997c5eece0916d93fbb40	0	0	0	0	0	0	0	0	0	0	0	0	0	0	0	0	0	0	0	0	0	0	0	0	0	0	0	0	0	0	0	0	0	0	0	0	0	0	0	0	0	0	0	8	0	0	0	0	0
6159eef32196c47bfc1a4db4f7abcda1	9	11	42	0	0	0	0	0	0	0	0	0	0	0	0	0	0	0	0	0	0	0	0	0	0	0	0	0	0	0	0	0	0	0	0	0	0	0	0	0	0	0	0	0	0	0	0	0	0
6170f21351a2d38a834c4fd31d5c24c9	0	0	0	0	0	0	0	0	0	0	0	0	0	0	0	7	0	0	0	0	0	0	0	0	0	0	0	0	0	0	0	4	0	0	0	0	0	0	0	0	0	0	0	0	0	0	0	0	0
61734dc372d1bb19fb9ee6718b19cd0e	0	0	0	0	0	0	0	0	0	0	0	0	0	0	0	0	0	0	0	0	0	0	0	0	0	0	0	0	0	0	0	0	0	0	0	0	0	0	0	0	0	0	0	0	0	0	0	0	0
61956237849d076acba6b493a91fd577	0	0	14	0	0	0	0	0	0	0	0	0	0	0	0	0	0	0	0	0	0	70	40	35	0	0	13	0	15	6	0	0	0	0	0	0	0	0	0	0	0	0	104	181	0	0	0	0	28
61969eab04d32deabb76db83a651acbe	35	68	44	0	0	0	0	0	0	0	0	0	0	0	0	0	0	0	0	0	0	0	0	0	0	0	0	0	0	0	0	0	0	0	0	0	0	0	0	0	0	0	0	0	0	0	0	0	0
61978586da3e5a6eda7cb1bf15399169	4	12	10	17	11	9	20	25	24	23	17	20	6	8	7	14	27	23	15	12	27	0	0	0	0	0	0	0	5	0	5	0	0	0	0	0	0	0	0	0	0	0	0	0	0	0	3	7	0
61c21f839689f3d36ed5c11103c29aab	0	0	0	0	0	0	0	0	0	0	0	0	0	0	0	0	0	0	0	0	0	39	13	5	6	27	4	0	19	0	10	0	0	0	0	0	0	0	0	0	9	0	0	0	0	0	0	0	0
61c9a347dfb16b1839d47689c2b2e148	28	74	51	25	15	19	15	24	20	0	13	0	0	0	0	0	0	0	0	10	8	36	61	46	27	12	27	22	40	24	37	25	0	16	12	0	18	22	15	22	29	0	187	179	105	113	55	134	104
61d6b896df2590c0773fac674e0fc70d	0	0	0	0	0	0	0	0	0	0	0	0	0	0	0	0	0	0	0	0	0	0	0	0	0	0	0	0	0	0	0	0	0	0	0	0	0	0	0	0	0	0	0	0	0	0	0	0	0
61e626b8425184f7e979d0b79a7655ed	0	0	0	0	0	0	0	0	0	0	0	0	0	0	0	0	0	0	0	0	0	3	0	0	0	0	0	0	0	0	0	0	0	0	0	0	0	0	0	0	0	0	0	0	0	0	0	0	0
61edcee865dc7dfc3d4b6d8ec85caacf	0	0	0	0	0	0	0	0	0	0	0	0	0	0	0	0	0	0	0	0	0	0	0	0	0	0	0	0	0	0	0	0	0	0	0	0	0	0	0	0	0	0	0	0	0	0	0	0	0
61f96bac83c1daccd08096e053712aae	0	56	0	0	0	0	0	0	0	0	0	0	0	0	0	0	0	0	0	0	0	0	15	32	0	0	0	0	0	0	0	0	0	0	0	0	0	0	0	0	0	0	853	670	28	85	75	30	20
61ff01490ed4fa27b12237aa005a4673	67	129	183	0	0	27	0	72	24	31	0	16	0	0	29	0	22	0	22	0	0	0	0	0	0	0	0	0	0	0	0	0	0	0	0	0	0	0	0	0	0	0	74	90	31	36	30	17	23
62002796303e0cdbf4aebf1a6b618285	0	0	0	0	0	0	0	0	0	0	0	0	0	0	0	0	0	0	0	0	0	0	0	0	0	0	0	0	0	0	0	0	0	0	0	0	0	0	0	0	0	0	0	0	0	0	0	0	0
620a1113b48ff22b0b7b480a8ffd753f	0	0	0	0	0	0	0	0	0	0	0	0	0	0	0	0	0	0	0	13	0	0	0	0	0	0	0	0	0	0	0	0	0	0	0	0	0	0	0	0	0	0	0	0	0	0	0	0	0
6219bcaa9a19fbed9d8ec0e5fb69ea58	9	19	14	20	9	13	0	21	21	11	12	16	10	21	37	6	16	22	23	21	12	0	0	6	21	12	26	24	19	21	20	24	25	27	41	58	70	39	63	65	59	79	0	0	22	7	12	9	17
62431a55ce5e56edbac0e4badbfe5955	0	0	0	0	0	0	0	0	0	5	0	0	0	0	0	15	0	0	8	0	0	0	0	0	0	0	0	0	0	0	0	0	0	0	0	0	0	0	0	0	0	0	0	0	0	0	0	0	0
624a902c595dd58fef172be5ba27606a	0	0	0	0	0	0	0	0	0	0	0	0	0	0	0	0	0	0	0	0	0	0	0	0	0	0	0	0	0	0	0	0	0	0	0	0	0	0	0	0	0	0	0	0	0	0	0	0	0
62643759c321915510b104bb478cddcb	94	233	115	38	21	43	0	101	50	85	45	40	0	0	28	11	17	0	44	0	0	0	0	0	0	0	0	0	0	0	0	0	0	0	0	0	0	0	0	0	0	0	0	33	0	17	0	0	0
628134bb9c6ef4ea688f89dae26a92d6	0	22	8	22	11	0	0	12	18	14	0	12	0	0	0	0	0	0	0	0	0	0	0	0	0	0	0	0	0	0	0	0	0	0	0	0	0	0	0	0	0	0	0	0	0	0	0	0	0
6296b1ee9878b07bdad001a1ef3b732f	0	0	0	0	0	0	0	0	0	0	0	0	0	0	0	0	0	0	0	0	0	0	0	0	0	0	0	0	0	0	0	0	0	0	0	0	0	0	0	0	0	0	0	0	0	0	0	0	0
6296c4785ea1f42eea6d5f08c8731fef	0	0	0	0	0	0	0	0	0	0	0	0	0	0	0	0	0	0	0	0	0	0	0	0	0	0	0	0	0	0	0	0	0	0	0	0	0	0	0	0	0	0	576	0	0	0	0	0	0
629e5385cb05883b5c7eaf45d61c562e	0	0	0	0	0	0	0	0	0	0	0	0	0	0	0	0	0	0	0	0	0	12	12	0	0	0	0	0	0	0	0	0	0	0	0	0	0	0	0	0	0	0	0	0	0	0	0	0	0
62c54f2f4930fa15bc0c40f3912815f7	0	0	0	0	0	0	0	0	0	0	0	0	0	0	0	0	0	0	0	0	0	0	0	0	0	0	0	0	0	0	0	0	0	0	0	0	0	0	0	0	0	0	0	4	0	0	0	0	0
62d1843464378d248f76d344d680a2fa	0	0	0	0	0	0	0	0	0	0	0	0	0	0	0	0	0	0	0	0	0	0	0	0	0	0	0	0	0	0	0	0	0	0	0	0	0	0	0	0	0	0	0	0	0	0	5	0	0
62d1ab0def35b1d5bab6a4b88f77a585	10	0	0	0	0	0	0	0	0	0	0	0	0	0	0	0	0	0	0	0	0	0	0	0	0	0	0	0	0	0	0	0	0	0	0	0	0	0	0	0	0	0	0	0	0	0	0	0	0
62dfea5b6797970ca7c002ed1dde0104	0	0	0	0	0	0	0	0	0	0	0	0	0	0	0	0	0	0	0	0	0	0	0	0	0	0	0	0	0	0	0	0	0	0	0	0	0	0	0	0	0	0	0	0	0	0	0	0	0
62e74007bb675aecf521300d30681a56	0	0	0	0	0	0	0	0	0	0	0	0	0	0	0	0	0	0	0	0	0	0	0	0	0	0	0	0	0	0	0	0	0	0	0	0	0	0	0	0	0	0	0	0	0	0	0	0	0
62f169f7776d3ac17f2b3c25ae683451	0	0	0	0	0	0	0	0	0	0	0	0	0	0	0	0	0	0	0	0	0	0	0	0	0	0	0	0	0	0	0	0	0	0	0	0	0	0	0	0	0	0	0	0	0	0	0	0	0
6303c2f977fbbd3fd36822c7799e9bce	0	7	0	0	0	0	0	0	0	0	0	0	0	0	0	0	0	0	0	0	0	0	0	0	0	0	0	0	0	0	0	0	0	0	0	0	0	0	0	0	0	0	0	29	0	0	0	0	0
63089b182f46dbd3eb26cae8d0f7fad0	0	22	28	0	0	0	0	0	0	0	0	0	0	0	0	0	0	0	0	0	0	0	0	0	0	0	9	0	0	0	0	0	0	0	0	0	0	0	0	0	0	0	0	0	0	0	0	0	0
631e1d8e37d60275478192c6de71c752	338	576	344	150	126	155	237	144	117	173	119	145	260	317	248	315	261	192	276	302	335	121	181	125	87	78	82	191	198	106	107	139	121	197	120	89	248	92	192	270	180	210	10268	12902	13524	6821	7180	10513	7700
6337dfa673f1d85448bc73d63c0d8586	0	0	0	0	0	0	0	0	0	0	0	0	0	0	0	0	0	0	0	0	0	0	0	0	0	0	0	0	0	0	0	0	0	0	0	0	0	0	0	0	0	0	0	0	0	0	0	0	0
633deb65b6669b56326e3a08b8d88265	111	109	82	245	187	105	309	189	188	114	81	204	426	275	211	662	292	398	407	299	443	21	31	27	34	32	43	87	88	54	46	75	26	67	68	79	92	22	54	108	72	20	0	0	0	0	0	0	0
636a9b1afe694ad048182840c6fce923	0	0	0	0	0	0	0	0	0	0	0	0	0	0	0	0	0	0	0	0	0	0	0	0	0	0	0	0	0	0	0	0	0	0	0	0	0	0	0	0	0	0	0	0	0	0	0	0	0
63831cbe9f51b1bd0c55e834d54d9eff	16	0	12	0	0	0	0	0	0	0	0	0	0	0	0	0	0	0	0	0	0	0	0	0	0	0	0	0	0	0	0	0	0	0	0	0	0	0	0	0	0	0	17	22	0	8	8	0	0
638500fc050d187114103429ded2d1aa	0	0	0	0	0	0	0	0	0	0	0	0	0	0	0	0	0	0	0	0	0	0	0	4	0	0	0	0	0	0	0	0	0	0	0	0	0	0	0	0	0	0	0	0	0	0	0	0	0
638913788db2c5078085c1973634be62	0	0	0	0	0	0	0	0	0	0	0	0	0	0	0	0	0	0	0	0	0	0	0	0	0	0	0	0	0	0	0	0	0	0	0	0	0	0	0	0	0	0	0	0	0	0	0	0	0
638e1c006a2b0e397d7d7f3d34965bab	0	0	0	0	0	0	0	0	0	0	0	0	0	0	0	4	0	6	0	2	0	0	0	0	0	0	0	0	0	0	0	0	0	0	0	0	0	0	0	0	0	0	0	0	0	0	0	0	0
63b4331266dfc46f0394ae703e039523	0	0	13	3	0	0	0	0	0	0	0	0	0	0	0	0	0	0	0	0	0	0	0	0	0	0	0	0	0	0	0	0	0	0	0	0	0	0	0	0	0	0	0	0	0	0	0	0	0
63c49bd1bb4b56a242ec8911a991b29a	0	0	0	0	0	0	0	0	0	0	0	0	0	0	0	0	0	0	0	0	0	0	356	0	92	0	0	0	0	0	0	0	0	0	0	0	0	0	0	0	0	28	0	0	0	0	0	0	0
63ebd68dbfd633f555eba6a31e380d4e	0	0	0	0	0	0	0	0	0	0	0	0	0	0	0	0	0	0	0	0	0	0	0	0	0	0	0	0	0	0	0	0	0	0	0	0	0	0	0	0	0	0	0	0	0	0	0	0	0
6404b9f539c288a0fe43a70c69d6189a	0	0	0	0	0	0	0	0	0	0	0	0	0	0	0	0	0	0	0	0	0	0	0	0	0	0	0	0	0	0	0	0	0	0	0	0	0	0	0	0	0	0	0	0	0	0	0	0	0
642c79e2bb8b8c726065569d9225a892	0	0	0	0	0	0	0	0	0	0	0	0	0	0	0	0	0	0	0	0	0	0	0	0	0	0	0	0	0	0	0	0	0	0	0	0	0	0	0	0	0	0	0	0	0	0	0	0	0
64341b80fff3b77ac021fe268df297df	0	4	0	0	0	0	0	0	0	0	0	0	0	0	0	0	0	0	0	0	0	0	0	0	0	0	0	0	0	0	0	0	0	0	0	0	0	0	0	0	0	0	94	112	63	205	149	102	113
64402a1ce6c3675430c57dc76bf6e5de	0	0	0	0	0	0	0	0	0	0	0	0	0	0	0	0	0	0	0	0	0	0	0	0	0	0	0	0	0	0	0	0	0	0	0	0	0	0	0	0	0	0	0	0	0	0	0	0	0
644beb2ec7f0813d407c0ab0fc8cf5d2	8	0	0	0	0	0	0	0	0	0	0	0	0	0	0	0	0	0	0	0	0	0	0	0	0	0	0	0	0	0	0	0	0	0	0	0	0	0	0	0	0	0	0	0	0	0	0	0	0
6456552125a17dde35cd8dbad283c285	747	1817	667	2743	1895	1970	2843	2431	2773	2333	2052	1433	3623	1755	1915	3694	2095	2136	2562	1962	2009	38	47	34	42	25	49	45	73	56	39	51	53	37	51	58	59	46	92	87	62	92	422	1737	8117	6467	6792	12965	13656
64684c8037ed345b5f102018c3e42ae7	0	0	0	0	0	0	0	0	0	0	0	0	0	0	0	0	0	0	0	0	0	0	0	0	0	0	0	0	0	0	0	0	0	0	0	0	0	0	0	0	0	0	0	0	0	0	0	0	0
646b479be702948afb2c8e370f1426f3	0	0	0	0	0	0	0	0	0	0	0	0	0	0	0	0	0	0	0	0	0	0	0	0	0	0	0	0	0	0	0	0	0	0	0	0	0	0	0	0	0	0	0	0	0	0	0	0	0
64783792a0e3d7640730f4da37460f88	0	0	0	0	0	0	0	0	0	0	0	0	0	0	0	0	0	0	0	0	0	0	0	0	0	0	0	0	0	0	0	0	0	0	0	0	0	0	0	0	0	0	0	0	0	0	0	0	0
647ebc1bf6398909e302ffea3e213473	4	0	0	0	0	0	0	0	0	0	0	0	0	0	0	0	0	0	0	0	0	0	0	0	0	0	3	0	0	0	0	0	0	0	0	0	0	0	0	0	0	0	0	0	0	0	0	0	0
64aed6ff6bd364e42f36bd1bca10deea	0	0	0	0	0	0	0	0	0	0	0	0	0	398	0	0	0	0	0	0	0	0	0	0	0	0	0	0	0	0	0	0	0	0	0	0	0	0	0	0	0	0	0	0	0	0	0	0	0
64be48bd4c2b850a80daa196360a8a0d	0	0	0	0	0	0	0	0	0	0	0	0	0	0	0	0	0	0	0	0	0	0	0	0	0	0	0	0	0	0	0	0	0	0	0	0	0	0	0	0	0	0	0	0	3	0	0	0	0
64c5e4c41b144862fa40304f8dddd1fe	73	70	57	43	37	50	16	49	40	37	30	40	60	73	115	52	86	65	63	78	77	0	0	0	0	0	0	0	0	0	0	0	0	0	0	0	0	0	0	0	0	0	0	0	0	0	0	0	0
64d6d19b0844991df1f7589f3aaae5ef	3119	1889	1239	2524	2117	2409	1221	3257	2500	1812	2138	1713	1052	1732	2256	1359	1879	1288	934	980	901	573	527	415	707	475	805	825	873	852	733	806	1211	500	504	749	486	354	788	700	446	807	12	28	17	37	31	31	9
64daa88f592ba6207edce959666aca85	0	0	18	0	0	0	0	0	0	0	0	0	0	0	0	0	0	0	0	0	0	0	0	0	0	0	0	0	0	0	0	0	0	0	0	0	0	0	0	0	0	0	0	0	0	0	0	0	0
64e932159d5c1dea4379507d139dbe95	0	0	0	0	0	0	0	0	0	0	0	0	0	0	0	0	0	0	0	0	0	0	0	0	0	0	0	0	0	0	0	0	0	0	0	0	0	0	0	0	0	0	0	0	0	0	0	0	0
64f8589f146f1e11504a679b538d0c07	0	0	0	0	0	0	0	0	0	0	0	0	0	0	0	0	0	0	0	0	0	8	0	0	0	0	0	0	0	0	0	0	0	0	0	0	0	0	0	0	0	0	0	0	0	4	0	0	0
64fbb1dcdddb0d507fe177111d0d7776	0	0	0	0	0	0	0	0	0	0	0	0	0	0	0	0	0	0	0	0	0	0	0	0	0	0	0	0	0	0	0	0	0	0	0	0	0	0	0	0	0	0	0	0	0	0	0	0	0
650630f720c8d88c48da8fb0483bfc93	0	0	0	0	0	0	0	0	0	0	0	0	0	0	0	0	0	0	0	0	0	0	0	0	0	0	0	0	0	0	0	0	0	0	0	0	0	0	0	0	0	0	0	0	0	0	0	0	0
6515a06aa76532a0993bf79b1c51cc1c	0	7	6	0	0	0	0	0	0	0	0	0	0	0	0	0	0	0	0	0	0	12	8	0	0	0	0	0	0	0	3	0	0	0	3	0	0	0	0	0	0	0	0	0	0	0	0	0	0
65436c7ba6886204c76b62f17e1a4db0	0	2	0	0	0	0	0	0	0	0	0	0	0	0	0	0	0	0	0	0	0	0	0	0	0	0	0	0	0	0	0	0	0	0	0	0	0	0	0	0	0	0	0	0	0	0	0	0	0
654c166f646a3eede0b07989f80e6e08	0	0	0	0	0	0	0	0	0	0	0	0	0	0	0	0	0	0	0	0	0	0	0	0	0	0	0	0	0	0	0	0	0	0	0	0	0	0	0	0	0	0	0	0	0	0	0	0	0
654e8893430605e6dafc1a141e38aef5	3	0	0	0	0	0	0	0	0	0	0	0	0	0	0	0	0	0	0	0	0	0	0	0	0	0	0	0	0	0	0	0	0	0	0	0	0	0	0	0	0	0	0	0	0	0	0	0	0
656c865601cd932e6e3fdb54035780d6	0	0	0	0	0	0	0	0	0	0	0	0	0	0	0	0	0	0	0	0	0	0	0	0	0	0	0	0	0	0	0	0	0	0	0	0	0	0	0	0	0	0	0	0	0	0	0	0	0
6583da9e539dc5e670811465780bb3bf	0	0	0	0	0	0	0	0	0	0	0	0	0	0	0	0	0	0	0	0	0	0	0	0	0	0	0	0	0	0	0	0	0	0	0	0	0	0	0	0	0	0	0	0	0	0	0	0	0
658d87dfbd11b4e248d89bf33c825628	0	0	0	0	0	0	0	0	0	0	0	0	0	0	0	0	0	0	0	0	0	0	0	0	0	0	0	0	0	0	0	0	0	0	0	0	0	0	0	0	0	0	0	0	0	0	0	0	0
65bfe93da497e00d1a96c91caf8995ec	0	0	0	0	0	0	0	0	0	0	0	0	0	0	0	0	0	0	0	0	0	0	0	0	0	0	0	0	0	0	0	0	0	0	0	0	0	0	0	0	0	0	0	0	0	0	0	0	0
65d3c6b0756012e5d86abd49b753250c	0	0	0	0	0	0	0	0	0	0	0	0	0	0	0	0	0	0	0	0	0	0	0	0	0	0	0	0	0	0	0	0	0	0	0	0	0	0	0	0	0	0	0	29	0	0	0	0	0
65d488f92609e26ed4f1f14b09018982	0	0	0	0	0	0	0	0	0	0	0	0	0	0	0	0	0	0	0	0	0	15	52	89	0	3	5	0	0	10	37	6	6	0	0	0	0	0	0	0	0	0	0	0	0	0	0	0	0
65d4bf7d7b2c69de8c8225f083ecb8d6	0	0	6	0	0	0	0	0	0	0	0	0	0	0	2	5	0	0	0	0	0	0	0	0	0	0	0	4	0	0	2	0	0	0	0	0	0	0	4	0	0	0	0	0	0	0	0	0	0
65e94a4230a0003d42b359671d249a2a	0	0	0	0	0	0	0	0	0	0	0	0	0	0	0	0	0	0	0	0	0	0	0	0	0	0	0	0	0	0	0	0	0	0	0	0	0	0	0	0	0	0	0	0	0	0	0	0	0
6601ee6cf7e6d322d1ad7ed24cf9870f	0	0	0	0	0	0	0	0	0	0	0	0	0	0	0	0	0	0	0	0	0	0	0	5	0	0	0	0	0	0	0	0	0	0	0	0	0	0	0	0	0	0	0	0	0	0	0	0	0
66041f62a0e847968e9f267a908f93f6	0	0	0	0	0	0	0	0	0	0	0	0	0	0	0	0	0	0	0	0	0	0	0	0	0	0	0	0	0	0	0	0	0	0	0	0	0	0	0	0	0	0	0	0	0	0	0	0	0
66153a2d7aa44bc0a8c14005fa0b1e68	4	0	0	0	0	0	0	0	0	0	0	0	0	0	0	0	0	0	0	0	0	0	0	0	0	0	0	0	0	0	0	0	0	0	0	0	0	0	0	0	0	0	0	0	0	0	0	0	0
662a16da37dc9a3eb2fffcac5750fba3	0	0	0	0	0	0	0	0	0	0	0	0	0	0	0	0	0	0	0	0	0	0	0	0	0	0	0	0	0	0	0	0	0	0	0	0	0	0	0	0	0	0	0	0	0	0	0	0	0
663106816538caaa9bee6cf1cd1596d3	0	0	0	0	0	0	0	0	0	0	0	0	0	0	0	0	0	0	0	0	0	0	0	0	0	0	0	0	0	0	0	0	0	0	0	0	0	0	0	0	0	0	0	0	0	0	0	0	0
66412c9741290884155b46a1369ed022	0	0	0	0	0	0	0	0	0	0	0	0	0	0	0	0	0	0	0	0	0	0	5	0	0	0	0	0	0	0	0	0	0	0	0	0	0	0	0	0	0	0	0	0	0	0	0	0	0
664a96c76325257eb71931c84b64c730	0	0	0	0	0	0	0	0	0	0	0	0	0	0	0	0	0	0	0	0	0	119	97	48	0	0	36	20	0	0	0	0	0	0	0	0	0	0	0	0	0	0	85	64	0	5	12	3	0
664f6e44db45fac7104ad2e4ed5fcabc	0	0	0	0	0	0	0	0	0	0	0	0	0	0	0	0	0	0	0	0	0	0	0	0	0	0	0	0	0	0	0	0	0	0	0	0	0	0	0	0	0	0	0	0	0	0	0	0	0
66542f5219bcc4f2bccf9eb4c3997e70	5	11	0	0	0	0	0	0	0	0	0	0	0	0	0	0	0	0	0	0	0	9	0	0	0	0	0	5	0	0	0	0	0	0	0	0	0	0	0	0	0	0	23	18	0	0	0	0	0
665d8fcf3c4e8523060b2dc3b7a4e69d	0	0	0	0	0	0	0	0	0	0	0	0	0	0	0	0	0	0	0	0	0	0	0	0	0	0	0	0	0	0	0	0	0	0	0	0	0	0	0	0	0	0	0	0	0	0	0	0	0
66630fc877e9a45682a019e5fda127c1	0	0	0	0	0	0	0	0	0	0	0	0	0	0	0	0	0	0	0	0	0	0	0	0	0	0	0	0	0	0	0	0	0	0	0	0	0	0	0	0	0	0	0	0	0	0	0	0	0
66846affdb358e9a260bdd90101ff870	0	0	2	0	0	0	0	0	0	0	0	0	0	0	0	0	0	0	0	0	0	0	0	0	0	0	0	0	0	0	0	0	0	0	0	0	0	0	0	0	0	0	0	0	0	0	0	0	0
668758b3e2df548a3d6928b8e9fb363a	0	0	0	3	0	0	0	0	0	0	0	0	0	0	0	0	0	0	0	0	7	0	0	0	0	0	0	0	0	0	0	0	0	0	0	0	0	0	0	0	0	0	0	0	0	0	0	0	0
668c687bbc4660b0f352f03239129c4b	0	3	0	0	0	0	0	0	0	0	0	0	0	0	0	0	0	0	0	0	0	0	0	0	0	0	0	0	0	0	0	0	0	0	0	0	0	0	0	0	0	0	0	0	0	0	0	0	0
66c1a5e853908ead1b657eb198e53e0c	0	0	0	0	0	0	0	0	0	0	0	0	0	0	0	0	0	0	0	0	0	0	0	0	0	0	0	0	0	0	0	0	0	0	0	0	0	0	0	0	0	0	0	0	0	0	0	0	0
66d76b3e205764a742af2b0e67066fb8	0	24	0	0	0	0	0	0	0	0	0	0	0	0	0	0	0	0	0	0	0	0	0	0	0	0	0	0	0	0	0	0	0	0	0	0	0	0	0	0	0	0	0	0	0	0	0	0	0
67079a604506951b5f6fd99e38c83dd2	0	0	0	0	0	0	0	0	0	0	0	0	0	0	0	0	0	0	0	0	0	0	0	0	0	0	0	0	0	0	0	0	0	0	0	0	0	0	0	0	0	0	209	0	0	0	0	0	0
670c5a1d0b4ab88cbe54d6b8f707523c	0	0	0	0	0	0	41	0	0	0	0	0	0	0	0	0	0	0	35	0	0	0	0	0	0	0	0	0	0	0	0	0	0	0	0	0	0	0	0	0	0	0	0	0	0	0	0	0	0
6715c7f368ec995c94a3d89f1785d4ae	0	0	0	0	0	0	0	0	0	0	0	0	0	0	0	0	0	0	0	0	0	0	4	0	0	0	0	0	0	0	0	0	0	0	0	0	0	0	0	0	0	0	0	0	0	0	0	0	0
6720156bba3afdf58769ac99daabd7ee	6	30	26	0	9	3	13	4	6	3	10	9	13	0	2	0	0	3	4	0	6	5	0	5	0	21	0	0	12	5	0	0	2	0	0	0	5	0	0	2	3	2	0	0	0	0	0	0	0
672564920c3c16eb7b4c6c54bb0d9a64	0	0	0	0	0	0	0	0	0	0	0	0	0	0	0	0	0	0	0	0	0	0	0	0	0	0	0	0	0	0	0	0	0	0	0	0	0	0	0	0	0	0	0	0	0	0	0	0	0
6755cb7918bdc2d927230f9470ef94fd	0	0	0	0	0	0	0	0	0	0	0	0	0	0	0	0	0	0	0	0	0	0	0	0	0	0	0	0	0	0	0	0	0	0	0	0	0	0	0	0	0	0	0	0	0	0	0	0	0
6757444b8f123867a055e9e4813a1987	0	0	0	0	0	0	0	0	0	0	0	0	0	0	0	0	0	0	0	0	0	0	0	0	0	0	0	0	0	0	0	0	0	0	0	0	0	0	0	0	0	0	0	0	0	0	0	0	0
675b91993fcde3445edab5e6e5c4171b	0	0	0	0	0	0	0	0	0	0	0	0	0	0	0	0	0	0	0	0	0	0	0	0	0	0	0	0	0	0	0	0	0	0	0	0	0	0	0	0	0	0	0	0	0	0	0	0	0
679b7c1099e285729eea5523add5cdbc	0	0	0	0	0	0	0	0	0	0	0	0	0	0	0	0	0	0	0	0	0	9	8	14	6	0	0	4	6	10	0	0	0	0	0	0	5	0	0	0	0	0	17	0	10	0	11	7	0
67aca7f9c531a48fc987c76fea4e178e	0	0	0	0	0	0	0	0	0	0	0	0	0	0	0	0	0	0	0	0	0	0	0	0	0	0	0	0	0	0	0	0	0	0	0	0	0	0	0	0	0	0	7	9	11	27	11	13	22
67c7d4c274e624b00ff184a8f2d3b334	0	0	0	0	0	0	0	0	0	0	0	0	0	0	0	0	0	0	0	0	0	0	0	0	0	0	0	0	0	0	0	0	0	0	0	0	0	0	0	0	0	0	0	0	0	0	0	0	0
67cfec8ec367e5049412841530633136	0	0	0	0	0	0	0	0	0	0	0	0	0	0	0	0	0	0	0	0	0	0	0	0	0	0	0	0	0	0	0	0	0	0	0	0	0	0	0	0	0	0	0	0	0	0	0	0	0
67d62bee3a57874386654ed26b29f29d	0	0	0	0	0	0	0	0	0	0	0	0	0	0	0	0	0	0	0	0	0	0	0	0	0	0	0	0	0	0	0	0	0	0	0	0	0	0	0	0	0	0	0	0	0	0	0	0	0
67d9ead87fd9b3d471252a8d969a828e	341	399	200	111	107	118	65	193	125	136	78	79	65	80	120	97	148	75	67	55	78	10	10	9	13	0	10	0	17	0	0	0	6	0	0	10	0	8	18	14	5	0	7	0	20	0	0	10	20
67e203160372d9a55bb1ee923ac222d7	0	0	0	0	0	0	0	0	0	0	0	0	0	0	0	0	0	0	0	0	0	0	0	0	0	0	0	0	0	0	0	0	0	0	0	0	0	0	0	0	0	0	0	0	0	0	0	0	0
67eec34cde06cc02fb345b7184a5f43b	0	0	0	0	0	0	0	0	0	0	0	0	0	0	0	0	0	0	0	0	0	9	0	0	0	0	0	0	0	0	0	0	0	0	0	0	0	0	0	0	0	0	0	0	0	0	0	0	0
67f7f0d1538c32d0d44734476f0288e5	0	0	0	0	0	0	0	0	0	0	0	0	0	0	0	0	0	0	0	0	0	0	0	0	0	0	0	0	0	0	0	0	0	0	0	0	0	0	0	0	0	0	11	0	0	0	0	0	0
67f84fe96c54cd1393fd58e16b83c5d2	0	0	0	0	0	0	0	0	0	0	0	0	0	0	0	0	0	0	0	0	0	0	0	0	0	0	0	0	0	0	0	0	0	0	0	0	0	0	0	0	0	0	0	0	0	0	0	0	0
680fa46d3814ba81f34ca06e35b8d72f	96	147	155	15	18	14	9	30	12	21	15	9	0	0	13	4	8	7	8	0	3	0	0	0	0	0	0	0	0	0	0	0	0	0	0	0	0	0	0	0	0	0	307	389	105	259	33	112	123
681342acc6bd780b12b733203d7c377a	0	13	12	0	0	0	0	4	0	0	0	0	0	0	0	0	0	0	0	0	0	0	0	0	0	0	0	0	0	0	0	0	0	0	0	0	0	0	0	0	0	0	0	0	0	0	0	0	0
68264222c7c60d225760e6bbadd36d2d	0	0	0	0	0	0	0	0	0	0	0	0	0	0	0	0	0	0	0	0	0	0	0	0	0	0	0	0	0	0	0	0	0	0	0	0	0	0	0	0	0	0	0	0	0	0	0	0	0
68350ce220e108460b944767f0316ee9	0	0	0	7	0	0	0	14	10	6	3	4	12	0	19	7	0	5	0	0	0	0	0	0	4	0	0	0	0	11	0	0	0	0	0	0	0	6	0	0	0	0	0	0	0	0	0	0	0
683dfae3bfb6728a95dcca38400b5501	0	0	4	0	0	0	0	0	0	0	0	0	0	0	0	0	0	0	0	0	0	0	0	0	0	0	0	0	0	0	0	0	0	0	0	0	0	0	0	0	0	0	0	0	0	0	0	0	0
68458d3c81983343b4fd2b9391d7f471	75	84	89	82	62	85	40	88	50	82	49	69	17	37	51	40	38	29	54	36	44	0	0	0	0	0	0	0	0	0	0	0	0	0	0	0	0	0	0	0	0	0	0	0	0	0	0	0	0
6858c3aba8ea6e925f3bbc8b1aee47a9	0	0	0	0	0	0	0	0	0	0	0	0	0	0	0	0	0	0	0	0	0	23	0	14	0	0	0	0	0	0	0	0	0	0	0	0	0	0	0	0	0	0	0	0	0	0	0	0	0
686d6384ffdc7cb98a6c4c750e177e0e	23	0	17	0	0	0	0	0	0	0	0	0	0	0	0	0	0	0	0	0	0	0	0	0	0	0	0	0	0	0	0	0	0	0	0	0	0	0	0	0	0	0	0	0	0	0	0	0	0
68827ee88a4c3575edb17954811e7f98	0	0	0	0	0	0	0	0	0	0	0	0	0	0	0	0	0	0	0	0	0	0	0	0	0	0	0	0	0	0	0	0	0	0	0	0	0	0	0	0	0	0	0	0	0	0	0	0	0
688364c9ab7d37036ee6e6397f8e9841	0	8	0	0	0	0	0	0	0	0	0	0	0	0	0	0	0	0	0	0	0	0	0	0	0	0	0	0	0	0	0	0	0	0	0	0	0	0	0	0	0	0	687	1232	19	98	66	33	47
68940ea0007f13117efbfcaad7a8b86e	0	0	0	0	0	0	0	0	0	0	0	0	0	0	0	0	0	0	0	0	0	0	0	0	0	0	0	0	0	0	0	0	0	0	0	0	0	0	0	0	0	0	0	0	0	0	0	0	0
68a0bc0633a3c7470c3f3b37027df1ae	0	0	0	0	0	0	0	0	0	0	0	0	0	0	0	0	0	0	0	0	0	0	0	0	0	0	0	0	0	0	0	0	0	0	0	0	0	0	0	0	0	0	9	6	0	0	0	0	0
68a2fc7d172688011af65f4a31661262	0	0	0	0	0	0	0	0	0	0	0	0	0	0	0	0	0	0	0	0	0	0	0	0	0	0	0	0	0	0	0	0	0	0	0	0	0	0	0	0	0	0	15	0	0	0	0	0	0
68c5274839cb62ea23a9359f14e9e2ac	955	2656	1455	3824	2226	2256	1110	2417	1682	2236	1832	2365	616	746	1622	612	760	617	779	621	1050	3	7	0	9	8	9	7	6	15	11	11	7	9	7	5	10	0	15	21	15	18	311	375	4083	2279	1980	2880	2382
68cd385db9700fa07c4ba54893c804b6	0	0	0	0	0	0	0	6	0	0	0	9	0	0	0	15	13	9	6	0	10	0	0	0	0	0	0	0	0	0	0	0	0	0	0	0	0	0	0	0	0	0	0	0	0	0	0	0	0
68d4d616794a0386445bbf12d45a5727	8	7	6	0	0	0	0	0	0	0	0	0	0	0	0	0	0	0	0	0	0	0	0	0	0	0	0	0	0	0	0	0	0	0	0	0	0	0	0	0	0	0	6	9	4	10	9	0	0
68d547b464828ac3965e0ca6e0562e5b	0	0	0	0	0	0	0	0	0	0	0	0	0	0	0	0	0	0	0	0	0	0	0	0	0	0	0	0	0	0	0	0	0	0	0	0	0	0	0	0	0	0	0	0	0	0	0	0	0
68f759a11431c316d27ea18746ffbdbf	0	0	0	0	0	0	0	0	0	0	0	0	0	0	0	0	0	0	0	0	0	0	0	0	0	0	0	0	0	0	0	0	0	0	0	0	0	0	0	0	0	0	6	3	0	0	0	0	0
68f815600aaf05ed45387f9893bc85db	11	16	0	5	5	5	5	4	8	7	2	7	7	17	23	16	42	0	16	0	14	122	118	93	36	20	53	39	60	53	58	35	74	19	13	41	40	30	37	28	19	35	19	13	0	0	9	12	2
68f8daef39792965f2773a6c023e7940	13	6	10	0	0	0	0	0	0	0	0	0	0	0	0	0	0	0	0	0	0	0	0	0	0	0	0	0	0	0	0	0	0	0	0	0	0	0	0	0	0	0	0	0	0	0	0	0	0
691a00f332d254ea724058bd1f3849bf	0	0	0	0	0	0	0	0	0	0	0	0	0	0	0	0	0	0	0	0	0	0	0	0	0	0	0	0	0	0	0	0	0	0	0	0	0	0	0	0	0	0	8	0	6	7	5	7	5
691e130d0eaed18d6ccf2630f37ed04c	0	7	0	18	0	15	28	28	25	23	21	9	64	87	69	85	37	53	46	90	57	0	0	0	0	0	0	0	0	0	0	0	0	0	0	0	0	0	0	0	0	0	0	0	0	0	0	0	0
691ffa32e13525da0688eecc8fc183a2	0	0	31	0	0	7	0	0	0	0	0	4	0	0	0	6	0	0	3	0	0	0	0	0	0	0	0	0	0	0	0	0	0	0	0	0	0	0	0	0	0	0	0	0	0	7	0	0	0
69603f1d7e0f347b35fb283ceea5bf83	0	0	0	0	0	0	0	0	0	0	0	0	0	0	0	0	0	0	0	0	0	0	0	17	0	0	0	0	0	0	0	0	0	0	0	0	0	0	0	0	0	0	0	0	0	0	0	0	0
698146e72289e947de08feeeca37c46f	0	0	0	0	0	0	0	0	0	0	0	0	0	0	0	0	0	0	0	0	0	0	0	0	0	0	0	0	0	0	0	0	0	0	0	0	0	0	0	0	0	0	0	18	0	0	0	0	0
69951d318e9e0871a48e71a11729a5db	0	0	0	0	0	0	0	0	0	0	0	0	0	0	0	0	0	0	0	0	0	0	0	0	0	0	0	0	0	0	0	0	0	0	0	0	0	0	0	0	0	0	0	0	0	0	0	0	0
69984ec9aef9268a5d3a9252ca026edd	8	0	0	0	0	0	0	0	0	0	0	0	0	0	0	0	0	0	0	0	0	14	20	14	7	0	16	9	0	13	0	4	9	0	0	2	4	3	0	5	0	0	157	176	40	92	56	82	80
69adef359e97c3edf2c5c54ba0292e92	0	0	0	0	0	0	0	0	0	0	0	0	0	0	0	0	0	0	0	0	0	0	0	0	0	0	0	0	0	0	0	0	0	0	0	0	0	0	0	0	0	0	0	0	0	0	0	0	0
69aed8dda903443fc14fc0718816f7c4	453	854	474	2759	1929	1938	1442	2732	1990	2003	1909	1797	1745	2190	4314	2833	3269	2225	2847	2750	3058	40	54	31	156	139	165	209	190	176	195	235	207	184	274	389	347	218	303	298	290	344	0	0	37	0	0	19	0
69baacd09c51b124379cebd7e5448fa9	0	0	0	0	0	0	0	0	0	0	0	0	0	0	0	0	0	0	0	0	0	0	0	0	0	0	0	0	0	0	0	0	0	0	0	0	0	0	0	0	0	0	0	0	0	0	0	0	0
69c2ad8905e0c853fdbf695b84ef476a	0	0	0	0	0	0	0	0	0	0	0	0	0	0	0	0	0	0	0	0	0	0	0	0	0	0	0	0	0	0	0	0	0	0	0	0	0	0	0	0	0	0	0	0	0	0	3	0	0
69c33b6162f698b68110ecd292467d81	0	0	0	0	0	0	0	0	0	0	0	0	0	0	0	0	0	0	0	0	0	0	0	0	0	0	0	0	0	0	0	0	0	0	0	0	0	0	0	0	0	0	6	0	0	0	0	0	0
69d61b79974e63a2f38a6d53e9c4defc	0	0	0	0	0	0	0	0	0	0	0	0	0	0	0	0	0	0	0	0	0	0	17	0	0	0	0	0	0	0	0	0	0	0	0	0	0	0	0	0	0	0	0	0	0	0	0	0	0
69da2af8e88d00b53ab39670426da485	0	0	0	0	0	0	0	0	0	0	0	0	0	0	0	0	0	0	0	0	0	0	0	0	0	0	0	0	0	0	0	0	0	0	0	0	0	0	0	0	0	0	0	0	0	0	0	0	0
69dc8408713c4c04e2819ecbe783b3c1	0	0	0	0	0	0	0	0	0	0	0	0	0	0	0	0	0	0	0	0	0	0	0	0	0	0	0	0	0	0	0	0	0	0	0	0	0	0	0	0	0	0	13	11	0	0	0	0	0
6a262215084d9a89ff084052cdc27aef	0	0	0	0	0	0	0	0	0	0	0	0	0	0	0	0	0	0	0	0	0	0	0	0	0	0	0	0	0	0	0	0	0	0	0	0	0	0	0	0	0	0	0	6	0	0	0	0	0
6a27e7189b55e53016f1eb5d9a13c641	0	0	0	0	0	0	0	0	0	0	0	0	0	0	0	0	0	0	0	0	0	0	0	0	0	0	0	0	0	0	0	0	0	0	0	0	0	0	0	0	0	0	0	0	0	0	0	0	0
6a44ea4052fc97c426f3cc510263b41f	8	3	0	0	0	0	0	0	0	0	0	0	0	0	0	4	0	0	0	0	3	56	58	56	19	11	20	20	16	14	11	16	17	14	10	10	15	0	11	9	13	8	0	0	0	0	0	0	0
6a5590f6302f75d78d777dbf787ba6f7	0	0	0	0	0	0	0	0	0	0	0	0	0	0	0	0	0	0	0	0	0	0	0	0	0	0	0	0	0	0	0	0	0	0	0	0	0	0	0	0	0	0	0	0	0	0	0	0	0
6a6bbae0da1f169a80c5c266ee81db1c	0	0	0	0	0	0	0	0	0	0	0	0	0	0	0	0	0	0	0	0	0	0	0	0	0	0	0	0	0	0	0	0	0	0	0	0	0	0	0	0	0	0	0	0	0	0	0	0	0
6a91372c6fd4cb7db720363bf02a84d5	0	0	0	0	0	0	0	0	0	0	0	0	0	0	0	0	0	0	0	0	0	0	0	0	0	0	0	0	0	0	0	0	0	0	0	0	0	0	0	0	0	0	0	0	0	0	0	0	0
6ac52ec01ac530d0cb5659d70985e21a	0	0	0	0	12	8	0	0	6	0	0	5	0	18	0	5	0	0	0	0	9	0	0	0	0	0	0	0	0	0	0	0	0	0	0	0	0	0	0	0	0	0	0	0	0	0	0	0	5
6ad6d69471c8463759c4e76599061380	0	0	0	0	0	0	0	0	0	0	0	0	0	0	0	0	0	0	0	0	0	0	0	0	0	0	0	0	0	0	0	0	0	0	0	0	0	0	0	0	0	0	0	0	0	0	0	0	0
6adf351853f431a5aeee1c507eb02ef4	0	0	0	0	0	0	0	0	0	0	0	0	0	0	0	0	0	0	0	0	0	0	0	0	0	0	0	0	0	0	0	0	0	0	0	0	0	0	0	0	0	0	0	0	0	0	0	0	0
6af22147c11052fe80f20dc0ba269477	0	0	0	0	0	0	0	0	0	0	0	0	0	0	0	0	0	0	0	0	0	0	0	0	0	0	0	0	0	0	0	8	0	0	0	0	0	0	0	0	0	0	0	0	0	0	0	0	0
6afa0e3775768eb35b9670f5006769ca	0	0	0	0	0	0	0	0	0	0	0	0	0	0	0	0	0	0	0	0	0	0	0	0	0	0	0	0	0	0	0	6	0	0	0	0	0	0	0	0	0	0	0	0	0	0	0	0	0
6b193bf6b6b26614914a8cc83062cbf9	0	0	0	0	0	0	0	0	0	0	0	0	0	0	0	0	0	0	0	0	0	0	0	5	0	0	0	0	0	0	0	0	0	0	0	0	0	0	0	0	0	0	0	0	0	0	0	0	0
6b23dddec82938e6434b805fa6711714	0	0	0	0	0	0	0	0	0	0	2	0	0	0	0	0	0	0	0	0	0	0	0	0	0	0	0	0	0	0	0	0	0	0	0	0	0	0	0	0	0	0	0	0	0	0	0	0	0
6b2892a3d86a772b50be6c22934d3d9a	0	0	0	0	0	0	0	0	0	0	0	0	0	0	0	0	0	0	0	0	0	0	0	0	0	0	0	0	0	0	0	0	0	0	0	0	0	0	0	0	0	0	0	0	0	0	0	0	0
6b28e53b27522367df408ea79ae31401	0	0	0	0	0	0	0	0	0	0	0	0	0	0	0	0	0	0	0	0	0	0	0	0	0	0	0	0	0	0	0	0	0	0	0	0	0	0	0	0	0	0	0	0	0	0	0	0	0
6b4b8060227e7385d244b5466825a945	0	0	0	0	0	0	0	0	0	0	0	0	0	0	0	0	0	0	0	0	0	0	0	0	0	0	0	0	0	0	0	0	0	0	0	0	0	0	0	0	0	0	0	0	0	0	0	0	0
6b5fa09074e262c77c8b8aeba0c498b3	0	0	0	0	0	0	0	0	0	0	0	0	0	0	0	0	0	0	0	0	0	0	0	0	0	0	0	0	0	0	0	0	0	0	0	0	0	0	0	0	0	0	0	0	0	0	0	0	0
6b7c3068b106cc8116031cf441041323	0	0	0	0	0	0	0	0	0	0	0	0	0	0	2	0	0	0	0	0	0	0	0	0	0	0	0	0	0	0	0	0	0	0	0	0	0	0	0	0	0	0	0	0	0	0	0	0	0
6b9e92d13aa27037d1024ebae1600fd8	1547	117	1880	297	11	8	9	368	16	10	61	121	5	0	2	0	174	0	3	17	0	1118	3223	1908	342	70	279	514	247	204	456	214	154	16	10	28	13	11	5	31	32	24	4938	445	38	0	36	303	9
6ba7a1a22218782da34bcc5542b9a808	0	0	0	0	0	0	0	0	0	0	0	0	0	0	0	0	0	0	0	0	0	0	0	0	0	0	0	0	0	0	0	0	0	0	0	0	0	0	0	0	0	0	0	0	0	0	0	0	0
6bbdbaafc480b1d39741c146458d19ad	0	0	0	0	0	0	0	0	0	0	0	0	0	0	0	0	0	0	0	0	0	0	4	0	0	0	0	0	0	0	0	0	0	0	0	0	0	0	0	0	0	0	0	0	0	0	0	0	0
6be7948a8a39cbf9d7bdc8df69f65fe8	28	20	0	6	0	0	17	0	8	0	0	0	0	0	6	0	0	0	0	0	0	0	0	0	0	0	0	0	0	0	0	0	0	0	0	0	0	0	0	0	0	0	85	91	5	17	0	8	0
6c3fa54450338cc48acf7e2561989861	0	0	0	0	0	0	0	0	0	0	0	0	0	0	0	0	0	0	0	0	0	0	0	0	0	0	0	0	0	0	0	0	0	0	0	0	0	0	0	0	0	0	0	0	0	0	0	0	0
6c918523dac67a640a09eca1be54295e	0	0	0	0	0	0	0	0	0	0	0	0	0	0	0	0	0	0	0	0	0	12	14	0	0	0	7	0	8	0	0	0	0	0	0	0	0	0	0	0	0	0	0	0	0	0	0	0	0
6c924476c9296c2539c22d58c66750e5	0	0	0	0	0	0	0	0	0	0	0	0	0	0	0	0	0	0	0	0	0	0	0	0	0	0	0	0	0	0	0	0	0	0	0	0	0	0	0	0	0	0	0	0	0	0	0	0	0
6cc99d7816ec6da5ec750d55c1dc3697	0	0	0	0	0	0	0	0	0	0	0	0	0	0	0	0	0	0	0	0	0	0	0	0	0	0	0	0	0	0	0	0	0	0	0	0	0	0	0	0	0	0	4	0	0	0	0	0	0
6ce023b50ab3c9899793434b6125eb3d	68	81	53	28	27	0	51	27	23	40	30	31	33	57	28	42	30	28	31	34	20	0	0	0	0	0	0	0	0	0	0	0	0	0	0	0	0	0	0	0	0	0	0	0	0	0	0	0	0
6cee03362e934a52d495b845175982e9	0	0	0	0	0	0	0	0	0	0	0	0	0	0	0	0	0	0	0	0	0	0	0	0	0	0	0	0	0	0	0	0	0	0	0	0	0	0	0	0	0	0	0	0	0	0	0	0	0
6cf96039ab41f7c61321be2988adc39a	0	8	26	15	0	0	0	0	0	0	0	0	0	0	8	0	0	0	0	0	16	0	50	54	31	58	0	43	465	13	0	24	64	41	15	0	23	17	12	20	45	0	0	0	5	0	0	23	0
6d14c68e79a43753d67641c44ee37b90	0	0	0	0	0	0	0	0	0	0	0	0	0	0	0	0	0	0	0	0	0	0	0	0	0	0	0	0	0	0	0	0	0	0	0	0	0	0	0	0	0	0	0	0	0	0	0	0	0
6d1d061c11860dacee3072af7cfd5322	0	0	0	0	0	0	0	0	0	0	0	0	0	0	0	0	0	0	0	0	0	0	0	0	0	0	0	0	0	0	0	0	0	0	0	0	0	0	0	0	0	0	0	0	0	0	0	0	0
6d3e1656a8481d0032d4e5a52dcb063d	0	0	0	0	0	0	0	0	0	0	0	0	0	0	0	0	0	0	0	0	0	0	0	0	0	0	0	0	0	0	0	0	0	0	0	0	0	0	0	0	0	0	0	0	0	0	0	0	0
6d43a6741d90e18f0bb9d302de2bdf8f	0	4	50	0	0	0	0	0	0	0	0	0	0	0	0	0	0	0	0	0	0	0	0	0	0	0	0	0	0	0	0	0	0	0	0	0	0	0	0	0	0	0	0	0	0	0	0	0	0
6d4981b585ad288f43358bf76b4d5dcf	430	1032	545	1430	712	956	1420	1145	767	1098	779	1082	214	244	423	358	222	178	359	244	193	14	20	26	16	14	11	22	23	7	11	8	19	19	12	11	16	6	16	13	6	16	7845	7152	35881	28149	21042	25845	25320
6d70c88cce354272944bd77d2034ec41	0	0	0	0	0	0	0	0	0	0	0	0	0	0	0	0	0	0	0	0	0	0	0	0	0	0	0	0	0	0	0	0	0	0	0	0	0	0	0	0	0	0	3	3	0	0	0	0	0
6d723796d51391ccc2862059e50f8524	0	0	0	0	0	0	0	0	0	0	0	0	0	0	0	0	0	0	0	0	0	0	0	0	0	0	0	0	0	0	0	0	0	0	0	0	0	0	0	0	0	0	0	0	0	0	0	0	0
6d7a34d6f1dd1faf75b4a078f39a25b6	0	0	0	0	0	0	0	0	0	0	0	0	0	0	0	0	0	0	0	0	0	0	0	0	0	0	0	0	0	0	0	0	0	0	0	0	0	0	0	0	0	0	0	0	0	0	0	0	0
6d91e36825a2e4ddf1ba72783678fb42	0	0	0	0	0	0	0	0	0	0	0	0	0	0	0	0	0	0	0	0	0	0	0	0	0	0	0	0	0	0	0	0	0	0	0	0	0	0	0	0	0	0	0	0	0	0	0	0	0
6dbba6ca509c471afd0ac8ae98b7c1c9	0	0	0	0	0	0	0	0	0	0	0	0	0	0	0	0	0	0	0	0	0	0	373	0	0	0	0	0	0	0	0	0	0	0	0	0	0	0	0	0	0	0	0	0	0	0	0	0	0
6dc81dea2cd0ee3d3729dad9ec9462af	0	0	0	0	0	0	0	0	0	0	0	0	0	0	0	0	0	0	0	0	0	0	0	0	0	0	0	0	0	0	0	0	0	0	0	0	0	0	0	0	0	0	0	3	0	0	0	0	0
6dee10b91f9d52dc19854a04c072957c	26	39	31	0	4	0	0	14	4	0	0	4	6	4	4	3	7	3	4	0	0	139	202	147	51	40	64	63	46	45	59	47	36	28	18	0	48	0	24	44	23	36	80	102	36	47	15	19	27
6e04929374d4b8dbb050f9e4ad69ad5c	0	0	0	0	0	0	0	0	0	0	0	0	0	0	0	0	0	0	0	0	0	0	0	0	0	0	0	0	0	0	0	0	0	0	0	0	0	0	0	0	0	0	0	0	0	0	0	0	0
6e094f00aba129879c16e718e8f533d4	0	0	0	0	0	0	0	0	0	0	0	0	0	0	0	0	0	0	0	0	0	0	0	0	0	0	0	0	0	0	0	0	0	0	0	0	0	0	0	0	0	0	0	0	0	0	0	0	0
6e0a5e57fa87fb1637d5f7eda1099112	0	0	0	0	0	0	0	0	0	0	0	0	0	0	0	0	0	0	0	0	0	0	0	0	0	0	0	0	0	0	0	0	0	0	0	0	0	0	0	0	0	0	0	0	0	0	0	0	0
6e0d8460cc4e70f916fdf2c7dab66f90	0	0	0	0	0	0	0	0	0	0	0	0	0	0	0	0	0	0	0	0	0	0	0	0	0	0	0	0	0	0	0	0	0	0	0	0	0	0	0	0	0	0	0	0	0	0	0	0	0
6e162aa18ca6871744ecd3d4b98bf145	0	19	6	0	0	0	0	0	6	3	0	0	0	0	0	0	0	0	0	0	0	7	0	3	4	0	0	0	14	6	0	0	0	0	0	0	0	0	0	0	0	0	0	0	0	0	0	0	0
6e2cc5c7c4d2cdaf2400779d61ffd011	0	0	0	0	0	0	0	0	0	0	0	0	0	0	0	0	0	0	0	0	0	0	0	0	0	0	0	0	0	0	0	0	0	0	0	0	0	0	0	0	0	0	0	0	0	0	0	0	0
6e2fe3c1ff6e5979b7d68fe78bd7708b	0	0	0	0	0	0	0	0	0	0	0	0	0	0	0	0	0	0	0	0	0	0	0	0	0	0	0	0	0	0	3	0	0	0	0	0	0	0	0	0	0	0	0	0	0	0	0	0	0
6e32644234b721120fb27e2667d29102	0	0	0	0	0	0	0	0	0	0	0	0	0	0	0	0	0	0	0	0	0	0	0	0	0	0	0	0	0	0	0	0	0	0	0	0	0	0	0	0	0	0	0	0	0	0	0	0	0
6e3dd6b067c18140def01b275d591715	0	0	0	0	0	0	0	0	0	0	4	0	0	0	0	0	0	0	0	0	0	0	0	0	0	0	0	0	0	0	0	0	0	0	0	0	0	0	0	0	0	0	0	0	0	0	0	0	0
6e571e0c6f1a8f1ed58047782ba9dad8	0	0	0	0	0	0	0	0	0	0	0	0	0	0	0	0	0	0	0	0	0	0	0	0	0	0	0	0	0	0	0	0	8	0	0	0	0	0	0	0	0	0	0	0	0	0	0	0	0
6e707afdb2cfba3dece0a79585f3b09b	0	0	0	0	0	0	0	0	0	0	0	0	0	0	0	0	0	0	0	0	0	0	5	7	0	0	0	10	0	0	0	0	4	0	0	0	0	0	0	0	0	0	0	0	0	0	0	0	0
6e8bc979ee28e6340194b3a8801c5d18	0	14	0	0	0	0	0	0	0	0	0	0	0	0	0	0	0	0	0	0	0	0	0	0	0	0	0	0	0	0	0	0	0	0	0	0	0	0	0	0	0	0	0	0	0	0	0	0	0
6e9af9edc968604559ac2a2947d8ab03	0	0	0	13	0	0	0	3	0	0	0	0	0	0	0	0	0	0	0	0	0	0	0	0	0	0	0	0	0	0	0	0	0	0	0	0	0	0	0	0	0	0	0	0	0	0	0	0	0
6ea992540d16f3a9365cfabc7bd54388	51	135	40	227	137	122	223	161	103	162	125	127	211	226	187	316	183	246	302	279	225	31	45	29	82	258	94	262	165	140	69	157	104	156	116	103	153	30	91	115	108	67	0	0	3	3	0	0	4
6eaf04e31ac72778b3bb5f74107d09c5	6	0	29	0	0	0	0	0	0	0	0	0	0	0	0	0	0	0	0	0	0	0	0	0	0	0	0	0	0	0	0	0	0	0	0	0	0	0	0	0	0	0	0	0	0	0	0	0	0
6ecb736564479cf0e0e22ec9f87f0304	0	0	0	0	0	0	0	0	0	0	0	0	0	0	0	0	0	0	0	0	0	0	0	0	0	0	0	0	0	0	0	0	0	0	0	0	0	0	0	0	0	0	0	0	0	0	0	0	0
6ed9b35416c27d65fd29f18cd4942133	8	15	8	0	0	0	0	0	0	0	0	0	0	0	0	0	0	0	0	0	0	0	9	0	0	0	0	0	0	0	0	0	0	0	0	0	0	0	0	0	0	0	17	15	0	0	5	0	0
6eda80aa27126e4018063943df0cd26b	0	0	0	0	0	0	0	0	0	0	0	0	0	0	0	0	0	0	0	0	0	0	0	0	0	0	0	0	0	0	0	0	0	0	0	0	0	0	0	0	0	0	11	15	3	0	0	3	0
6f019d681c2c29a08595486bf644fbc2	47	102	34	11	0	8	0	0	0	4	0	0	0	0	0	0	0	0	0	0	0	0	0	0	0	0	0	0	0	0	0	0	0	0	0	0	0	0	0	0	0	0	0	0	0	0	0	0	0
6f4ca493c7014d5d5db72aac6df3ab75	0	7	5	0	0	0	0	0	0	0	0	0	0	0	0	0	0	0	0	0	0	8	0	9	0	0	0	0	0	0	0	0	0	0	0	0	0	0	0	0	0	0	0	0	0	0	0	0	0
6f4fd8188346df1e766bb307197965e9	0	0	0	0	0	0	0	0	0	0	0	0	0	0	0	0	0	0	0	0	0	0	0	0	0	0	0	0	0	0	0	0	0	0	0	0	0	0	0	0	0	0	0	0	0	0	0	0	32
6f656a73064a8043b58c572956286051	0	0	0	0	0	0	0	0	0	0	0	0	0	0	0	0	0	0	0	0	0	0	0	0	0	0	0	0	0	0	0	0	0	0	0	0	0	0	0	0	0	0	0	0	0	0	0	0	0
6fb8bee2211c8fec884c89dc5c7abee1	0	0	0	0	0	0	0	0	0	0	0	0	0	0	0	0	0	0	0	0	0	4	9	7	9	12	10	4	12	16	11	7	9	16	16	26	27	16	38	31	16	26	24	48	153	87	57	141	116
6fc645e9d99c4a74febca7d2989a48bb	0	17	0	0	0	0	0	7	0	0	0	0	0	0	0	0	0	0	0	0	0	0	0	0	0	0	0	0	0	0	0	0	0	0	0	0	0	0	0	0	0	0	0	0	0	0	0	0	0
6fc7bdb3b2c5f37d1a7dc3e78be2c440	0	0	0	0	0	0	0	0	0	0	0	0	0	0	0	0	0	0	0	0	0	0	0	0	0	0	0	0	0	0	0	0	0	0	0	0	0	0	0	0	0	0	0	0	0	0	0	0	0
6fc7dd6552435e5edc76cf71bddf2f77	0	0	0	0	0	0	0	0	0	0	0	0	0	0	0	0	0	0	0	0	0	0	0	0	0	0	0	0	0	0	0	0	0	0	0	0	0	0	0	0	0	0	0	0	0	0	0	0	0
6fdbfab36909497486d47e9df39d9bd0	0	0	0	7	0	0	0	0	0	0	0	0	0	0	0	0	0	0	0	0	0	0	0	0	0	0	0	0	0	0	0	0	0	0	0	0	0	0	0	0	0	0	0	0	0	0	0	0	0
6ff6db16170bb6bc1b4a1dae974b2a80	0	0	3	0	0	0	0	0	0	0	0	0	0	0	0	0	0	0	0	0	0	0	0	0	0	0	0	0	0	0	0	0	0	0	0	0	0	0	0	0	0	0	0	0	0	0	0	0	0
6ffc1bc249a093a069f91b1179ca4ee0	0	0	0	0	0	0	0	0	0	0	0	0	0	0	0	0	0	0	0	0	0	0	0	0	0	0	0	0	0	0	0	0	0	0	0	0	0	0	0	0	0	0	0	0	0	0	0	0	0
70336b93e428d2326affe50c1bd1b559	0	0	0	0	0	0	22	0	0	0	12	258	0	0	0	0	0	0	0	0	0	0	0	0	0	0	0	0	0	0	0	0	0	0	0	0	0	0	0	0	0	0	32	0	0	17	16	27	35
703c56a252e545f3d3ab37d1e04f1d30	0	0	0	0	0	0	0	0	0	0	0	0	0	0	0	0	0	0	0	0	0	0	0	0	0	0	0	0	0	0	0	0	0	0	0	0	0	0	0	0	0	0	0	0	0	0	0	0	0
708e90e127a6171595f70f12b89e979c	0	0	0	0	0	0	0	0	0	0	0	0	0	0	0	0	0	0	0	0	0	0	0	12	0	0	0	0	0	0	0	0	0	0	0	0	0	0	0	0	0	0	0	0	0	0	0	0	0
70a38bdc1c04ffc7dfff43e272c9910c	0	0	0	0	0	0	0	0	0	0	0	0	0	0	0	0	0	0	0	0	0	0	0	7	0	0	0	0	0	0	0	0	0	0	0	0	0	0	0	0	0	0	0	0	0	0	0	0	0
70a5419ec8cbf9b413a914df55b4cbb2	5	8	10	0	0	0	0	0	0	0	0	0	0	8	0	0	2	0	0	0	0	0	0	0	0	0	0	0	0	0	0	0	0	0	0	0	0	0	0	0	0	0	0	0	0	0	0	0	0
70abc689c33720f6f0ba844feeaa5f16	0	0	0	0	0	0	0	0	0	0	0	0	0	0	0	0	0	0	0	0	0	0	0	0	0	0	0	0	0	0	0	0	0	0	0	0	0	0	0	0	0	0	0	0	0	0	0	0	0
70ae51265d5b041e47efce3dc032529d	32	61	24	0	0	0	0	0	0	0	0	0	0	0	0	0	0	0	0	0	0	0	0	0	0	0	0	0	0	0	0	0	0	0	0	0	0	0	0	0	0	0	53	54	13	13	0	0	12
70af589007718a736b3c5fc3cc717e8d	0	0	0	0	0	0	0	0	0	0	0	0	0	0	0	0	0	0	0	0	0	0	110	0	0	0	0	0	0	0	0	0	0	0	0	0	0	0	5	0	7	0	0	0	0	0	0	0	0
70d3440599d0e9413e3cf235bee782ef	0	0	6	5	0	5	0	0	0	0	0	0	0	0	0	0	0	0	0	0	0	0	0	0	0	0	0	0	0	0	0	0	0	0	0	0	0	0	0	0	0	0	0	0	0	0	0	0	0
70d477f49030266f26ea7d0571f053fd	590	1558	1153	2936	2299	2128	878	1742	1515	1850	1696	2565	698	560	1315	699	589	581	712	595	877	0	6	6	10	0	4	0	8	17	9	0	0	5	16	14	13	11	7	6	11	18	83	76	877	571	448	535	617
70da457ec7a51944f9cc8006194c3b85	0	0	0	0	0	0	0	0	0	0	0	0	0	0	0	0	0	0	0	0	0	0	0	0	0	0	0	0	0	0	0	0	0	0	0	0	0	0	0	0	0	0	0	0	0	0	0	0	0
70f2355e0e8fa768a2d5ac68669b8cd9	0	0	1038	128	185	0	284	192	0	0	0	0	0	0	0	248	0	0	0	236	0	3334	764	732	449	662	3064	3213	286	1067	101	185	2013	2560	2204	133	238	261	306	2046	2238	340	0	0	0	0	0	172	0
7109092ac2c677dc311f1762fe49ef70	1057	1792	946	236	260	335	102	538	254	243	293	234	273	187	520	189	451	293	235	308	253	0	0	0	0	0	0	0	0	0	0	0	0	0	0	0	0	0	0	0	0	0	0	0	0	0	0	0	0
71229a3ccc8e1980ec1f83b97f025d32	0	0	0	0	0	0	0	0	0	0	0	0	0	0	0	0	0	0	0	0	0	0	0	0	0	0	0	0	0	0	0	0	0	0	0	0	0	0	0	0	0	0	0	0	0	0	0	0	0
714900c54a0fac670a4b6847fc159139	454	544	379	191	99	178	114	367	138	226	93	148	149	80	502	179	346	180	322	149	181	53	81	92	40	33	98	38	55	51	55	39	43	42	39	67	63	57	49	71	55	74	175	245	404	615	441	423	503
71492fa42c8603c0eddfe9b117ce97d3	0	0	0	0	0	0	0	0	0	0	0	0	0	0	0	0	0	0	0	0	0	0	0	0	0	0	0	0	0	0	0	0	0	0	0	0	0	0	0	0	0	0	0	0	0	0	0	0	0
718c763be09e9e08ee39883f5f6f626e	0	0	0	0	0	0	0	0	0	0	0	0	0	0	0	0	0	0	0	0	0	0	0	0	0	0	0	0	0	0	0	0	0	0	0	0	0	0	0	0	0	0	0	0	0	0	0	0	0
71a4ed8e381372843087853cc321f6a8	190	215	137	13	5	13	4	11	11	3	11	8	0	0	4	3	0	0	7	11	0	0	0	0	0	0	0	0	0	0	0	0	0	0	0	0	0	0	0	0	0	0	0	0	0	0	0	0	0
71af46151eee8e1485d66cbe32c86bca	0	0	0	0	0	0	0	0	0	0	0	0	0	0	0	0	0	0	0	0	0	0	0	0	0	0	0	0	0	0	0	0	0	0	0	0	0	0	0	0	0	0	0	0	5	0	0	0	0
71c457045a9fb7567191e5923978c58b	0	0	0	0	0	0	0	0	0	0	0	0	0	0	0	0	0	0	0	0	0	0	0	0	0	0	0	0	0	0	0	0	0	0	0	0	0	0	0	0	0	0	0	0	0	0	0	0	0
71c53ecdfd395a0bb6fffe790c109616	0	0	0	0	0	0	0	0	0	0	0	0	0	0	0	0	0	0	0	0	0	0	0	0	0	0	0	0	0	0	0	0	0	0	0	0	0	0	0	0	0	0	0	0	0	0	0	0	0
71d4fddf80eee72145873a35b8e34d80	0	0	0	0	0	0	0	0	0	0	0	0	0	0	0	0	0	0	0	0	0	0	0	0	0	0	0	0	0	0	0	0	0	0	0	0	0	0	0	0	0	0	0	0	0	0	0	0	0
71e3acdf4435145d66c00a1710509c05	0	0	0	0	0	0	0	0	0	0	0	0	0	0	0	0	0	0	0	0	0	0	0	0	0	0	0	0	0	0	0	0	0	0	0	0	0	0	71	0	0	0	0	0	0	0	0	0	0
71f28de41a4920a4697cd4730ca6703c	1204	1948	1542	152	93	170	69	445	134	220	94	67	24	24	112	19	82	41	77	22	11	135	201	128	0	0	0	0	0	0	0	30	0	0	0	0	0	0	0	16	0	0	1513	1465	123	345	127	134	145
71f751fd00476b77520c1a6cab119071	0	0	0	0	0	0	0	0	0	0	0	0	0	0	0	0	0	0	0	0	0	0	0	0	0	4	0	0	0	0	0	0	0	0	0	0	0	0	0	0	0	0	0	0	0	0	0	0	0
71fdefe6edb7f2c236cda2122adc0ce4	259	51	134	16	26	32	4	40	4	0	13	0	4	0	32	0	16	5	4	11	0	0	6	11	0	0	0	0	0	0	0	0	0	0	0	0	0	0	0	0	0	0	0	0	0	0	0	0	0
71fe1869d9f25853c69abd13f090e686	7	0	0	0	0	0	0	0	0	0	0	0	0	0	0	0	0	0	0	0	0	0	0	0	0	0	0	0	0	0	0	0	0	0	0	0	0	0	0	0	0	0	82	101	34	74	45	42	45
7249554a34e547de268182169feaa9fe	0	26	19	8	0	11	0	12	6	6	0	0	0	0	19	0	11	14	0	20	0	0	9	7	11	8	14	4	9	16	12	0	16	25	17	20	25	10	14	33	21	28	17	24	60	55	36	56	75
724c27402914e172e84ba1414a66db69	0	0	0	0	0	0	0	0	0	0	0	0	0	0	0	0	0	0	0	0	0	0	0	0	0	0	0	0	0	0	0	0	0	0	0	0	0	0	0	0	0	0	0	0	0	0	0	0	0
724e8f52c6852506496212ff9ab10874	163	219	140	32	13	16	11	40	9	28	11	6	6	0	12	0	11	5	7	0	3	13	10	0	7	0	11	10	4	14	5	7	10	3	0	4	3	0	0	0	0	5	7	4	0	0	0	0	0
725d8afba61a58461ecdbfb27285e3da	0	0	0	0	0	0	0	0	0	0	0	0	0	0	0	0	0	0	0	0	0	0	0	0	0	0	0	0	0	0	0	0	0	0	0	0	0	0	0	0	0	0	0	0	0	0	0	0	0
7271d1e3cc75b4c88021e817d39e4de3	0	0	0	0	0	0	0	0	0	0	0	0	0	0	2	0	0	0	0	0	0	0	0	0	0	0	0	0	0	0	0	0	0	0	0	0	0	0	0	0	0	0	0	0	0	0	0	0	0
7280bf5bc14ce0ed1b24168d295add64	0	0	0	0	0	0	0	0	0	0	0	0	0	0	0	0	0	0	0	0	0	145	190	105	32	0	52	31	0	33	38	24	26	0	0	27	0	17	0	0	0	0	0	0	0	0	0	0	0
7285587f19301c9997bf848a240e36a3	0	0	0	0	0	0	0	0	0	0	0	0	0	0	0	0	0	0	0	0	0	0	0	0	0	0	0	0	0	0	0	0	0	0	0	0	0	0	0	0	0	0	0	0	0	0	0	0	0
7294d184724614179d43f9ba7d2bf8ef	0	0	0	0	0	0	0	0	0	0	0	0	0	0	0	0	0	0	0	0	0	0	0	0	0	0	0	0	0	0	0	0	0	0	0	0	0	0	0	0	0	0	0	0	0	0	0	0	0
72a8cdbd99a50fb0a468398b288a0868	0	0	0	0	0	0	0	0	0	0	0	0	0	0	0	0	0	0	0	0	0	0	0	0	3	0	0	0	0	0	0	0	0	0	0	0	0	0	0	0	0	0	0	0	0	0	0	0	0
72b0161ef6f5a3816b2a371105edbe82	0	0	0	0	0	0	0	0	0	0	0	0	0	0	0	0	0	0	0	0	0	0	5	0	0	0	0	0	0	0	0	0	0	0	0	0	0	0	0	0	0	0	0	0	0	0	0	0	0
72b6b484036752803dfcc9bba9010772	0	0	4	0	0	0	0	0	0	0	0	0	0	0	0	0	0	0	0	0	0	0	10	0	0	0	0	12	0	0	0	0	0	0	0	0	0	0	0	0	0	0	0	0	0	0	0	0	0
72bce429e22ee3bb137e44a1adf46a9d	15	24	13	18	23	28	4	25	15	26	23	17	14	9	38	11	32	24	22	25	28	0	0	0	2	0	0	5	3	0	0	0	0	0	0	2	0	0	4	8	0	0	140	126	527	549	464	386	568
72cf99d3b4650565c04ba2f13f6b4caf	0	0	0	0	0	0	0	0	0	0	0	0	0	0	0	4	0	0	0	0	0	0	0	0	0	0	0	0	0	0	0	0	0	0	0	0	0	0	0	0	0	0	0	0	0	0	0	0	0
72f5350d75c0511cdcab93e4ea5da10a	0	11	4	13	4	10	0	15	24	7	0	8	14	0	9	10	61	45	55	18	0	0	0	0	0	0	0	0	0	0	0	2	0	0	0	2	0	0	0	0	0	0	0	0	0	0	0	0	0
73135c31fb6bfa586b6100388d619b94	26	138	106	40	17	21	17	44	20	38	13	0	0	0	0	0	13	0	18	0	0	0	0	0	0	0	0	0	0	0	0	0	0	0	0	0	0	0	0	0	0	0	122	170	107	118	45	176	116
731ff649a2a91f8ef87476975d828fd7	0	0	0	0	0	0	0	0	0	0	0	0	0	0	0	0	0	0	0	0	0	0	0	0	0	0	0	0	0	0	0	0	0	0	0	0	0	0	0	0	0	0	0	0	0	0	0	0	0
732b109184bcfc557e1dfd287ccfb394	4	3	5	0	0	0	0	4	0	0	0	0	0	0	0	0	0	0	0	0	0	3	0	0	0	0	0	7	3	0	0	0	0	0	0	0	0	0	3	0	0	0	0	0	0	0	0	0	0
732ef7e6ae130575e7bcc41ff2f7d3b3	0	0	0	0	0	0	0	0	0	0	0	0	0	0	0	0	0	0	0	0	0	0	0	0	0	0	0	0	0	0	0	0	0	0	0	0	0	0	0	0	0	0	0	0	0	0	0	0	0
733671c8beac1c6ef8ef366fabe470be	0	0	0	0	0	0	0	0	0	0	0	0	0	0	0	0	0	0	0	0	0	0	0	0	0	0	0	0	0	0	0	0	0	0	0	0	0	0	0	0	0	0	0	0	0	0	0	0	0
73596f581a53a8096dc3291f793086fc	0	0	0	0	0	0	0	0	0	0	0	0	0	0	0	0	0	0	0	0	0	0	0	0	0	0	0	0	0	0	0	0	0	0	0	0	0	0	0	0	0	0	52	59	88	17	16	37	31
7375e5dbc45fb73de717e8c79a14b6d1	0	0	0	0	0	0	0	0	0	0	0	0	0	0	0	0	0	0	0	0	0	0	0	0	0	0	0	0	0	0	0	0	0	0	0	0	0	0	0	0	0	0	0	0	0	0	0	0	0
73790f70b9bdb4b7e3b06ca42ce8874e	0	0	0	0	0	0	0	0	0	0	0	0	0	0	0	0	0	0	0	0	0	3	0	59	0	0	0	0	0	0	0	0	0	0	0	0	0	0	0	0	0	0	0	0	0	0	0	0	0
7396edba88b4677124adb42009bdd78a	0	0	0	0	0	0	0	0	0	0	0	0	0	0	0	0	0	0	0	0	0	0	0	0	0	0	0	0	0	0	0	0	0	0	0	0	0	0	0	0	0	0	0	0	0	0	0	0	0
73bdb2dbb980335ac66daaa1e20dc2c9	0	0	0	0	0	0	0	0	0	0	0	0	0	0	0	0	0	0	0	0	0	0	0	0	0	0	0	0	0	0	0	0	0	0	0	0	0	0	0	0	0	0	0	0	0	0	0	0	0
73e84ec8b2305d06c79bba0ffd475fd2	112	158	114	7	8	11	0	16	4	8	2	5	0	0	9	4	7	5	7	3	2	19	31	21	8	4	7	7	0	11	5	5	0	2	0	3	2	3	0	6	3	0	98	109	15	16	12	6	7
73ec5d5495ab7d38aacd2abc3a5318bd	6	18	11	0	0	0	0	0	0	0	0	0	0	0	4	0	0	0	0	0	0	0	3	4	0	0	0	0	0	0	0	0	0	0	0	0	0	0	0	0	0	0	19	36	0	0	0	0	0
7408f4f997e3b002b3850693c994c333	0	0	0	0	0	0	0	0	0	0	0	0	0	0	0	0	0	0	0	0	0	0	0	0	0	0	0	6	0	0	0	0	0	0	0	0	0	0	0	0	0	0	0	0	0	0	0	0	0
7419fa2cc79b7b6dbcca61c064a860a6	0	0	0	0	0	0	0	0	0	0	0	0	0	0	0	0	0	0	0	0	0	0	0	0	0	0	0	0	0	0	0	0	0	0	0	0	0	0	0	0	0	0	0	0	0	0	0	0	0
7430916c06d4ffd0569bbd5df5221ff1	0	0	0	0	0	0	0	0	0	0	0	0	0	0	0	0	0	0	6	0	0	0	0	0	0	0	0	0	0	0	0	0	0	0	0	0	0	0	0	0	0	0	0	0	0	0	0	0	0
74451b138cf7a37085992f2006252f63	0	0	0	0	0	0	0	0	0	0	0	0	0	0	0	0	0	0	0	0	0	0	0	0	0	0	0	0	0	0	0	0	0	0	0	0	0	0	0	0	0	0	0	0	0	0	0	0	0
745220e9ae228bdd7b5f42238e6602d8	0	0	0	0	0	0	0	0	0	0	0	0	0	0	0	0	0	0	0	0	0	0	0	0	0	0	0	0	0	0	0	0	0	0	0	0	0	0	0	0	0	0	53	55	50	44	26	42	24
74738e252ec6cfe18346a83091bb1ab8	0	0	0	0	0	0	0	0	0	0	0	52	0	0	0	0	0	0	17	0	0	0	0	0	0	0	0	0	5	0	0	0	0	0	0	0	0	0	0	0	0	0	0	0	0	0	0	0	0
7494c3f6ccf3f8a20d12dce4bb51fdee	0	0	0	0	0	0	0	0	0	0	0	0	0	0	0	0	0	0	0	0	0	0	29	23	0	0	7	4	11	7	7	0	0	0	0	0	8	0	0	0	0	3	0	8	0	0	0	0	0
749e156c96b763346e1f8e504cef9efb	0	0	0	0	0	0	0	0	0	0	0	0	0	0	0	0	0	0	0	0	0	0	0	0	0	9	0	0	0	0	0	0	0	0	0	0	0	0	0	0	0	0	0	0	0	0	0	0	0
74d2f5889aa7000d178660c527360f9c	182	227	208	147	71	146	57	202	129	129	82	193	27	16	145	23	67	62	126	46	16	22	18	12	4	0	11	0	17	18	13	9	11	0	0	5	0	4	0	0	0	0	412	464	213	640	488	385	402
74d3c0e2de85fbb7b841f082e621aa77	0	0	0	0	0	0	0	0	0	4	0	0	0	0	0	0	14	0	0	0	0	0	0	0	0	0	0	0	0	0	0	0	0	0	0	0	0	0	0	0	0	0	0	0	0	0	0	0	0
74da313fdc9123efcac33887f4ed97e9	0	0	0	0	0	0	0	0	0	0	0	0	0	0	0	0	0	0	0	0	0	3	0	4	0	0	0	0	0	0	0	0	0	0	0	0	0	0	0	0	0	0	0	0	0	0	0	0	0
74ddd6a5bacc8658fd23ac42b6ece2b9	16	0	0	0	0	0	0	5	0	0	0	0	0	0	7	0	11	0	0	13	7	0	0	0	0	0	0	0	0	0	0	0	0	0	0	0	0	0	0	0	0	0	64	73	62	199	97	73	80
74e0ccbf2a1f79a99c20d4e98285ed64	0	0	0	0	0	0	0	0	0	0	0	0	0	0	0	0	0	0	0	0	0	0	0	0	0	0	0	0	0	0	0	0	0	0	0	0	0	0	0	0	0	0	0	3	0	0	0	0	0
74e4951b6d03c6ee8cb02b53a539b576	39	21	49	0	0	0	0	5	4	0	0	0	0	0	0	0	5	0	0	0	0	0	0	0	0	0	0	0	0	0	0	0	0	0	0	0	0	0	0	0	0	0	0	0	0	0	0	0	0
74f26d63b455a87ad6bb9ba6bbc400af	17	29	21	0	0	0	0	0	0	0	0	0	0	0	0	0	0	0	0	0	0	146	156	165	36	21	39	42	58	47	55	50	43	9	17	11	23	9	13	16	6	11	427	453	85	97	82	97	95
7529ffb04f10720715690c78724d7a06	0	0	0	0	0	0	0	0	0	0	0	0	0	0	0	0	0	0	0	0	0	0	0	0	0	0	0	0	0	0	0	0	0	0	0	0	0	0	0	0	0	0	0	0	0	0	0	0	0
7543e88c6a2872a8c983f65825859f42	0	0	0	0	0	0	0	0	0	0	0	0	0	0	0	0	0	0	0	0	0	0	0	0	0	0	0	0	0	0	0	0	0	0	0	0	0	0	0	0	0	0	0	0	0	0	0	0	0
7549645618f5ec623052d18490681c82	0	0	0	0	0	0	0	0	0	0	0	0	0	0	0	0	0	0	0	0	0	0	8	0	0	0	0	0	0	0	0	0	0	0	0	0	0	0	0	0	0	0	0	0	0	0	0	0	0
75658953a2d351609f6bc5bab93849f3	0	0	0	0	0	0	0	0	0	0	0	0	0	0	0	0	0	0	0	0	0	0	0	0	0	0	0	0	0	0	0	0	0	0	0	0	0	0	0	0	0	0	0	0	0	0	0	0	0
757c46aec059b5851181abe7e0f24de9	0	0	0	0	0	0	0	0	0	0	0	0	0	0	0	0	0	0	0	0	0	0	0	0	0	0	0	0	0	0	0	0	0	0	0	0	0	0	0	0	0	0	0	0	0	0	0	0	0
7580fdfb77c19d4062d3fa900618cf94	0	0	0	0	0	0	0	0	0	0	0	0	0	0	0	0	0	0	0	0	0	0	0	3	0	0	0	0	0	0	0	0	0	0	0	0	0	0	0	0	0	0	0	0	0	0	0	0	0
75894f3efb552f7c7767ee21884603b0	0	0	0	0	0	0	0	0	0	0	0	0	0	0	0	0	0	0	0	0	0	0	0	0	0	0	0	0	0	0	0	0	0	0	0	0	0	0	0	0	0	0	24	36	33	21	0	28	29
75902d4bdd61f281114f257c0f32ba13	231	242	46	134	125	160	75	141	102	78	150	140	72	71	211	21	79	75	78	71	69	115	99	71	108	69	141	105	99	136	97	69	80	52	50	98	62	64	57	52	37	77	0	0	0	0	0	0	0
75953c9e2d8216fcabd0bed49ebcc41f	0	17	9	18	24	13	14	15	4	17	16	29	23	44	40	20	28	44	24	31	38	18	15	11	10	13	13	23	50	43	20	21	10	57	30	17	11	6	26	19	25	12	0	0	0	0	0	0	0
75b07d131a486c4903d42269f8107dce	0	0	0	0	0	0	0	0	0	0	0	0	0	0	0	0	0	0	0	0	0	0	0	0	0	0	0	0	0	0	0	0	0	0	5	0	0	0	0	0	0	0	0	0	0	0	0	0	0
75b3d681895eb93200b3e65a16743990	0	0	0	0	0	0	0	0	0	0	0	0	0	0	0	0	0	0	0	0	0	0	0	0	0	0	0	0	0	0	0	0	0	0	0	0	0	0	0	0	0	0	0	0	0	0	0	0	0
75b84b7f7995521c081a1bb130e971cf	0	0	0	0	0	0	0	0	0	0	0	0	0	0	0	0	0	0	0	0	0	0	0	0	0	0	0	0	0	0	0	0	0	0	0	0	0	0	0	0	0	0	0	0	0	0	0	0	0
75f573f071593e279fc0a034ba5bb7de	0	3	0	0	0	0	0	0	0	0	0	0	0	0	0	0	0	0	0	0	0	0	0	0	0	0	0	0	0	0	0	0	0	0	0	0	0	0	0	0	0	0	0	0	0	0	0	0	0
76073c24f1c4f0b6746d7c6bf2a724ab	0	0	0	0	0	0	0	0	0	0	0	0	0	0	0	0	0	0	0	0	0	8	0	0	0	0	0	0	0	0	0	0	0	0	0	0	0	0	0	0	0	0	0	0	0	10	4	0	0
761219725006b84700405d61c176acca	0	0	0	0	0	0	0	0	0	0	0	0	0	0	0	0	0	0	0	0	0	0	0	0	0	0	0	0	0	0	0	0	0	0	0	0	0	0	0	0	0	0	0	0	0	0	0	0	0
7625f9c704b53cecc926f0166bfc5c41	0	0	0	0	0	0	0	0	0	0	0	0	0	0	0	0	0	0	0	0	0	4	0	0	4	0	8	5	5	5	0	0	0	0	0	0	0	0	8	7	0	6	0	0	0	0	0	0	0
763e3e938e8f674a9c487697de6debe8	7	17	18	0	0	0	0	4	0	0	0	0	0	0	2	0	0	0	2	0	0	170	225	117	66	61	107	78	85	98	71	70	53	37	34	110	67	49	65	79	38	28	0	0	0	0	0	0	0
764758466b41fab6a7bf1aa2f6632d07	0	0	0	0	0	0	0	0	0	0	0	0	0	0	0	0	0	0	0	0	0	0	0	0	2	0	0	0	0	0	0	0	0	0	0	0	0	0	0	0	0	0	0	0	0	0	0	0	0
7651bde6d4dba2a7bac5197d0744c9c5	0	0	0	0	0	0	0	0	0	0	0	0	0	0	0	0	0	0	0	0	0	0	0	0	0	0	0	0	0	0	0	0	0	0	0	0	0	0	0	0	0	0	0	0	0	0	0	0	0
767ccc3b43b6454b87e762d636e03605	553	389	373	73	54	93	63	258	90	67	94	83	0	31	101	74	178	83	54	56	52	0	0	0	0	0	0	0	0	0	0	0	0	0	0	0	0	0	0	0	0	0	41	84	83	103	60	149	71
76981888e061fc9ce642533669f9f09e	0	0	16	0	0	0	0	0	0	0	0	0	0	0	0	0	0	0	0	0	0	0	0	0	0	0	0	0	0	0	0	0	0	0	0	0	0	0	2	0	0	0	0	0	0	0	0	0	0
769c46036cc312f144f997f48219a36a	0	0	0	0	0	0	0	0	0	0	0	0	0	0	0	27	0	0	0	0	0	0	0	0	0	0	0	0	0	0	0	0	0	0	0	0	0	0	0	0	0	0	0	0	11	0	0	0	0
76c56eaf3dee5f5f55915de50a5858a4	0	8	0	0	0	0	0	6	0	0	0	0	0	0	0	0	0	0	0	0	0	0	0	0	0	0	0	0	0	0	0	0	0	0	0	0	0	0	0	0	0	0	2	6	3	4	0	4	4
76c5dcb33b8e2f3f33534dab0619147a	0	0	0	0	0	0	0	0	0	0	5	0	0	0	0	0	0	0	0	0	0	0	0	0	0	0	0	0	0	0	0	0	0	0	0	0	0	0	0	0	0	0	0	0	0	0	0	0	0
76ca20f22ac14580cbc9df7ca2f3e537	0	0	0	0	0	0	0	0	0	0	0	0	0	0	0	0	0	0	0	0	0	0	0	0	0	0	0	0	0	0	0	0	0	0	0	0	0	0	0	0	0	0	113	0	0	0	0	0	0
76d09f877100bf26fd4e879d67c0b3be	0	0	0	0	0	0	0	0	0	0	0	0	0	0	0	0	0	0	0	0	0	0	0	0	0	0	0	0	0	0	0	0	0	0	0	0	0	0	0	0	0	0	0	0	0	0	0	0	0
771348520b9d8b6045b8b9f64d40ff76	0	0	0	0	0	0	0	0	0	0	0	0	0	0	0	0	0	0	0	0	0	0	0	0	0	0	0	0	0	0	0	0	0	0	0	0	0	0	0	0	0	0	0	0	0	0	0	0	0
77164d14e8fb200b08c32fc9bfc5cab0	0	0	0	0	0	0	0	0	0	0	0	0	0	0	0	0	7	0	0	0	9	0	12	12	0	0	0	0	0	0	0	0	0	0	0	0	0	0	0	0	0	0	43	45	28	42	50	17	31
771bfe93b0fdec3457489fddb500dc90	0	0	0	0	0	0	0	0	0	0	0	0	0	0	0	0	0	0	0	0	0	0	0	0	0	0	0	0	0	0	0	0	0	0	0	0	0	0	0	0	0	0	0	0	0	0	0	0	0
77408175ea2748c6705eebb54206a3ef	0	0	0	0	0	0	0	0	0	0	0	0	0	0	0	0	0	0	0	0	0	0	0	0	0	0	0	0	0	0	0	0	0	0	0	0	0	0	0	0	0	0	0	0	0	0	0	0	0
7744a57ce86a5953dade15c553f5d4ab	13	9	0	0	0	0	0	8	0	0	0	0	0	0	0	0	0	0	0	0	0	0	0	0	0	0	0	0	0	0	0	0	0	0	0	0	0	0	0	0	0	0	0	0	0	0	0	0	0
775195c9e4a4eddbf760d507689916b6	0	3	0	0	0	0	0	0	0	0	0	0	0	0	0	0	0	0	0	0	0	0	0	0	0	0	0	0	0	0	0	0	0	0	0	0	0	0	0	0	0	0	0	0	0	0	0	0	0
77575661202b998f39dab732d1e8801a	27	65	23	0	7	6	11	0	0	4	8	7	13	0	5	11	0	3	0	0	0	22	35	32	6	7	7	23	7	12	6	10	10	8	6	0	10	5	9	7	7	0	123	131	23	31	22	40	17
7759b1b37309f94c6abeb2a16c02199e	0	0	0	0	0	0	0	0	0	0	0	0	0	0	0	0	0	0	0	0	0	0	0	3	0	0	0	0	0	12	0	0	0	0	0	0	0	0	0	0	0	0	0	0	0	0	0	0	0
777046064016bd20fe10b8bf761a263a	0	0	0	0	0	0	0	0	0	0	0	0	0	0	0	0	0	0	0	0	0	0	0	0	0	0	0	0	0	0	0	0	0	0	0	0	0	0	0	0	0	0	0	0	0	0	0	0	0
778020c3ba50e1b441cc15da446452cf	0	4	15	0	0	0	0	0	0	0	0	0	0	0	0	0	0	0	0	0	0	0	0	0	0	0	0	0	0	0	0	0	0	0	0	0	0	0	0	0	0	0	0	0	0	0	0	0	0
7781fcad7453b42cf1ab3d37eb568783	0	18	9	0	0	0	0	0	0	0	0	0	0	0	6	0	0	0	0	0	0	0	0	0	0	0	0	0	0	0	0	0	0	0	0	0	0	0	0	0	0	0	0	0	0	0	0	0	0
778fed140bed0452193e83f12ee46ced	0	0	0	0	0	0	0	0	0	0	0	0	0	0	0	0	0	0	0	0	0	11	0	0	0	0	0	0	0	0	0	0	0	0	0	0	0	0	0	0	0	0	107	137	0	0	9	0	0
7794d60441c28e9890552f55d9da9663	0	0	0	0	0	0	0	0	0	0	0	0	0	0	0	0	0	0	0	0	0	0	0	0	0	0	0	0	0	0	0	0	0	0	0	0	0	0	0	0	0	0	0	0	0	0	0	0	0
77a68a8718791daed424d968265ad009	16	31	63	0	7	0	6	0	0	0	0	10	2	12	7	5	0	0	0	0	0	0	0	5	0	0	0	8	14	13	0	0	0	0	4	3	8	0	5	0	0	9	0	0	0	0	3	0	0
77c94a4d425bcad0313358c2b92ad837	180	154	85	129	196	198	28	246	204	138	214	274	84	247	252	91	191	100	132	102	235	139	238	112	318	177	395	312	406	433	385	401	463	199	336	421	452	361	327	442	293	493	18	18	154	185	168	165	193
77c9a6c79beba9e0baa07d9a4420ec33	0	0	0	0	0	0	0	0	0	0	0	0	0	0	0	0	0	0	0	0	0	0	0	0	0	0	0	0	0	0	0	0	0	0	0	0	0	0	0	0	0	0	0	0	0	0	0	0	0
77d0d102f97e0eb4d2d5c929e77607ee	0	0	0	0	0	0	0	0	0	0	0	0	0	0	0	0	0	0	0	0	0	0	0	0	0	0	0	0	0	0	0	0	0	0	0	0	0	0	0	0	0	0	0	14	0	0	0	15	0
77f0c0cc8b6bc59e39e9f33b098ae9f1	0	0	0	0	0	0	0	0	0	0	0	0	0	0	0	0	0	0	0	0	0	0	0	0	0	0	0	0	0	0	0	0	0	0	0	0	0	0	0	0	0	0	0	0	0	0	0	0	0
781a369361674dec41b17ee121f42db4	10	9	4	0	0	0	0	0	0	0	0	0	0	0	0	0	3	5	0	0	0	0	0	0	0	0	0	0	0	0	0	0	0	0	0	0	0	0	0	0	0	0	13	7	0	4	0	0	3
78325c973f0afffb9faa20866341be4c	0	0	0	0	0	0	0	0	0	0	0	0	0	0	0	0	0	0	0	0	0	0	0	0	0	0	0	0	0	0	0	0	0	0	0	0	0	0	0	0	0	0	0	0	0	0	0	0	0
7833c737eb65a0ec04b9536f5444e158	0	0	0	0	0	0	0	0	0	0	0	0	0	0	0	0	0	0	0	0	0	0	0	0	0	0	0	0	0	0	0	0	0	0	0	0	0	0	0	0	0	0	0	0	0	0	0	0	0
78355a6ea6a9e250a4fb2342c01fc575	0	0	23	0	0	0	0	0	0	0	0	0	0	0	0	0	0	0	0	0	0	0	0	0	0	0	0	0	0	0	0	0	0	0	0	0	0	0	0	0	0	0	0	0	0	0	0	0	0
783c09e30971076c9530631dbefc98e2	0	3	3	0	0	0	0	0	0	0	0	4	0	0	0	0	0	0	0	0	0	0	0	0	0	0	0	0	0	0	0	0	0	0	0	0	0	0	0	0	0	0	0	0	0	0	0	0	0
7840bb81b8a0734f2a76e64d223bb891	0	0	0	0	0	0	0	0	0	0	0	0	0	0	0	0	0	0	0	0	0	0	0	0	0	0	0	0	0	0	0	0	0	0	0	0	0	0	0	0	0	0	0	0	0	0	0	0	0
7844e1b02ecb9d8826a0320d7aafae52	0	0	0	0	0	0	0	0	0	0	0	0	0	0	0	0	0	0	0	0	0	0	0	0	0	0	0	0	0	0	0	0	0	0	0	0	0	0	0	27	0	0	0	0	0	0	0	0	0
785b651673c208c5ecc0e094c8ee8c67	0	0	0	0	0	0	0	0	0	0	0	0	0	0	0	0	0	0	0	0	0	0	0	0	0	0	0	0	0	0	0	0	0	0	0	0	0	0	0	0	0	0	0	0	0	0	0	0	0
787d2257ee9e974fc0cd706310608894	0	0	0	0	0	0	0	0	0	0	0	0	0	0	0	0	0	0	0	0	0	0	0	0	0	0	0	0	0	0	0	0	0	0	0	0	0	0	0	0	0	0	0	0	0	0	0	0	0
788b8b65ab291a704027d1e48c124a71	0	0	0	0	0	0	0	0	0	0	0	0	0	0	0	0	0	0	0	0	0	0	0	0	0	0	0	0	0	0	0	0	0	0	0	0	0	0	0	0	0	0	0	0	0	0	0	0	0
788ed63e8066a91fd3937147c653eeb8	0	0	0	0	0	0	0	0	0	0	0	0	0	0	0	0	0	0	0	0	0	0	0	10	0	0	0	0	0	0	0	0	0	0	0	0	0	0	0	0	0	0	0	0	0	0	0	0	0
789ec5169fb17e04657ad598db9ea228	0	11	0	0	0	0	0	0	0	0	0	0	0	0	0	0	0	0	0	0	0	0	0	0	0	0	0	0	0	0	0	0	0	0	0	0	0	0	0	0	0	0	0	0	0	0	0	0	0
78aebbb9c1ef9a64f63a51c541fb1be5	0	0	0	0	0	0	0	0	0	0	0	0	0	0	0	0	0	0	0	0	0	0	0	0	0	0	0	0	0	0	0	0	0	0	0	0	0	0	0	0	0	0	0	0	0	0	0	0	0
78bcc5c0e95603fa5ce5a841197e62d0	133	172	168	26	64	22	25	18	27	18	52	40	7	18	14	5	5	11	8	15	15	6	5	4	0	0	0	9	0	6	0	0	0	0	0	4	0	7	0	0	0	3	0	0	0	0	0	0	0
78ccd516f78c86877b92532c8759ce11	0	0	0	0	0	0	0	0	0	0	0	0	0	0	0	0	0	0	0	0	0	0	0	0	0	0	0	0	0	0	0	0	0	0	0	0	0	0	0	0	0	0	15	17	106	93	60	83	88
78cf84e08e8812031a9fa29cd7e2ee3d	0	0	0	0	0	0	0	0	0	0	0	0	0	0	0	0	0	0	0	0	0	0	0	0	0	0	0	0	0	0	0	0	0	0	0	0	0	0	0	0	0	0	0	0	0	0	0	0	0
78f63e3c7d82712a7d7cb2f07e08ead8	37	59	31	83	50	62	59	93	46	82	77	44	66	70	123	90	94	86	134	66	159	25	119	36	84	64	116	86	78	74	80	93	72	46	75	69	94	66	70	92	86	66	0	0	0	0	0	0	0
79068bb146cd9c637a818c255bcd9b9b	0	0	0	0	0	0	0	0	0	0	0	0	0	0	0	0	0	0	0	0	0	0	0	0	0	0	0	0	0	0	0	0	0	0	0	0	0	0	0	0	0	0	46	52	14	14	5	15	9
790b1ab98ca7e20b62cddf2cab804a43	7	24	13	8	0	9	0	4	5	7	0	10	7	2	7	11	8	9	5	6	0	2	3	2	5	0	3	4	8	15	5	8	4	12	4	13	6	3	13	12	5	13	41	31	108	125	92	127	115
7921d3d8cbd38ef2dbce27c391be5dbb	36	24	44	0	0	35	11	18	9	10	0	13	0	0	21	9	17	0	14	0	0	0	11	0	0	0	0	0	6	0	0	0	0	0	0	0	0	0	0	0	0	0	0	0	0	0	0	0	0
79370c85166c9cca984fcde14dc76da9	0	0	0	0	0	0	0	0	0	0	0	0	0	0	0	0	0	0	0	0	0	0	0	0	0	0	0	0	0	0	0	0	0	0	0	0	0	0	0	0	0	0	0	0	0	0	0	0	0
7948a36f1046c59a4ea22909b7e535e8	0	0	0	0	0	0	0	0	0	0	0	0	0	0	0	0	0	0	0	0	0	0	0	0	0	0	0	0	0	0	0	0	0	0	0	0	0	0	0	0	0	0	0	0	0	0	0	0	0
795061deecdd342c223a6e134aee81ea	0	0	5	0	0	0	0	0	0	0	0	0	0	0	0	0	0	0	0	0	0	0	0	0	0	0	0	0	0	0	0	0	0	0	0	0	0	0	0	0	0	0	0	0	0	0	0	0	0
7958fca8f79d3fbec7c1a3623b10d37f	0	0	0	0	0	0	0	0	0	0	0	0	0	0	0	0	0	4	0	0	0	0	0	0	0	0	0	0	0	0	0	0	0	0	0	0	0	0	0	0	0	0	0	0	0	0	0	0	0
79604f5c9c74246d10ef89bd4498c5f6	276	340	203	487	213	357	808	609	450	560	397	381	1482	1079	1352	2255	1527	1899	1774	1496	1163	0	0	0	0	0	0	0	0	0	0	0	0	0	0	0	0	0	0	0	0	0	0	0	3	9	3	0	0
7966cf00fbbdde8f18b31a8023d3afd1	0	0	0	0	0	0	0	0	0	0	0	0	0	0	0	0	0	0	0	0	0	0	0	0	0	0	0	0	0	0	0	0	0	0	0	0	0	0	0	0	0	0	0	0	0	0	0	0	0
79689b228ed0d731b01157b89bbf1855	0	0	4	0	0	0	0	76	0	0	12	0	0	0	0	0	0	0	0	0	0	173	186	34	88	25	150	0	154	315	0	0	46	65	17	118	27	0	0	0	23	20	1645	228	269	675	263	354	62
796bb123abebe06e47cf446cb89d0bee	0	0	0	0	0	0	0	0	0	0	0	0	0	0	0	0	0	0	0	0	0	0	0	0	0	0	0	0	0	0	0	0	0	0	0	0	0	0	0	0	0	0	0	0	0	0	0	0	0
797660954067817fa727a3df73c580a3	0	0	0	0	0	0	0	0	0	0	0	0	0	0	5	7	0	0	0	0	0	0	0	0	0	0	0	0	0	0	0	0	0	0	0	0	0	0	0	0	0	0	0	0	0	0	0	0	0
7993c29cd24d9d55e32834705d682cd4	0	0	0	0	0	0	0	0	0	0	0	0	0	0	0	0	0	0	0	0	0	0	0	0	0	0	0	0	0	0	0	0	0	0	0	0	0	0	0	0	0	0	0	0	0	0	0	0	0
799eea41ad5e814a002e1f8f99d978ef	0	0	0	0	0	0	0	0	0	0	0	0	0	0	0	0	0	0	0	0	0	0	0	0	0	0	0	0	0	0	0	0	0	0	0	0	0	0	0	0	0	0	0	0	0	0	0	0	0
79c3ba7577ff456fd62aa4658a926f8d	0	0	0	0	0	0	0	0	0	0	0	0	0	0	0	0	0	0	0	0	0	0	0	0	0	11	0	7	9	0	0	0	19	0	0	0	5	0	0	0	14	0	0	0	0	0	0	0	0
79c987eb159476464cf07e75ae65977d	0	0	0	0	0	0	0	0	0	0	0	0	0	0	0	0	0	0	0	0	0	0	4	3	3	0	0	0	4	0	0	0	0	0	0	3	3	0	0	0	0	0	0	34	0	0	0	0	0
79f3105992e8d056903cfb24d82231af	0	0	0	0	0	0	0	0	0	0	0	0	0	0	0	0	0	0	0	0	0	0	0	0	0	0	0	0	0	0	0	0	0	0	0	0	0	0	0	0	0	0	0	0	0	0	0	0	0
7a00b44f63a210d74855cbf2c1cab99d	0	0	0	0	0	0	0	0	0	0	0	0	0	0	0	0	0	0	0	0	0	0	0	0	0	0	0	0	0	0	0	0	0	0	0	0	0	0	0	0	0	0	0	0	0	0	0	0	0
7a14b89f8222b661490f7501134d95de	155	165	140	11	4	6	0	16	7	10	6	12	7	0	10	6	0	3	7	0	4	7	20	9	0	0	0	0	0	0	7	0	0	0	0	0	0	0	0	0	0	0	54	43	5	13	7	0	11
7a23611a0200a526098c54c98d6e554b	102	87	86	45	17	26	9	32	24	30	22	21	17	9	45	22	31	24	23	15	17	0	0	0	0	0	0	0	0	0	0	0	0	0	0	0	0	0	0	0	0	0	0	0	0	0	0	0	0
7a24e420b0fef024ceaa1d23341bf5d1	0	0	0	0	0	0	0	0	0	0	0	0	0	0	0	0	0	0	0	0	0	0	0	0	0	0	0	0	0	0	0	0	0	0	0	0	0	0	0	0	0	0	0	0	0	0	0	0	0
7a5bb3dd6565e1ba163f13f679da47ea	0	0	0	0	0	0	0	0	0	0	0	0	0	0	0	0	0	0	0	0	0	0	0	0	0	0	0	0	0	0	0	0	0	0	0	0	0	0	0	0	0	0	0	0	0	0	0	0	0
7a5c8c17984f05bdea769808f6d9f639	0	2	0	0	0	0	0	0	0	0	0	0	0	0	0	0	0	0	0	0	0	0	0	0	0	0	0	0	0	0	0	0	0	0	0	0	0	0	0	0	0	0	0	0	0	0	0	0	0
7a5ce7b5ceaa521ddd36c2c3efb7db06	0	0	0	0	0	0	0	0	0	0	0	0	0	0	0	0	0	0	0	0	0	0	0	0	0	0	0	0	0	0	0	0	0	0	0	0	0	0	0	0	0	0	0	0	0	0	0	0	0
7a7351e40523755e6760c586fc947994	0	0	0	0	0	0	0	0	0	0	0	0	0	0	0	0	0	0	0	0	0	0	0	0	0	0	0	0	0	0	0	0	0	0	0	0	0	0	0	0	0	0	0	0	0	0	0	0	0
7a7f3904cda4146f64b21ecb946e2ee7	0	0	13	0	0	0	0	0	0	0	0	0	0	0	0	0	0	4	0	0	0	0	0	0	0	0	0	0	0	0	0	0	0	0	0	0	0	0	0	0	0	0	0	0	0	0	0	0	0
7a8380721eb3d8217386d5fd76ff462d	0	0	0	0	0	0	0	0	0	0	0	0	0	0	0	0	0	0	0	0	0	0	0	0	0	0	0	0	0	0	0	0	0	0	0	0	0	0	0	0	0	0	0	0	0	0	0	0	0
7aa38c5af1491d025247eb592a293869	0	0	5	7	0	7	0	9	11	8	7	3	7	4	30	10	24	10	14	12	13	0	0	0	0	0	0	7	0	0	9	0	11	13	10	16	24	6	25	25	15	47	37	52	459	185	185	306	252
7aa3d9d7cf3db57cd9f2b9f25bb07a27	0	0	0	0	0	0	0	0	0	0	0	0	0	0	0	0	0	0	0	0	0	0	0	0	0	0	0	0	0	0	0	0	0	0	0	0	0	0	0	0	0	0	0	0	0	0	0	0	0
7ab7557e7eeef8ffe153d712d4138dfa	0	0	9	0	0	0	0	0	0	0	0	0	0	0	0	0	0	0	0	0	0	0	0	0	0	0	0	0	21	9	0	0	0	0	0	0	0	0	16	0	0	0	10	13	152	0	14	0	5
7abd1fd1c00406917143d0984f2aeab6	0	0	0	0	0	0	0	0	0	0	0	0	0	0	0	0	0	0	0	0	0	0	0	0	0	0	0	0	0	0	0	5	0	0	0	0	0	0	0	0	0	0	0	0	0	0	0	0	0
7ae06d2626bc0169711a6fcd8f2bfc6e	155	174	66	106	87	61	58	116	91	74	70	66	101	47	79	98	134	48	57	67	78	63	55	64	38	0	54	63	69	65	44	45	64	27	34	57	49	33	44	45	0	49	0	0	0	0	28	0	0
7ae567ed0369e74277b7654ea8be8895	0	0	0	0	0	0	0	0	0	0	0	0	0	0	0	0	0	0	0	0	0	0	0	0	0	0	0	0	0	0	0	0	0	0	0	0	0	0	0	0	0	0	0	0	0	0	0	0	0
7aeb1eaf385002e4bcbff3fea2b882d9	0	0	0	0	0	0	0	0	0	0	0	0	0	0	0	0	0	0	0	0	0	0	0	0	0	0	0	0	0	0	0	0	0	0	0	0	0	0	0	0	0	0	0	0	0	0	0	0	0
7afb4afc719366edeada2f3dfd57ac39	0	0	0	0	0	0	0	0	0	0	0	0	0	0	0	0	0	0	0	0	0	0	0	0	0	0	0	0	0	0	0	0	0	0	0	0	0	0	0	0	0	0	81	61	0	28	0	0	0
7afeb74784b0401c35984f4b5e174bb7	0	0	0	0	0	0	0	0	0	0	0	0	0	0	0	0	0	0	0	0	0	0	0	0	0	0	0	0	0	0	0	0	0	0	0	0	0	0	0	0	0	0	0	0	0	0	0	0	0
7b28a186caf37416bf4eb25cbba2b89f	0	30	0	0	0	0	0	0	0	0	0	0	0	0	0	0	0	0	0	0	0	0	0	0	0	0	0	0	0	0	0	0	0	0	0	0	0	0	0	0	0	0	0	0	0	0	0	0	0
7b2a61fb59760d78bc975a808897b3bd	14	0	0	0	0	0	0	0	0	0	0	0	0	0	0	0	0	0	0	0	0	0	0	0	0	0	0	0	0	0	0	0	0	0	0	0	0	0	0	0	0	0	9	0	0	0	0	10	0
7b388ff3f19ca425698e60b14277cfbb	0	0	0	0	0	0	0	0	0	0	0	0	0	0	0	0	0	0	0	0	0	0	0	0	0	0	0	0	0	0	0	0	0	0	0	0	0	0	0	0	0	0	0	0	0	0	0	0	0
7b5e468d243dc974195f3efe5554fc0c	0	0	0	0	0	0	0	0	0	0	0	0	0	0	0	0	0	0	0	0	0	0	0	0	0	0	0	0	0	0	0	0	0	0	0	0	0	0	0	0	0	0	0	0	0	0	0	0	0
7b7653cc6132c0e5eb0908a3ca2e0100	0	0	0	0	0	0	0	0	0	0	0	0	0	0	0	0	0	0	0	0	0	0	0	0	0	0	0	0	0	0	0	0	0	0	0	0	0	0	0	0	0	0	0	0	0	0	0	0	0
7b9863a51729b4a3bb0faa0d43a23c5d	0	0	30	0	0	0	0	0	0	0	0	0	0	0	0	0	0	3	0	0	0	18	0	54	0	7	10	0	189	0	19	8	4	43	220	5	34	0	0	80	507	15	0	0	0	0	0	0	14
7ba338178b82040df3198e79cdbc0f0b	0	0	0	0	0	0	0	0	0	0	0	0	0	0	0	0	0	0	0	0	0	0	0	0	0	0	0	0	0	0	0	0	0	0	0	0	0	0	0	0	0	0	0	0	0	0	0	0	0
7ba46039ee4db134de56e1c95ffdbd0a	0	7	0	0	0	0	0	0	0	0	0	0	0	0	0	0	0	0	0	0	0	3	0	0	0	0	0	0	0	0	0	0	0	0	0	0	0	0	0	0	0	0	0	0	0	0	0	0	0
7ba49e2ccb03da37ad7fdfa8d70555ae	0	0	0	0	0	0	0	0	0	0	0	0	0	0	0	0	0	0	0	0	0	0	0	0	0	0	0	0	0	0	0	0	0	0	0	0	0	0	0	0	0	0	0	0	0	0	0	0	0
7bab1277c452712508bc0a7b5262459b	9	0	0	4	0	0	0	0	0	0	0	3	0	0	0	0	0	0	0	0	0	0	0	0	0	0	0	0	0	0	0	0	0	0	0	0	0	0	0	0	0	0	0	0	0	0	0	0	0
7bd0b3dc763dbcb7ee21903c14f65400	0	0	6	0	0	0	0	0	0	0	0	7	0	0	0	0	0	0	0	0	0	0	5	0	4	0	0	0	7	3	0	0	0	0	0	0	0	0	0	0	0	0	0	0	0	0	0	0	0
7be44c53530256d30b7a74329789b20a	6	0	0	3	0	0	0	0	0	0	0	0	0	0	0	0	0	0	0	0	0	0	0	0	0	0	0	0	0	0	0	0	0	0	0	0	0	0	0	0	0	0	0	0	0	0	0	0	0
7be9c38474416d6423279c2f5f1f8286	0	0	0	0	0	0	0	0	0	0	0	0	0	0	0	0	0	0	0	0	0	0	0	0	0	0	0	0	0	0	0	0	0	0	0	0	0	0	0	0	0	0	0	0	0	0	0	0	0
7bfca70dcfd367dcab9b0554ec669ced	0	0	0	0	0	0	0	0	0	0	0	0	0	0	0	0	0	0	0	0	0	0	0	0	0	0	0	0	0	0	0	0	0	0	0	0	0	0	0	0	0	0	0	0	0	0	0	0	0
7c00606bcad68f066c05140befef5c20	0	0	0	0	0	0	0	0	0	0	0	0	0	0	0	0	0	0	0	0	0	0	0	0	0	0	0	0	0	0	0	0	0	0	0	0	0	0	0	0	0	0	0	0	0	0	0	0	0
7c0c22001c335a5887e25c1e0605d7fe	0	0	0	0	0	0	0	0	0	0	0	0	0	0	0	0	0	0	0	0	0	0	0	0	0	0	0	0	0	0	0	0	0	0	0	0	0	0	0	0	0	0	13	0	0	0	0	0	0
7c16785cf8036c58aaaa97910c0a4143	0	0	10	0	3	0	0	0	0	0	0	4	7	0	0	0	0	0	0	0	0	25	19	28	5	6	7	7	5	11	7	7	0	0	0	3	0	0	4	0	0	0	91	57	0	15	0	0	8
7c1f0134f3ef19ede52c48b5de41d54b	0	0	0	122	0	0	0	0	0	0	0	0	7	0	0	28	176	0	0	0	0	0	0	0	0	0	0	0	0	0	0	0	0	0	0	0	0	0	0	0	0	0	0	0	0	0	0	0	0
7c25e0d1646659c0a6ff5d0aefd9d59f	0	0	0	0	0	0	0	0	0	0	0	0	0	0	0	0	0	0	0	0	0	0	0	0	0	0	0	0	0	0	0	0	0	0	0	0	0	0	0	0	0	0	0	0	0	0	0	0	0
7c4f2e4600116c88fe63774c04fb6c84	0	12	66	0	0	0	0	0	0	0	0	0	0	0	0	0	0	0	0	0	0	0	21	20	0	0	0	0	9	36	0	0	0	0	0	0	0	0	0	0	0	0	0	0	0	0	0	0	0
7c53b04335407dc4e7af4b205a4a4e92	0	0	0	0	0	0	0	0	0	0	0	0	0	0	0	0	0	0	0	0	0	0	0	0	0	0	0	0	0	0	0	0	0	0	0	0	0	0	0	0	0	0	0	0	0	0	0	0	0
7c5a57ca6e7a757966ea79338f12816b	0	0	0	0	0	0	0	3	0	0	0	0	0	0	0	0	0	0	0	0	0	0	0	0	0	0	0	0	0	0	0	0	0	0	0	0	0	0	0	0	0	0	0	0	0	0	0	0	0
7c629685466eea2d76fc529d2a082a04	0	0	0	0	0	0	0	0	0	0	0	0	0	0	0	0	0	0	0	0	0	0	0	0	0	0	0	0	0	0	0	0	0	0	0	0	0	0	0	0	0	0	0	0	0	0	0	0	0
7c70a9e976cea06ee3bb85f2d6f1c855	235	296	167	96	55	75	152	130	164	79	46	127	91	56	51	153	108	131	132	47	109	21	33	53	7	0	0	10	23	23	25	21	7	9	15	22	23	11	15	15	10	22	87	113	77	95	80	152	53
7c831e1b80aab20526d18b482fc6ce6f	0	0	0	0	0	0	0	0	0	0	0	0	0	0	0	0	0	0	0	0	0	0	0	0	0	0	0	0	0	0	0	0	0	0	0	0	0	0	0	0	0	0	0	0	0	0	0	0	0
7c848845735780c1cecc64dd98faab90	0	0	0	0	0	0	0	0	0	0	0	0	0	0	0	0	0	0	0	0	0	0	0	0	0	0	0	0	0	0	0	0	0	0	0	0	0	0	0	0	0	0	0	0	0	0	0	0	0
7c854b2319750677b810721fe392bfec	0	0	0	0	0	0	0	0	0	0	0	0	0	0	0	0	0	0	0	0	0	0	0	0	0	0	0	0	0	0	0	0	0	0	0	0	0	0	0	0	0	0	0	0	0	0	0	0	0
7cb293d606ace05f96207f950d32b5fa	0	0	0	0	0	0	0	0	0	0	0	0	0	0	0	0	0	0	0	0	0	0	0	0	0	0	0	0	0	0	0	0	0	0	0	0	0	0	0	0	0	0	0	0	0	0	0	0	0
7cb416adf040b27bfe842725d1193806	0	0	0	0	0	0	0	0	0	0	0	0	0	0	0	0	0	0	0	0	0	0	0	0	0	0	0	0	0	0	0	0	0	0	0	0	0	0	0	0	0	0	0	0	0	0	0	0	0
7cb9ad005f5833fd9bd98f1f698f81b9	0	0	0	0	0	0	0	0	0	0	0	0	0	0	0	0	0	0	0	0	0	0	0	0	0	0	0	0	0	0	0	0	0	0	0	0	0	0	0	0	0	0	68	60	12	14	0	20	0
7cbdafd8e43706820640867d34ac67b2	0	0	0	0	0	0	0	0	0	0	0	0	0	0	0	0	0	0	0	0	0	0	0	0	0	0	0	0	0	0	0	0	0	0	0	0	0	0	0	0	0	0	0	22	0	0	0	19	0
7cd1e8a556960919660f8b5391f2f4b6	43	108	41	18	11	27	11	55	38	30	20	31	52	13	48	94	103	33	52	44	112	0	0	0	0	0	0	0	0	0	0	0	0	0	0	0	0	0	0	0	0	0	0	0	0	0	0	0	0
7d1b01bd90a8900815723c8171488687	0	4	0	0	0	0	0	0	0	0	0	0	0	0	0	0	0	0	0	0	0	0	0	3	0	0	0	0	0	0	0	0	0	0	0	0	0	0	0	0	0	0	3	0	3	0	0	0	0
7d23659a7c3037b7896a85f27ba5e008	0	0	0	0	0	0	0	0	0	0	0	0	0	0	0	0	0	0	0	0	0	0	0	4	0	0	0	0	0	0	0	0	0	0	0	0	0	0	0	5	0	0	146	168	59	87	69	130	128
7d24c641ab5cdb42521f3b8d1ab35e90	0	6	41	0	0	0	0	0	0	0	0	0	0	0	0	0	0	0	0	0	0	5	9	0	0	0	0	5	5	0	4	0	0	0	0	0	0	0	0	0	0	0	8	0	0	0	0	0	0
7d363eddc596797c41798f3bb80c7bb5	0	0	0	0	0	0	0	0	0	0	0	0	0	0	0	0	0	0	0	0	0	0	0	0	0	0	0	0	0	0	0	0	0	0	0	0	0	0	0	0	0	0	0	0	0	0	0	0	0
7d3b0d40713e58abeb2aae1c6b08e776	8	0	10	0	0	0	0	0	0	0	0	0	0	0	0	0	0	0	0	0	0	0	0	0	0	0	0	0	0	0	0	0	0	0	0	0	0	0	0	0	0	0	0	0	0	0	0	0	0
7d46aa127834765d7787a0f10b1738e1	0	0	0	0	0	0	0	0	0	0	0	0	0	0	0	0	0	0	0	0	0	0	0	0	0	0	0	0	0	0	0	0	0	0	0	0	0	0	0	0	0	0	6	12	4	10	4	0	5
7d62bc3b2b860cfaed8f966108139eb8	0	0	0	0	0	0	0	0	0	0	0	0	0	0	0	0	0	0	0	0	0	0	0	0	0	0	0	0	0	0	0	0	0	0	0	0	0	0	0	0	0	0	0	0	0	0	0	0	0
7d62e62a870c1303b52c1df1f9d9aef7	0	0	0	0	0	0	0	0	0	0	0	0	0	0	0	0	0	0	0	0	0	0	0	0	0	0	0	0	0	0	0	0	0	0	0	0	0	0	0	0	0	0	0	0	0	0	0	0	0
7d7364f7d56248d631516a736701660f	2	0	0	0	0	0	0	0	0	0	0	0	0	0	0	0	0	0	0	0	0	0	0	0	0	0	0	0	0	0	0	0	0	0	0	0	0	0	0	0	0	0	0	0	0	0	0	0	0
7d92615467f29a38cff81d29dc379950	0	0	0	0	0	0	0	0	0	0	0	0	0	0	0	0	0	0	0	0	0	0	0	0	0	0	0	0	0	0	0	0	0	0	0	0	0	0	0	0	0	0	0	0	0	0	0	0	0
7da383238a2ef9def9a79be0d248b883	0	0	0	0	0	0	0	0	0	0	0	0	0	0	0	0	0	0	0	0	0	0	0	0	0	0	0	0	0	0	0	0	0	0	0	0	0	0	0	0	0	0	0	0	0	0	0	0	0
7da5801139fda5cae7d293111c72a91f	6	6	0	0	0	0	0	0	0	0	0	0	0	0	0	0	0	0	0	0	0	26	37	49	6	0	3	16	35	18	12	14	14	12	9	7	5	3	3	6	8	14	12	0	0	0	0	0	0
7e00c5505f74492c0cdd1d7e0656bcfe	0	0	0	0	0	0	0	0	0	0	0	0	0	0	0	0	0	0	0	0	0	0	0	0	0	0	0	0	0	0	0	0	0	0	0	0	0	0	0	0	0	0	204	223	122	94	76	115	108
7e0986f6732d938193e36f84d4da4baa	6	5	17	0	0	0	0	0	0	0	0	0	0	0	0	0	0	0	0	0	0	12	16	15	0	0	0	0	0	0	0	0	4	0	0	0	0	0	0	0	0	0	0	0	0	0	0	0	0
7e1f9ffe81bb3cddfb805fc79c2795ea	0	0	0	0	0	0	0	0	0	0	0	0	0	0	0	0	0	0	0	0	0	0	0	0	0	0	0	0	0	0	0	0	0	0	0	0	0	0	0	0	0	0	0	0	0	0	0	0	0
7e3fbdcb6438d18ec345c475f25f0747	0	97	0	0	0	0	0	0	0	0	0	0	0	0	0	0	0	0	0	0	0	199	129	178	0	0	64	104	55	70	0	87	42	70	0	49	69	102	57	55	40	0	0	0	0	0	0	0	0
7e4393f08ef4a3ac667c1f3836c8ee84	0	0	0	0	0	0	0	0	0	0	0	0	0	0	0	0	0	0	0	0	0	3	0	0	0	0	8	3	6	0	0	0	3	0	0	0	0	0	0	0	0	0	0	3	0	2	0	0	0
7e6bfa5e668521fd7ee3ac8b287722b2	0	0	9	8	5	0	0	0	10	11	11	16	0	0	0	0	10	6	0	22	37	0	0	0	3	11	0	6	13	6	0	7	16	14	0	6	36	0	0	6	10	27	0	0	0	0	0	0	0
7e74c1e42db23f9a4930bdd86b9f1cb6	0	0	0	3	0	0	0	0	0	0	0	0	0	0	0	0	0	0	0	0	0	0	0	0	0	0	0	0	0	0	0	0	0	0	0	0	0	0	0	0	0	0	0	0	0	0	0	0	0
7e7b1bb315ad8d172bdc621c8bb7cede	0	0	0	0	0	0	0	0	0	0	0	0	0	0	0	0	0	0	0	0	0	0	0	0	0	0	0	0	0	0	0	0	0	0	0	0	0	0	0	0	0	0	0	0	0	0	0	0	0
7e89e73bd851bda73f0e1b7744e96ed7	0	0	0	0	0	0	0	0	0	0	0	0	0	0	0	0	0	0	0	0	0	0	0	0	0	0	0	0	0	0	0	0	0	0	0	0	0	0	0	0	0	0	0	0	0	0	0	0	0
7e8f26829b3185e39ab3ff9c10e88514	0	0	8	0	0	0	0	0	0	0	0	0	0	0	0	0	0	0	0	0	0	0	0	0	0	0	0	0	0	0	0	0	0	0	0	0	0	0	0	0	0	0	0	0	0	0	0	0	0
7e9bf33f7a53d9c31b2e08cc80730cce	0	0	16	0	0	0	0	0	0	0	0	0	0	0	0	0	0	0	0	0	0	0	0	0	0	0	0	0	0	0	0	0	0	0	0	0	0	0	0	0	0	0	0	0	0	0	0	0	0
7ea67dd0b243853d2261e21f48d6077d	0	0	0	0	0	0	0	0	0	0	0	0	0	0	0	0	0	0	0	0	0	0	0	0	0	0	0	0	0	0	0	0	0	0	0	0	0	0	0	0	0	0	0	0	0	0	0	0	0
7ec71fa352437cefb8d2ec6462959e01	0	0	14	0	0	0	0	0	0	0	0	0	0	0	0	0	0	0	0	0	0	0	0	0	0	0	0	0	0	0	0	0	0	0	0	0	0	0	0	0	0	0	0	0	0	0	0	0	0
7ee1b1bfa9b2a84f6a121428e9295cea	0	0	0	0	0	0	0	0	0	0	0	0	0	0	0	0	0	0	0	0	0	0	0	0	0	0	0	0	0	0	0	0	0	0	4	0	0	0	0	0	0	0	0	0	0	0	0	0	0
7f11c82ac7cb5427f4e05e33094417dd	0	0	0	0	0	0	0	0	0	0	0	0	0	0	0	0	0	0	0	0	0	0	0	0	0	0	0	0	0	0	0	0	0	0	0	0	0	0	0	0	0	0	0	0	0	0	0	0	0
7f1265a33f6b0d1181626991986411e9	231	587	303	885	648	936	929	1485	1122	1022	1139	783	1018	716	1332	1217	1088	993	977	951	780	62	62	59	77	56	67	127	185	89	136	78	114	69	77	102	153	131	126	157	110	102	164	343	738	414	358	958	661
7f14b356d0d7a840b3aca03c959f3a79	0	0	0	0	0	0	0	0	0	0	0	0	0	0	0	0	0	0	0	0	0	0	0	0	0	0	0	0	0	0	0	0	0	0	0	0	0	0	0	0	0	0	0	0	0	0	0	0	0
7f2788fabae9fcfb07ce0be5d10b8d75	0	0	0	0	0	0	0	0	0	0	0	0	0	0	0	0	0	0	0	0	0	0	0	0	0	0	0	0	0	0	0	0	0	0	0	0	0	0	0	0	0	0	0	0	0	0	0	0	0
7f3c3c7dabb988fbe4ed22b5d7271dc3	0	0	0	0	0	0	0	0	0	0	0	0	0	0	0	0	0	0	0	0	0	0	0	0	0	0	0	0	0	0	0	0	0	0	0	0	0	0	0	0	0	0	0	0	0	0	0	0	0
7f46dea08c4972604a4656db4bb2e4f4	0	0	0	0	0	0	0	0	0	0	0	0	0	0	0	0	0	0	0	0	0	0	0	0	0	0	0	0	0	0	0	0	0	0	0	0	0	0	0	0	0	0	0	0	0	0	0	0	0
7f68a4c56cbc1142edf5a8d622b3f6d3	29	0	0	0	0	0	0	0	0	0	0	0	0	0	0	0	0	0	0	0	0	0	0	0	0	0	0	19	0	0	0	0	0	0	0	0	0	0	0	0	0	0	0	0	0	0	0	0	0
7f7016094ad879abf9937814e2827b59	0	0	0	0	0	0	0	0	4	0	0	0	4	0	0	0	6	6	4	0	0	3	2	3	0	0	0	0	0	0	0	0	0	0	0	0	0	0	0	0	0	0	0	0	0	0	0	0	0
7f7e95ce07ba6e2cd93256d0c4a3aff3	0	0	0	0	0	0	0	0	0	0	0	0	0	0	0	0	0	0	0	0	0	0	0	0	0	0	0	0	0	0	0	0	0	0	0	0	0	0	0	0	0	0	0	0	0	0	0	0	0
7f8dc356977636d1d4de7a75d889d622	0	0	0	0	0	0	0	0	0	0	0	0	0	0	0	0	0	0	0	0	0	0	0	0	0	0	0	0	0	0	0	0	0	0	0	0	0	0	0	0	0	0	13	7	0	0	0	0	0
7f9a8751e87245f3ac2d38ce40caf290	0	0	0	0	0	0	0	0	0	0	0	0	0	0	0	0	0	0	0	0	0	0	0	0	0	0	88	0	0	0	0	0	0	0	0	0	0	0	8	0	0	0	0	0	0	0	0	0	0
7f9c261252c2ab4963712541cc839d39	0	5	3	4	0	0	0	3	5	3	0	6	0	5	4	6	0	0	0	2	7	0	0	0	0	2	0	0	0	2	0	2	0	0	4	2	4	0	0	4	0	0	0	2	0	2	0	0	0
7fa4a7b1d2c8041ab834b0082b74598e	15	25	14	27	20	15	13	20	23	13	7	23	38	56	51	49	90	48	38	23	53	85	74	36	62	34	30	57	62	60	33	72	45	54	29	56	32	25	41	42	28	50	0	0	0	0	0	0	0
7fac2194b699e98eb64d0e38427a7fcb	537	573	445	7	10	4	2	11	12	13	9	10	0	0	0	0	0	0	3	2	0	12	16	5	0	0	0	0	6	0	2	4	3	0	0	0	0	3	2	0	0	0	0	0	0	0	0	0	0
7fb7de732f8db470c2ec99b85586d856	54	84	122	28	15	25	17	11	15	24	14	20	41	17	22	14	0	11	11	38	14	13	11	5	0	3	0	12	8	0	0	0	0	0	6	0	6	0	0	0	0	0	159	215	78	56	51	85	62
7fce6b15e0a3597a33580a339a4e2510	0	0	0	0	0	0	0	0	0	0	0	0	0	0	0	0	0	0	0	0	0	0	0	0	0	0	0	0	0	0	0	0	0	0	0	0	0	0	0	0	0	0	0	0	0	0	0	0	0
8062e3719ca03d7f1becfaaa0d50664f	0	0	0	53	0	0	48	59	0	54	0	53	0	0	0	0	0	0	0	0	0	0	0	0	0	0	0	0	0	0	0	0	0	0	0	0	0	0	0	0	0	0	350	304	1554	1138	879	1091	1042
808367f80487d50c212a79bccee139de	0	0	4	0	0	0	0	0	0	0	0	0	0	0	0	0	0	0	0	0	0	0	0	0	0	0	0	0	0	0	0	0	0	0	0	0	0	0	0	0	0	0	0	0	0	0	0	0	0
808bc933de75078df2407956db4fff04	0	0	0	0	0	0	0	0	0	0	0	0	0	0	0	0	0	0	0	0	0	0	0	0	0	0	39	0	0	0	0	0	0	0	0	0	0	0	0	0	0	0	0	0	0	0	0	0	0
808e2bf520fdcd8fd103aed512e49926	0	0	0	0	0	0	0	0	0	0	0	0	0	0	0	0	0	0	0	0	0	0	0	0	0	0	0	0	0	0	0	0	0	0	0	0	0	0	0	0	0	0	0	0	0	0	0	0	0
809e9ee5e62318169ea09384b2d88dad	0	0	11	0	0	0	0	0	0	0	0	0	0	0	0	0	0	0	0	0	0	0	0	0	0	0	0	0	0	0	0	0	0	0	0	0	0	0	0	0	0	0	0	0	0	0	0	0	0
80a50fc5d8800fa0e34069371d9b8813	0	0	0	0	0	0	0	0	0	0	0	0	0	0	0	0	0	0	0	0	0	0	0	0	0	0	0	0	0	0	0	0	0	0	0	0	0	0	0	0	0	0	0	0	0	0	0	0	0
80ab46cbea6123d2748645c39047408c	0	0	0	0	0	0	0	0	0	0	0	0	0	0	0	0	0	0	0	0	0	0	0	0	0	0	0	0	0	0	0	0	0	0	0	0	0	0	0	0	0	0	0	0	0	0	0	0	0
80b7af71ab83a18c672415b0759b21e0	0	0	0	0	0	0	0	0	0	0	0	0	0	0	0	0	0	0	0	0	0	0	0	0	0	0	0	0	0	0	0	0	0	0	0	0	0	0	0	0	0	0	0	0	0	0	0	0	0
80c1e853b1ddd3a33a6045adb877adf6	0	0	0	0	0	0	0	0	0	0	0	0	0	0	0	0	0	0	0	0	0	0	0	0	0	0	0	0	0	0	0	0	0	0	0	0	0	0	0	0	0	0	0	0	0	0	0	0	0
80dc0d99f041e9847636510e4ca52de4	0	0	0	0	0	0	0	0	0	0	0	0	0	0	0	0	0	0	0	0	0	0	0	0	0	0	0	0	0	0	0	0	0	0	0	0	0	0	0	0	0	0	4	0	0	0	0	0	0
80dfd1938eb6f4f6b5f49db1a873a1c0	0	0	0	0	0	0	0	0	0	0	0	0	0	0	0	0	0	0	0	0	0	0	0	0	0	0	0	0	0	0	0	0	0	0	0	0	0	0	0	0	0	0	0	0	0	0	0	0	0
811b3374ab0ce7fc64a18b5b6dfd0742	0	0	0	0	0	0	0	0	0	0	0	0	0	0	0	0	0	0	0	0	0	0	0	0	0	0	0	0	0	0	0	0	0	0	0	0	0	0	0	0	0	0	0	0	0	0	0	0	0
81444c7149485f7bb3494aa05526cbe3	0	0	0	0	0	0	0	0	0	0	0	0	0	0	0	0	0	0	0	0	0	0	0	0	0	0	0	0	0	0	0	0	0	0	0	0	0	0	0	0	0	0	0	0	0	0	0	0	0
814ec8c125d5f596e7901b7e295a0fb9	0	0	0	0	0	0	0	0	0	0	0	0	0	0	0	0	0	0	0	0	0	0	0	0	0	0	0	0	0	0	0	0	0	0	0	0	0	0	0	0	0	0	0	0	0	0	0	0	0
8166ff4cd4f1481127821b6a44437754	0	0	0	0	0	0	0	0	0	0	0	0	0	0	0	0	0	0	0	0	0	0	0	0	0	0	0	0	0	0	0	0	0	0	0	0	0	0	0	0	0	0	12	25	0	0	0	0	0
8191903f1e240a1eab3468f2c5cc43f1	0	0	0	0	0	0	0	0	0	0	0	0	0	0	0	0	0	0	0	0	0	0	0	0	0	0	0	0	0	0	0	0	0	0	0	0	0	0	0	0	0	0	0	0	0	0	0	0	0
81a61988cc120083a4c6e0b0b5c8ce48	0	0	0	0	0	0	0	0	0	0	0	0	0	0	0	0	0	0	0	0	0	0	0	0	0	0	0	0	0	0	2	0	0	0	0	0	0	0	0	0	0	0	0	0	0	0	0	0	0
81b556ba66651ffcd4d0ae49d8a82e45	0	0	0	0	0	0	0	0	0	0	0	0	0	0	0	0	0	0	0	0	0	0	5	0	0	0	0	0	0	0	0	0	0	0	0	0	0	0	0	0	0	0	12	14	0	0	0	0	0
81ba7862de34e47cc531da0e30041c00	0	0	0	0	0	0	0	0	0	0	0	0	0	0	0	0	0	0	0	0	0	0	0	0	0	0	0	0	0	3	0	0	0	0	0	0	0	0	0	0	0	0	0	0	0	0	0	0	0
81d8ee5f21574c84c67f8c6493407127	0	10	0	0	0	0	0	0	0	0	4	0	0	0	0	0	0	0	0	0	0	0	0	0	0	0	0	0	0	0	0	0	0	0	0	0	0	0	0	0	0	0	0	0	0	0	0	0	0
81e695a6dcb2c3d20a4b0a261b4db8b2	0	5	4	0	0	0	0	0	0	0	0	0	0	0	0	0	0	0	0	0	0	0	3	0	0	0	0	0	0	0	0	0	0	0	0	0	0	0	0	0	0	0	0	0	0	0	0	0	0
81e8a65a7fd6e6584fdd54aec1385fc8	0	0	0	0	0	0	0	0	0	0	0	0	0	0	0	5	0	0	0	0	0	14	42	12	13	17	0	21	6	7	12	12	22	13	10	7	32	9	20	14	7	7	0	0	0	0	0	0	0
81fb772b35f66dbb7a97863bc476f5ac	0	0	0	0	0	0	0	0	0	0	0	0	0	0	0	0	0	0	0	0	3	5	0	0	6	0	0	0	6	0	0	0	0	0	0	0	0	4	0	0	0	0	0	0	0	0	0	0	0
821498dd398b885ab3180b554fe0ddd4	0	0	0	0	0	0	0	0	0	0	0	0	0	0	0	0	0	0	0	0	0	0	0	0	0	0	0	0	0	0	0	0	0	0	0	0	0	0	0	0	0	0	0	0	0	0	0	0	0
822062449de6d061da00ee8e900ba5a4	0	0	0	0	0	0	0	0	0	0	0	0	0	0	0	0	0	0	0	0	0	0	0	0	0	0	0	0	0	0	0	0	0	0	0	0	0	0	0	0	0	0	0	0	0	0	0	0	0
82348dc01cb04183cc60c36cb2a5ad6c	0	0	0	0	0	0	0	0	0	0	0	0	0	0	0	0	0	0	0	0	0	31	29	0	0	0	0	0	0	29	0	0	0	0	0	0	0	0	0	0	0	0	0	34	28	31	0	27	39
82480db104c841e467478ecce39d4ab9	0	0	0	0	0	0	0	0	0	0	0	0	0	0	0	0	0	0	0	0	0	0	0	27	0	0	0	0	0	0	0	10	0	0	0	0	0	57	0	0	0	0	0	0	0	0	0	0	0
8259b4aea8acff1fe3c8627ef8dc795f	0	0	0	0	0	0	0	0	0	0	0	0	3	5	0	0	0	0	5	0	0	153	218	124	76	78	56	138	159	67	71	160	54	89	70	103	87	21	86	67	70	41	0	0	0	0	0	0	0
8261c0458f260fd47258a0aee3856fc7	0	0	0	0	0	2	0	0	0	0	0	6	0	0	8	4	0	3	0	4	0	0	0	0	0	0	0	0	0	0	0	0	0	0	0	0	0	0	0	0	0	0	0	0	0	0	0	0	0
8262b0feab89b472e6a9a3d007884821	0	0	0	0	0	0	0	0	0	0	0	0	0	0	0	0	0	0	0	0	0	0	0	0	0	0	0	0	0	0	0	0	0	0	0	0	0	0	0	0	0	0	0	0	0	0	0	0	0
8273ca3d9a9c50fec59d3297c934322f	0	0	0	0	0	0	0	0	0	0	0	0	0	0	0	0	0	0	0	0	0	0	0	0	0	0	0	0	0	0	0	0	0	0	0	0	0	0	0	0	0	0	0	0	0	0	0	0	0
827630f500b492439f5d12b35c61d48d	0	0	0	0	0	0	0	0	0	0	0	0	0	0	0	0	0	0	0	0	0	0	43	0	0	0	0	0	0	0	0	0	0	0	0	0	0	0	0	0	0	0	0	0	0	0	0	0	0
827b9c14cd7a7e89942f914ea653db05	0	6	15	0	0	0	0	3	0	0	0	0	0	0	0	0	0	0	0	0	0	3	0	6	0	0	2	0	0	0	3	0	0	0	0	0	0	0	0	0	0	0	9	11	6	0	5	0	0
8293cb2f61bceb72d4b52f9980f79a7e	0	0	0	0	0	0	6	0	0	0	0	0	0	0	0	0	0	0	5	0	0	0	0	0	0	0	0	0	0	0	0	0	0	0	0	0	0	0	0	0	0	0	0	0	0	0	0	0	0
829424d27134b81ce021755bd365f439	0	0	0	0	0	0	0	0	0	0	0	0	0	0	0	0	0	0	0	0	0	0	0	0	0	0	0	0	0	0	0	0	0	0	0	0	0	0	0	0	0	0	0	0	0	0	0	0	0
829f2e351c31498188f9b8e224e1160f	0	4	0	0	0	0	0	0	0	0	0	0	0	0	0	0	0	0	0	0	0	0	0	0	0	0	0	0	0	0	0	0	0	0	0	0	0	0	0	0	0	0	0	0	0	0	0	0	0
82a1cdbd2668911fb4b7052781255f0c	0	0	0	0	0	0	0	0	0	0	0	0	0	0	0	0	0	0	0	0	0	0	0	0	0	0	0	0	0	0	0	0	0	0	0	0	0	0	0	0	0	0	10	0	0	0	0	0	0
82b8378343e0b29d3585ae5edc79634b	59	43	23	0	0	0	0	0	0	0	0	0	0	0	0	0	0	0	0	0	0	205	231	160	35	18	37	25	22	21	42	44	27	4	6	14	5	8	4	10	7	5	345	408	9	20	10	7	5
82c18254339c2af635079388ea51f1b6	0	0	0	0	0	0	0	0	0	0	0	0	0	0	0	0	0	0	0	0	0	0	0	0	0	0	0	0	0	0	0	0	0	0	0	0	0	0	0	0	0	0	0	5	0	0	0	0	0
82c9dbfef8dff989ff8096f98153d4f7	9	10	0	0	0	9	0	22	0	0	0	0	0	0	10	0	0	0	5	0	6	13	23	8	16	0	39	27	12	25	21	7	7	9	6	18	14	16	10	3	0	13	81	76	40	96	80	66	119
82cc85d3396f9cd6197c5b2c16a0ea46	0	0	0	0	0	0	0	0	0	0	0	0	0	0	0	0	0	0	0	0	0	0	0	0	0	0	0	0	0	0	0	0	0	0	0	0	0	0	0	0	0	0	0	0	0	0	0	0	0
82d2244e4f1d19720dd1213f46700edb	0	0	0	19	0	0	0	8	0	0	0	0	18	0	13	36	0	18	0	13	20	0	0	0	0	0	0	0	0	0	0	0	0	0	0	0	0	0	0	0	0	0	0	0	0	0	0	0	0
82de1cc1a6e6aff50b4a20dbba97a821	120	165	238	51	33	36	23	88	36	45	47	35	0	23	36	16	43	27	51	25	21	16	12	0	0	0	0	0	12	0	0	8	0	0	0	0	0	0	0	0	0	0	25	60	19	16	0	14	0
82fd566b0c8a17a9eb7b62dfc6305e50	0	0	0	0	0	0	0	0	0	0	0	0	0	0	0	0	0	0	0	0	0	0	0	0	0	0	0	0	0	0	0	0	0	0	8	0	0	0	0	0	0	0	0	0	0	0	0	0	0
8310a559c3547b6aa412e4af80e88a68	0	0	0	0	0	0	0	0	0	0	0	0	0	0	0	0	0	0	0	0	0	0	0	0	0	0	0	0	0	0	0	0	0	0	0	0	0	0	0	0	0	0	0	0	0	0	0	0	0
831a64441179013e82f38c0cc819be58	0	0	0	0	0	0	0	0	0	0	0	0	0	0	0	0	0	0	0	0	0	0	0	0	0	0	0	0	0	0	0	0	0	0	0	0	0	0	0	0	0	0	0	0	0	0	0	0	0
835127e9c4bc3f1477a5a7423355c59b	0	0	0	0	0	0	0	0	0	0	0	7	0	0	0	0	14	0	0	0	0	0	0	0	0	0	0	0	8	0	12	0	11	0	0	0	0	7	0	0	0	0	18	34	31	16	6	36	35
8373b91c24a50a83f5b71c190b78d589	0	0	0	0	0	0	0	0	0	0	0	0	0	0	0	0	0	0	0	0	0	0	0	0	0	0	0	0	0	0	0	0	0	0	0	0	0	0	0	0	0	0	0	0	0	0	0	0	0
839ce8416f93e15ead6080fd79804cb1	0	6	0	0	0	0	0	0	0	0	0	0	0	0	0	0	0	0	0	0	0	0	0	0	0	0	0	0	0	0	0	0	0	0	0	0	0	0	0	0	0	0	0	0	0	0	0	0	0
83a233c6d1d5c6eee5f8495eddbb88e4	0	0	0	0	0	0	0	0	0	0	0	0	0	0	0	0	0	0	0	0	0	7	7	4	0	0	0	0	0	0	0	0	0	0	0	0	0	0	0	2	0	0	0	0	0	0	0	0	0
83d365c10df833a1d84903edb13c8483	0	0	0	0	0	0	0	0	0	0	0	0	0	0	0	0	0	0	0	0	0	0	0	0	0	0	0	0	0	0	0	0	0	0	0	0	0	0	2	0	0	0	0	0	0	0	0	0	0
83d8b4e2ec25fbfc37b9cca6447563b1	0	0	0	0	0	0	0	0	0	0	0	0	0	0	0	0	0	0	0	0	0	0	0	0	0	0	0	0	0	0	0	0	0	0	0	0	0	0	0	0	0	0	0	0	0	0	0	0	0
83e0ca19919d97321a6e21914eb915dc	0	0	0	0	0	0	0	0	0	0	0	0	0	0	0	0	0	0	0	0	0	0	0	0	0	0	0	0	0	0	0	0	0	0	0	0	0	0	0	0	0	0	0	0	0	0	0	0	0
83ea2567fc9fa7a43d4ec5931c92c2c1	0	0	0	0	0	0	0	0	0	0	0	0	0	0	0	0	0	0	0	0	0	0	0	0	0	0	0	0	0	0	0	0	0	0	0	0	0	0	0	0	0	0	0	0	0	0	0	0	0
83f9d96292f6ec408eed5c87a4b821fc	0	0	0	0	0	0	0	0	0	0	0	0	0	0	0	0	0	0	0	0	0	0	0	0	0	0	0	0	0	0	0	0	0	0	0	0	0	0	0	0	0	0	0	0	0	0	0	0	0
840eb7cd9a204f905bcc9e17b3ccb1fa	0	0	0	0	0	0	0	0	0	0	0	0	0	0	0	0	0	0	0	0	0	0	0	0	0	0	0	0	0	0	0	0	0	0	0	0	0	0	0	0	0	0	0	0	0	0	0	0	0
8410b80f90076e5694da6b4f9b7567e4	0	0	0	0	0	0	0	0	0	0	0	0	0	0	0	0	0	0	0	0	0	0	0	0	0	0	0	0	0	0	0	0	0	0	0	0	0	0	0	0	0	0	13	14	0	0	0	0	0
841d02bde99fbe75357f2f9ac7b32cac	0	0	0	0	0	0	0	0	0	0	0	0	0	0	0	0	0	0	0	0	0	0	0	0	0	0	0	0	0	0	0	0	0	0	0	0	0	0	0	0	0	0	0	0	0	0	0	0	0
844c6bd62128e91f387f87a873f77d97	0	0	0	0	0	0	0	0	5	0	0	0	0	0	0	0	0	0	0	0	0	0	10	0	0	5	0	0	0	0	10	0	0	0	0	0	0	0	8	0	0	0	0	0	0	0	0	0	0
848cae62390a92fba42058e205c71bd7	0	0	0	0	0	0	0	0	0	0	0	0	0	0	0	0	0	0	0	0	0	0	0	0	0	0	0	0	0	0	0	0	0	0	0	0	0	0	0	0	0	0	0	0	0	0	0	0	0
8496b75e9a97038a822a37f97ae6804b	0	0	0	0	0	0	0	0	0	0	0	0	0	0	0	0	0	0	0	0	0	0	0	0	0	0	0	0	0	0	0	0	0	0	0	0	0	0	0	0	0	0	0	0	0	0	0	0	6
84b50143488508ded205ef4cf51d020a	0	0	0	0	0	0	0	0	0	0	0	0	0	0	0	0	0	0	0	0	0	0	0	0	0	0	0	0	0	0	0	0	0	0	0	0	0	0	0	0	0	0	0	0	0	0	0	0	0
84c5cb37966f7e68e130ad6bc2365204	0	0	0	0	0	0	0	0	0	0	0	0	0	0	0	0	0	0	0	0	0	0	0	0	0	0	0	0	0	0	0	0	0	0	0	0	0	0	0	0	0	0	0	0	0	0	0	0	0
84d369094318460075a459333a9c66a5	0	0	0	0	0	0	0	0	0	0	0	0	0	0	0	0	0	0	0	0	0	0	0	0	0	0	0	0	0	0	0	0	0	0	0	0	0	0	0	0	0	0	0	0	0	0	0	0	0
84ddf2033323b2ff23a8b1e379fd6a72	10	0	43	0	0	0	0	0	0	0	0	0	0	0	0	0	0	0	0	0	0	0	0	0	0	0	0	0	0	0	0	0	0	0	0	0	0	0	0	0	0	0	0	0	0	0	0	0	0
85138ce8a609b98069ca85c684dd16d5	54	78	79	47	41	58	15	58	45	41	48	36	15	13	33	11	26	17	12	24	36	0	0	0	0	0	0	0	0	0	0	0	0	0	0	0	0	0	0	0	0	0	0	0	0	0	0	0	0
8535ea21b4af70015740b703f6c68ed3	0	0	0	0	0	0	0	0	0	0	0	0	0	0	0	0	0	0	0	0	0	0	0	0	0	0	0	0	0	0	0	0	0	0	0	0	0	0	0	0	0	0	0	0	0	0	0	0	0
855611648ffd6818a2ceb7fe583e63f3	0	0	12	0	0	0	0	0	0	0	0	0	0	0	0	0	0	0	0	0	0	0	9	9	7	0	0	0	8	0	0	8	0	0	0	0	0	0	0	0	0	0	0	0	0	0	0	0	0
855c8250d26e1d5532bffb31b703bac2	0	0	9	0	0	0	0	0	0	0	0	0	0	0	0	0	0	0	0	0	0	0	0	0	0	0	0	0	0	0	0	0	0	0	0	0	0	0	0	0	0	0	0	0	0	0	0	0	0
856aa99e9d845f693c58c62d8170a071	0	0	0	0	0	0	0	0	0	0	0	0	0	0	0	0	0	0	0	0	0	0	0	0	0	0	0	0	0	0	0	0	0	0	0	0	0	0	0	0	0	0	0	0	0	0	0	0	0
85751c505aabd9e6776faa4254762057	0	0	0	0	0	0	0	0	0	0	0	0	0	0	0	0	0	0	0	0	0	0	0	0	0	0	0	0	0	0	0	0	0	0	0	0	0	0	0	0	0	0	34	30	0	7	5	0	8
85754dd889715ee1461e71b0452c93c8	0	0	0	0	0	0	0	0	0	0	0	0	0	0	0	0	0	0	0	0	0	0	0	0	0	0	0	0	0	0	0	0	0	0	0	0	0	0	0	0	0	0	0	0	0	0	0	0	0
8584e6ae7575a9f45f4304efa4173e16	0	0	0	0	0	0	0	0	0	0	0	0	0	0	0	0	0	0	0	0	0	0	0	0	0	0	0	0	0	0	0	0	0	0	0	0	0	0	0	0	0	0	0	0	0	0	0	0	0
8587cfdf58d6e587fd7120ec63e6300f	0	16	0	4	0	0	0	0	8	15	0	0	0	0	0	0	0	0	0	0	0	139	181	141	62	16	85	68	68	74	86	132	62	11	17	37	59	25	42	47	46	36	11	13	0	8	0	0	12
858b36b6ea8a3e9e27d9a8d588373308	0	0	0	0	0	0	0	0	0	0	0	0	0	0	0	0	0	0	0	0	0	0	0	0	0	0	0	0	0	7	0	0	0	0	0	0	0	0	0	0	0	0	0	0	0	0	0	0	0
85b95f4ce1340a5bdcce12f921c3648e	0	0	0	0	0	0	0	0	0	0	0	0	0	0	0	0	0	0	0	0	0	0	0	0	0	0	0	0	0	0	0	0	0	0	0	0	0	0	0	0	0	0	0	0	0	0	0	0	0
85c1087c58544acfe969426e8f581736	0	0	0	0	0	0	0	0	0	0	0	0	0	0	0	0	0	0	0	0	0	0	0	0	0	0	0	0	0	0	0	0	0	0	0	0	0	0	0	0	0	0	0	0	0	0	0	0	0
85caf33e6c34696f2366120ce9730fd2	0	0	0	0	0	0	0	0	0	0	0	0	0	0	0	0	0	0	0	0	0	0	0	0	0	0	0	0	0	0	2	0	0	0	0	0	0	0	0	0	0	0	0	0	0	0	0	0	0
85ce1a7493b7fbc9b4ba4cb4f09fdc69	0	0	0	0	0	0	0	0	0	0	0	0	0	0	0	0	0	0	0	0	0	0	0	0	0	0	0	0	0	0	0	0	0	0	0	0	0	0	0	0	0	0	56	11	0	9	6	10	21
85cf84c2bc0873c8899995f99ee3d183	0	0	0	0	0	0	0	0	0	0	0	0	0	0	0	0	0	0	0	0	0	0	0	0	0	0	0	0	0	0	0	0	0	0	0	0	0	0	0	0	0	0	0	10	3	5	0	5	6
85db7717c7fda625a936e7eb41294265	0	0	0	0	0	0	0	0	0	0	0	0	0	0	0	0	0	0	0	0	0	0	0	0	0	0	0	0	0	0	0	0	0	0	0	0	0	0	0	0	0	0	0	0	0	0	0	0	0
85e4935276987ce001ebcb43bafbd796	0	0	2	0	0	0	0	0	0	0	0	0	0	0	0	0	0	0	0	0	0	0	0	0	0	0	0	0	0	0	0	0	0	0	0	0	0	0	0	0	0	0	0	0	0	0	0	0	0
85ede3934ba69626d44357eb742a5fe8	0	0	0	0	0	0	0	0	0	0	0	0	0	0	0	0	0	0	0	0	0	0	0	0	0	0	0	0	0	0	0	0	0	0	0	0	0	0	0	0	0	0	0	0	0	0	0	0	0
86092446b5b6a98468ddeea8c2f4dcba	9	18	28	19	0	14	5	27	9	22	4	0	14	0	39	5	35	4	25	3	3	7	0	4	0	0	0	0	0	4	2	0	3	4	3	0	0	0	0	4	0	0	9	19	3	32	30	14	7
86167c23899fb9275637be42843aff29	0	0	0	0	0	0	0	0	0	0	0	0	0	0	0	0	0	0	0	0	0	0	0	0	0	0	0	0	0	0	0	0	0	0	0	0	0	0	0	0	0	0	0	0	0	0	0	0	0
861ac21a6da963932d7aafbb3cb79381	0	11	0	0	0	0	0	0	0	0	0	0	0	0	0	0	0	0	0	0	0	0	0	12	0	0	0	0	0	0	0	0	0	0	0	0	0	0	0	0	0	0	14	15	0	0	0	0	0
864ffa0b98f03a6e2c75a1f7a1ecb9f3	4	0	24	0	0	0	0	0	0	0	0	0	0	0	0	0	0	0	0	0	0	0	0	0	0	0	0	0	0	0	0	0	0	0	0	0	0	0	0	0	0	0	0	0	0	0	0	0	0
8654b1442d579c5649db0e5799df422c	0	0	0	0	0	0	0	0	0	0	0	0	0	0	0	0	0	0	0	0	0	6	0	0	0	0	0	0	0	0	0	6	0	0	0	0	0	0	0	0	0	0	0	11	0	0	0	0	0
8686fac25ecc95030b36757fda9b2962	0	0	0	0	0	0	0	0	0	0	0	0	0	0	0	0	0	0	0	0	0	0	4	0	0	0	0	0	0	0	0	0	0	0	0	0	0	0	0	0	0	0	0	0	0	0	0	0	0
868cd3fa4c74ec95a73e8d46e55ed73e	0	0	0	0	0	0	0	0	0	0	0	0	0	0	0	0	0	0	0	0	0	0	0	0	0	0	0	0	0	0	0	0	0	0	0	0	0	0	0	0	0	0	0	0	0	0	0	0	0
8695dd5ee20a9b135013a45f52afed77	6	0	0	0	0	0	0	0	0	0	0	0	0	0	0	0	0	0	0	0	0	0	0	0	0	0	0	0	0	0	0	0	0	0	0	0	0	0	0	0	0	0	0	0	0	0	0	0	0
869efbb9c3165d5e88329e0c5636d6bb	20	24	0	65	47	50	160	43	49	74	23	216	427	199	192	379	170	277	247	349	212	23	42	43	133	90	47	90	224	50	203	60	71	92	81	90	204	42	96	83	97	54	0	0	0	55	0	0	0
86a01bfa88b561f000b9da0f4bcca377	25	0	0	0	0	0	0	0	0	0	0	0	0	0	0	0	0	0	0	0	0	0	0	0	0	0	0	0	0	0	0	0	0	0	0	0	0	0	0	0	0	0	0	0	0	0	0	0	0
86a0e25224cea252f194020778db32e1	0	7	20	0	0	0	0	0	6	0	0	0	0	0	0	0	4	0	0	0	0	0	0	0	0	0	0	0	0	0	0	0	0	0	0	0	0	0	0	0	0	0	0	0	0	0	0	0	0
86b7956e108a83599c931b06b371ca8b	0	0	0	0	0	0	0	0	0	0	0	0	0	0	0	0	0	0	0	0	0	0	0	8	0	0	0	0	3	0	6	0	0	0	3	0	0	0	0	0	0	0	0	0	0	0	0	0	0
8701ea2a3fa0caca10dd230473202baf	0	0	0	0	0	0	0	0	0	0	0	0	0	0	0	4	0	0	0	0	0	0	0	0	0	0	0	0	0	0	0	0	0	0	0	0	0	0	0	0	0	0	0	0	0	0	0	0	0
870e467cb2736c186988fd55cd25e159	0	0	0	0	0	0	0	0	0	0	0	0	0	0	0	0	0	0	0	0	0	4	0	2	0	0	0	0	0	0	0	0	2	0	0	0	0	0	0	0	0	0	0	0	0	0	0	0	0
8715367e97364f7689debaa296df29bf	0	0	3	0	0	0	0	0	0	0	0	0	0	0	0	0	0	0	0	0	0	0	0	0	0	0	0	0	0	0	0	0	0	0	0	0	0	0	0	0	0	0	0	0	0	0	0	0	0
872204d54ca83402fff783aaa718f837	0	0	0	0	0	0	0	0	0	0	0	0	0	0	0	0	0	0	0	0	0	0	0	0	0	0	0	0	0	0	0	0	0	0	0	0	0	0	0	0	0	0	0	0	0	0	0	0	0
873ac604da80d79d143a37495a09a1d2	0	0	0	0	0	0	0	0	0	0	0	0	0	0	0	0	0	0	0	0	0	0	0	0	0	0	0	0	0	0	0	0	0	0	0	0	0	0	0	0	0	0	0	0	0	0	0	0	0
87529617d19d9aaf6063c3cd0febe0fe	0	0	0	0	0	0	0	0	0	0	0	0	0	0	0	0	0	0	0	0	0	0	0	0	0	0	0	0	0	0	0	0	0	0	0	0	0	0	0	0	0	0	0	0	0	0	0	0	0
875552007961ddffc0d80a8ee4eedea4	189	252	303	1288	1785	1473	437	784	570	508	1061	622	786	1285	753	1073	645	609	923	720	781	45	94	24	185	185	89	298	222	120	270	462	152	485	212	282	261	123	122	216	175	201	0	0	0	4	0	0	0
875748b667f376e2ec46083d0d5ac0cc	26	105	77	40	18	42	13	56	39	34	16	18	0	0	15	8	12	0	11	10	0	0	0	0	0	0	0	0	0	0	0	0	0	0	0	12	0	0	0	0	0	0	20	51	32	52	37	30	35
875d8d8a1167f752f109c97ecdcb4d9d	0	0	0	0	0	0	0	0	0	0	0	0	0	0	0	0	0	0	0	0	0	0	0	0	0	0	0	0	0	0	0	0	0	0	0	0	0	0	0	0	0	0	0	0	0	0	0	0	0
8766d5d0860483b2de0c3b71cf3df175	0	0	0	0	0	0	0	0	0	0	0	0	0	0	0	0	0	0	0	0	0	0	0	0	0	0	0	0	0	0	0	8	0	0	0	0	0	0	0	0	0	0	0	5	0	0	0	0	0
876abdb4d2aa1bef5c9f60fb344b8de0	0	0	0	0	0	0	0	0	0	0	0	0	0	0	0	0	0	0	0	0	0	0	0	0	0	0	0	0	0	0	0	0	0	0	0	0	0	0	0	0	0	0	0	0	0	0	0	0	0
878223e9c6aa8ee6de50a5aca7bd5872	0	0	0	0	0	0	0	0	0	0	0	0	0	0	0	0	0	0	0	0	0	0	0	0	0	0	0	0	0	0	0	0	0	4	0	0	0	0	0	0	0	0	0	0	0	0	0	0	0
87983adf64fbbca112f1899c0afb5fd5	0	0	0	0	0	0	0	0	0	0	0	0	0	0	0	0	0	0	0	0	0	0	0	0	0	0	0	0	0	0	0	0	0	0	0	0	0	0	0	0	0	0	0	0	0	0	0	0	0
87f4f2d52dbd705fed9364b750f2522f	0	226	107	177	98	260	29241	535	1483	782	310	418	335	227	680	1765	254	1407	726	2632	487	3044	1536	4923	941	707	1500	956	1607	8219	1474	2001	1069	3167	1361	1455	2188	665	474	726	1171	1162	0	0	0	0	0	0	0
87fcc1fe56202636835f8b17624e2cf3	0	0	0	0	0	0	0	0	0	0	0	0	0	0	0	0	0	0	0	0	0	0	0	0	0	0	0	0	0	0	0	0	0	0	0	0	0	0	0	0	0	0	0	0	0	0	0	0	0
8832a34c6fa71d11c89d798538313c8b	0	0	0	0	0	0	0	0	0	0	0	0	0	0	0	0	0	0	0	0	0	0	0	0	0	0	0	0	0	0	0	0	0	0	0	0	0	0	0	0	0	0	0	0	0	0	0	0	0
8842fcf917cf18805adb173cd5d895ba	51	48	21	0	0	0	0	0	12	0	0	0	0	8	0	0	0	0	0	0	9	0	0	0	0	0	0	0	0	0	0	0	0	0	0	0	0	0	0	0	0	0	0	0	0	0	0	0	0
884d66813a870fa19da284813e6e5c5c	0	0	0	0	0	0	0	0	0	0	0	0	0	0	0	0	71	0	0	0	0	1961	908	1308	427	1570	1211	2088	1366	1280	532	273	774	813	1127	1115	907	591	861	975	1001	721	0	0	0	0	0	0	0
884dc988f90ca71a3a68cc5f07447055	0	0	0	0	0	0	0	0	0	0	0	0	0	0	0	0	0	0	0	0	0	0	0	0	0	0	0	0	0	0	0	0	0	0	0	0	0	0	0	0	0	0	0	0	0	0	0	0	0
884fb72039ceb637bc95579a76ccd63c	0	6	0	0	0	0	0	0	0	0	0	0	0	0	0	0	0	0	0	0	0	0	0	0	0	0	0	0	0	0	0	0	0	0	0	0	0	0	0	0	0	0	0	0	0	0	0	0	0
88501d901dc558faf9fe6969fb285062	13	0	12	0	0	0	0	0	0	0	0	0	0	0	0	0	0	0	0	0	0	0	0	0	0	0	0	0	0	0	0	0	0	0	0	0	0	0	0	0	0	0	0	0	0	0	0	0	0
8852bf692a08e3e2821fc72217b5b62d	12	44	20	0	0	0	0	0	0	0	0	0	0	0	0	0	0	0	0	0	0	104	134	117	7	13	11	13	13	12	16	20	13	0	4	0	0	0	0	0	0	0	27	42	0	0	0	0	0
88664bd75e60c2bddb8869a75d605a86	0	0	0	0	0	0	0	0	0	0	0	0	0	0	0	0	0	0	0	0	0	0	0	0	0	0	0	0	0	0	0	0	0	0	0	0	0	0	0	0	0	0	0	0	0	0	0	0	0
8875734de33cf2cc1f848fe9cdfef2f1	400	577	1144	115	103	128	52	192	90	130	108	63	55	39	122	34	74	60	87	106	70	0	0	0	0	0	0	0	0	0	0	0	0	0	0	0	0	0	0	0	0	0	0	0	0	0	0	0	0
887aa18df967e3bedd59817ed7ecaeac	119	282	141	30	29	42	25	69	41	43	42	42	17	8	55	35	42	31	35	28	25	0	0	0	0	0	0	0	0	0	0	0	0	0	0	0	0	0	0	0	0	0	3	4	0	0	0	0	0
8889aa150e4474016dd5443a69cd5e0b	821	1373	666	322	85	312	103	578	256	357	103	203	299	62	467	226	532	232	450	137	186	0	0	0	0	0	0	0	0	0	0	0	0	0	0	0	0	0	0	0	0	0	0	0	0	0	0	0	0
88a67fc4d6f71cfd9a3ca94b29d74415	6	11	0	0	0	0	0	0	0	3	0	0	0	0	0	0	0	0	0	0	0	0	0	0	0	0	0	0	0	0	0	0	0	0	0	0	0	0	0	0	0	0	0	0	0	0	0	0	0
88d45d4425c2aaf8010ef0296bb1b40d	0	6	7	0	0	0	0	0	0	0	0	0	0	0	0	0	0	0	0	0	0	0	0	0	0	0	0	0	0	0	0	0	0	0	0	0	0	0	0	0	0	0	0	0	0	5	10	0	7
88e30224ad1fefd37deb97568d76d6e6	0	0	0	4	0	0	0	0	0	0	0	0	0	0	0	0	0	0	0	0	0	31	24	16	16	16	13	16	19	10	8	16	13	8	5	11	12	4	8	5	3	5	0	2	0	0	0	0	0
88fed006869f2157efadfaae2d81bbc2	0	0	0	0	0	0	0	0	0	0	0	0	0	0	0	0	0	0	0	0	0	0	0	0	0	0	0	0	0	0	0	0	0	0	0	0	0	0	0	0	0	0	0	0	0	0	0	0	0
89063db475abcdfac1e4dc4e96eac9ad	0	0	0	0	0	0	0	0	0	0	0	0	0	0	0	0	0	0	0	0	0	0	7	0	0	0	0	0	0	0	0	0	0	0	0	0	0	0	0	0	0	0	0	0	0	0	0	0	0
892cf95fed66f5e338626f96043fadf2	0	0	0	0	0	0	0	0	0	0	0	0	0	0	0	0	0	0	0	0	0	0	0	0	7	0	0	0	0	0	0	0	0	0	0	0	0	0	0	0	0	0	0	0	0	0	0	0	0
894b051bff7e51a4f057c13480cd023c	0	0	0	0	0	0	0	0	0	0	0	0	0	0	0	0	0	0	0	0	0	0	0	0	0	0	0	0	0	0	0	0	0	0	0	0	0	0	0	0	0	0	0	0	0	0	0	0	0
89620c3d2e3784451613aa8f13685d0e	0	0	0	0	0	0	0	0	0	0	0	0	4	0	0	0	0	0	0	0	0	0	0	0	0	0	0	0	0	0	0	0	0	0	0	0	0	0	0	0	0	0	0	0	0	0	0	0	0
896549174f8aecbbb4d65bd78d50ad05	0	0	0	0	0	0	0	0	0	0	0	0	0	0	0	0	0	0	0	0	0	0	0	0	0	0	0	0	0	0	0	0	0	0	0	0	0	0	0	0	0	0	0	0	0	0	0	0	0
89655b88ea91276db4530bc8f4db1925	0	0	0	0	0	0	0	0	0	0	0	0	0	0	0	0	0	0	0	0	0	0	0	0	0	0	0	0	0	0	0	0	0	0	0	0	0	0	0	0	0	0	0	0	0	0	0	0	0
8968ae352d39885a3908c19244d068df	0	0	3	0	0	0	0	0	0	0	0	0	0	0	0	0	0	0	0	0	0	0	0	0	0	0	0	0	0	0	0	0	0	0	0	0	0	0	0	0	0	0	0	0	0	0	0	0	0
899106e77b8bec71024094bebbf4cd0a	0	0	0	0	0	0	0	0	0	0	0	0	0	0	0	0	0	0	0	0	0	0	0	0	0	0	0	0	0	0	0	0	0	0	0	0	0	0	0	0	0	0	0	0	0	0	0	0	0
89cb70361e0b2c5493eac0a716288636	0	0	0	0	0	0	0	0	0	0	0	0	0	0	0	0	0	0	0	0	0	0	0	0	0	0	0	0	0	0	0	0	0	0	0	0	0	0	0	0	0	0	0	0	0	0	0	0	0
89e10e739a7a63bced4dacab767e219a	0	25	0	0	0	0	0	0	0	0	0	0	0	0	0	0	0	0	0	0	0	0	0	0	0	0	0	0	0	0	0	0	0	0	0	0	0	0	0	0	0	0	0	0	0	0	0	0	0
89e2b7d0fa877bcbd5aecc6ff9e8e9b8	0	0	0	0	0	0	0	0	0	0	0	0	0	0	0	0	0	0	0	0	0	0	0	0	0	0	0	0	0	0	0	0	0	0	0	0	0	0	0	0	0	0	0	0	0	0	0	0	0
89eb068cb1a4e4a957f9198a0d88f264	0	0	0	0	0	0	0	0	0	0	0	0	0	0	0	0	0	0	0	0	0	0	0	0	0	0	0	0	0	0	0	0	0	0	0	0	0	0	0	0	0	0	0	0	0	0	0	0	0
89fcc4f000dfe362a0dbe441be37b927	0	0	0	0	0	0	0	0	0	0	0	0	0	0	0	0	0	0	0	0	0	0	0	0	0	0	0	0	0	0	0	0	0	0	0	0	0	0	0	0	0	0	0	0	0	0	0	0	0
8a109a273cad217ed72edcfb6aedb6c8	0	0	0	0	0	0	0	0	0	0	0	0	0	0	0	0	0	0	0	0	0	0	0	0	0	0	0	0	0	0	0	0	0	0	0	0	0	0	0	0	0	0	0	0	0	0	0	0	0
8a164de1b1192156f9863e677357cdd7	26	69	106	51	23	57	20	61	21	48	45	58	58	23	69	49	54	31	38	52	77	0	0	0	0	0	0	0	0	0	0	0	0	0	0	0	0	0	0	0	0	0	0	0	0	0	0	0	0
8a180089694052242650c1ca792456fa	874	1359	728	2990	4105	4238	1105	3291	2878	2433	4045	2795	3421	4425	5733	3175	3295	2513	4391	3863	4425	554	883	716	1318	824	969	1712	1773	861	1706	1631	1249	3259	1694	2213	3833	2441	1876	4020	2903	3116	170	147	1166	1254	1255	1371	1314
8a3dd249493a896ea39fcd040057f415	11	0	0	0	0	0	0	4	0	0	0	0	0	0	7	0	5	0	13	8	4	0	0	0	0	0	0	0	0	0	0	0	0	0	0	0	0	0	0	0	0	0	0	0	0	0	0	0	0
8a6ceb1abd7a4fbd0205bc9048c70738	0	0	0	0	0	0	0	0	0	0	0	0	0	0	0	0	0	0	0	0	0	0	0	0	0	0	0	0	0	0	0	0	0	0	0	0	0	0	0	0	0	0	0	0	0	0	0	0	0
8a73a9ccd87070d1de2a038a7615cd7f	0	0	0	0	0	0	0	0	0	0	0	0	0	0	0	0	0	0	0	0	0	0	0	0	0	0	0	0	0	0	0	13	0	0	0	0	3	0	0	0	0	0	0	0	0	0	0	0	0
8a7f56f8e7b28b2f04843d4488d2c60e	0	0	0	0	0	0	0	0	0	0	0	0	0	0	0	0	0	0	0	0	0	0	0	4	0	0	0	0	0	0	0	0	0	0	0	0	0	0	0	0	0	0	0	0	0	0	0	0	0
8a8c7d489a9173e0f7d843c7443b75e1	0	0	0	0	0	0	0	0	0	0	0	0	0	0	0	0	0	0	0	0	0	0	0	0	0	0	0	0	0	0	0	0	0	0	0	0	0	0	0	0	0	0	0	0	0	0	0	0	0
8aa1062a5123798e27deb8360e3ddcd2	0	0	0	0	0	0	0	0	0	0	0	0	0	0	0	0	0	0	0	0	0	0	0	0	0	0	0	0	0	0	0	0	0	0	0	0	0	0	0	0	0	0	0	0	0	0	0	0	0
8ac87e0178482479cb890d859c702620	0	0	0	0	0	0	0	0	0	0	0	0	0	0	0	0	0	0	0	0	0	0	0	0	0	0	0	0	0	0	0	0	0	0	0	0	0	0	0	0	0	0	0	0	0	0	0	0	0
8ad77537127cbfc6a227d8218362c767	0	0	0	0	0	0	0	0	0	0	0	0	0	0	0	0	0	0	0	0	0	0	0	0	0	0	0	0	0	0	0	0	0	0	0	0	0	0	0	0	0	0	0	0	0	0	0	0	0
8ae4f3a27310e2c70e7387328959ecd1	0	0	0	0	0	0	0	0	0	0	0	0	0	0	0	0	0	0	0	0	0	0	0	0	0	0	0	0	0	0	0	0	0	0	0	0	0	0	0	0	0	0	0	0	0	0	0	0	0
8ae7349745273f0d05ed672d4251c98d	0	0	0	0	0	0	0	0	0	0	0	0	0	0	0	0	0	0	0	0	0	0	0	0	0	0	0	0	0	0	0	0	0	0	0	0	0	0	0	0	0	0	0	0	0	0	0	0	0
8af41ebf952cfc6007d4e48fdc44c072	0	0	0	0	0	0	0	0	0	0	0	0	0	0	0	0	0	0	0	0	0	0	0	0	0	0	0	0	0	0	0	0	0	0	0	0	0	0	0	0	0	0	0	0	0	0	0	0	0
8b035bcc0bfd38f6e9f2ac0f499bcf89	0	0	0	0	0	0	0	0	0	0	0	0	0	0	0	0	0	0	0	0	0	6	0	0	0	0	0	0	0	0	0	0	0	0	0	0	0	0	0	0	0	0	0	0	0	0	0	0	0
8b2b4e2ea965698d00ec40015b1dbde5	6	0	0	0	0	0	0	0	0	0	0	0	0	0	0	0	0	0	0	0	0	0	0	0	0	0	0	0	0	0	0	0	0	0	0	0	0	0	0	0	0	0	0	0	0	0	0	0	0
8b3df6410c2230f5a2f8b4eb10572204	0	0	0	0	0	0	0	0	0	0	0	0	0	0	0	0	0	0	0	0	0	0	0	0	0	0	0	0	0	0	0	0	0	0	0	0	0	0	0	0	0	0	0	0	0	0	0	0	0
8b54aa5445c46bfa1c459e6625ac4cfa	0	0	12	0	0	0	0	0	0	0	0	0	0	0	0	0	0	0	0	0	0	0	0	0	0	0	0	0	0	0	0	0	0	0	0	0	0	0	0	0	0	0	0	0	0	0	0	0	0
8b5a4d236b5c9a35dee860ebbf9467cd	0	0	0	0	0	0	0	0	0	0	0	0	0	0	0	0	0	0	0	0	0	0	0	0	0	0	0	0	0	0	0	0	0	0	0	0	0	0	0	0	0	0	0	0	0	0	0	0	0
8b63992a0c17e44d7153492fe6d854b8	0	0	0	0	0	0	0	0	0	0	0	0	0	0	0	0	0	0	0	0	0	0	0	0	0	0	0	0	0	0	0	0	2	0	0	0	0	0	0	0	0	0	0	0	0	0	0	0	0
8b73d6a9176a441eeb02efc302aa198a	0	31	11	0	0	0	0	15	0	0	0	0	0	0	0	0	0	0	0	0	0	0	0	0	0	0	0	0	0	0	0	0	0	0	0	0	0	0	0	0	0	0	11	20	0	12	0	0	14
8b772b7e44680060d0d8a859b4698798	0	0	0	0	0	0	0	0	8	9	0	0	5	3	10	0	11	5	6	9	0	9	10	9	17	15	24	27	31	22	31	25	48	59	59	57	72	53	71	89	47	122	6	0	30	15	13	19	17
8b820ca0406425c6fccb72c6d282f2fd	9	0	0	0	0	0	0	0	0	0	0	0	0	0	0	0	0	0	0	0	0	0	0	0	0	0	0	0	0	0	0	0	0	0	0	0	0	0	0	0	0	0	0	0	0	0	0	0	0
8b8c50861b202aa710ebdf34d1fc9050	0	0	0	0	0	0	0	0	0	0	0	0	0	0	0	0	0	0	0	0	0	0	0	0	0	0	0	0	0	0	0	0	0	0	0	0	0	0	0	0	0	0	0	8	0	0	0	0	0
8b916b422a89d824f0a2a06aa17229f0	0	0	5	0	0	0	0	0	0	0	0	0	0	0	0	0	0	0	0	0	0	0	0	0	0	0	0	0	185	0	0	0	0	0	0	0	0	0	0	0	0	0	0	0	0	0	0	0	0
8b9a514f29c567cfc29e74e404970ed2	0	0	0	0	0	0	0	0	0	0	0	0	0	0	0	0	0	0	0	0	0	0	0	0	0	0	0	0	0	0	0	0	0	0	0	0	0	0	0	0	0	0	0	0	0	0	0	0	0
8b9e78a279b5ca6e032cac539c827d32	0	0	0	0	0	0	0	0	0	0	0	0	0	0	0	0	0	0	0	0	0	0	0	0	0	0	0	0	0	0	0	0	0	0	0	0	0	0	0	0	0	0	0	0	0	0	0	0	0
8bb2268e04d53be3ec0e48c6c052470f	0	0	0	0	0	0	0	0	0	0	0	0	0	0	0	0	0	0	0	0	0	0	0	0	0	0	0	0	0	0	0	0	0	0	0	0	0	0	0	0	0	0	0	0	0	0	0	0	0
8be2aee91ecf2d479bc9b26bc89da67c	0	0	0	0	0	0	0	0	0	0	0	156	0	0	0	0	0	0	0	0	0	0	0	34	154	219	0	0	314	0	0	0	63	112	0	0	128	0	0	0	45	11	0	0	0	0	0	0	0
8bf98aa23463d6f11aad5c8a694c1d37	4	5	4	10	0	3	4	5	0	0	0	0	0	0	3	0	6	0	6	5	0	0	0	0	0	0	0	0	0	0	0	0	0	0	0	0	0	0	0	0	0	0	0	0	0	0	0	0	0
8c0133483716c32330250b1d4d0c4481	0	5	0	0	0	0	0	0	0	0	0	0	0	0	0	0	0	0	0	0	0	0	0	0	0	0	0	0	0	0	0	0	0	0	0	0	0	0	0	0	0	0	0	0	0	0	0	0	0
8c246933b111f7b173831a961032200a	0	0	5	0	0	0	0	0	0	0	0	0	0	0	0	0	0	0	0	0	0	0	0	0	0	0	0	0	0	0	0	0	0	0	0	0	0	0	0	0	0	0	0	0	0	0	0	0	0
8c3627a96ab381ec149ca522adf6e5de	0	0	0	0	0	0	0	0	0	0	0	0	0	0	0	0	0	0	0	0	0	0	0	0	0	0	0	0	0	0	0	0	0	0	0	0	0	0	0	0	0	0	0	0	0	0	0	0	0
8c3af4cc2f6066a73f621ee881eb6ebb	279	88	155	32	17	6	0	39	0	0	5	31	112	50	25	34	81	9	11	0	0	75	276	727	23	167	32	137	78	101	65	70	78	28	48	47	22	15	19	15	285	893	572	707	40	175	20	372	98
8cab8409888b778310db251a14ae716b	0	0	0	0	0	0	0	0	0	0	0	0	0	0	0	0	0	0	0	0	0	0	0	0	0	0	0	0	0	0	0	0	0	0	0	0	0	0	0	0	0	0	0	0	0	0	0	0	0
8cb437d4e320fd996ecf95e28fef3885	212	291	203	5	3	6	0	3	3	0	5	4	0	0	0	0	0	0	2	0	2	129	145	127	18	7	21	21	11	7	23	8	17	2	4	0	9	0	0	5	0	5	14	20	0	0	0	0	2
8cd9bff6916de92ca87dbed7b11e14b4	32	73	74	11	12	10	0	27	11	14	7	8	0	0	8	0	8	8	0	0	7	12	16	20	7	0	0	32	9	16	22	0	11	0	4	0	6	0	10	0	5	0	40	70	11	27	12	9	26
8ceabec6adb1108477b57b3d11c7e18f	0	6	6	6	6	7	0	10	9	7	5	7	0	0	0	0	0	0	0	0	0	27	19	19	0	0	0	0	0	0	0	0	0	0	0	0	0	0	0	0	0	0	0	0	0	0	0	0	0
8cee2d2bbf55e7b25410d19f4d36a0db	0	0	0	0	0	0	0	0	0	0	0	0	0	0	0	0	0	0	0	0	0	0	0	0	0	0	0	0	0	0	0	0	0	0	0	0	0	0	0	0	0	0	0	0	0	0	0	0	0
8cf614b9eaefa53d6cda5b7910c7bf7a	0	0	0	0	0	0	0	0	0	0	0	0	0	0	0	0	0	0	0	0	0	0	0	0	0	0	0	0	0	0	0	0	0	0	0	0	0	0	0	0	0	0	0	0	0	0	0	0	0
8d05fe061ed5b97e300543111c30a550	0	0	0	3	0	0	0	0	0	0	0	0	0	0	0	0	0	0	0	0	0	0	0	0	0	0	0	0	0	0	0	0	0	0	0	0	0	0	0	0	0	0	109	144	106	105	85	177	150
8d19fc8aca73ba8c5754879d3c5bdfae	99	58	259	29	25	15	16	76	35	20	21	11	11	9	12	18	37	31	9	10	14	0	0	0	0	0	0	0	0	0	0	0	0	0	0	0	0	0	0	0	0	0	0	0	0	0	0	0	0
8d353735c1c7e3839cfdd6ee6f9dc15a	67	594	264	131	79	71	68	149	94	55	72	95	29	74	71	51	47	70	36	42	118	0	0	0	0	0	0	0	0	0	0	0	0	0	0	0	0	0	0	0	0	0	115	105	78	38	40	60	46
8d461963e32fd1bd21a29c1133d4fc01	0	3	0	0	0	0	0	0	0	0	0	0	0	0	0	0	0	0	0	0	0	0	0	0	0	0	0	0	0	0	0	0	0	0	0	0	0	0	0	0	0	0	0	0	0	0	0	0	0
8d48923f71ca24659ec161fa23d4e723	0	0	0	0	0	0	0	0	41	0	0	0	0	0	0	0	0	0	0	6	0	0	0	0	0	0	0	0	0	0	0	0	0	0	0	0	0	0	0	0	0	0	16	21	0	27	0	15	0
8d5dd6880c6d91d910118a1d92550ac5	0	0	0	0	0	0	0	0	0	0	0	0	0	0	0	0	0	0	0	0	0	0	0	0	0	0	0	0	0	0	0	0	0	0	0	0	0	0	0	0	0	0	0	0	0	0	0	0	0
[truncated: 1,684 more rows]
[truncated: 33 more columns]
